# Supplementary material for: Brain IGF-I regulates LTP, spatial memory, and sexual dimorphic behavior
Source: Life Sci Alliance. 2023 Jul 18;6(10):e202201691. doi: 10.26508/lsa.202201691 (PMC10355288; doi:10.26508/lsa.202201691)
Supplement: Supplementary file 1 [file LSA-2022-01691_TableS1.xlsx]

## Sheet: Quantified proteome in females
Uniprot	Gene names	Protein names	Peptides	Razor + unique peptides	Unique peptides	Sequence coverage [%]	Mol. weight [kDa]	Score	MS/MS count	WT-1	WT-2	WT-3	KO-1	KO-2	KO-3	Log -p-value	Log2 FoldChange	p-value	FC
A0A067XG53	Cask	Peripheral plasma membrane protein CASK	7	7	7	8	99.226	33.359	12	0.237912	0.139697	-0.0558242	0.773807	0.561371	0.563097	2.03562	0.525497	0.00921256	1.43943
A0A075B5P3	Ighg2b	Ig gamma-2B chain C region	3	3	3	12.2	36.568	6.4133	3	-2.74639	-2.80577	-3.66422	-2.59166	-2.73371	-3.05212	0.356784	0.27963	0.43976	1.21388
A0A087WQE6	Tceb1	Transcription elongation factor B polypeptide 1	5	5	5	62.1	10.657	26.33	6	0.328085	-0.130968	0.300484	-0.2231	0.42064	0.0395017	0.13403	-0.0868531	0.734462	0.941574
A0A087WNV1	Agfg1	Arf-GAP domain and FG repeat-containing protein 1	4	4	4	11.7	53.974	10.041	7	-0.417443	-0.149191	-0.16501	-0.75469	-0.507131	-0.738186	1.63559	-0.422788	0.0231427	0.745982
Q3TYE5	Lsamp	Limbic system-associated membrane protein	12	12	12	41.4	37.31	105.88	35	1.01317	1.48283	1.25843	0.59632	1.47987	1.14567	0.2404	-0.177521	0.57491	0.884221
A0A087WPL5	Dhx9	ATP-dependent RNA helicase A	13	13	13	12.5	149.62	54.133	23	-0.45608	-0.339712	-0.243285	-0.16041	0.363782	-0.0796972	1.04533	0.387584	0.0900891	1.3082
B8QI36	Ppfia4		4	3	3	5.1	133.71	4.0732	3	-4.00702	-2.23016	-2.03449	-2.65555	-2.34241	-2.35819	0.182938	0.305171	0.65624	1.23556
A0A087WRS3	Abi2	Abl interactor 2	6	4	4	15.7	49.358	105.93	6	-1.03267	-0.835283	-3.39502	-1.98912	-1.6199	-3.10395	0.198834	-0.483332	0.632654	0.715324
A0A087WPR1	Mag	Myelin-associated glycoprotein	5	5	5	8.8	69.387	14.14	16	-0.022611	0.43762	-0.359054	0.39029	0.691942	0.653629	1.05408	0.559969	0.0882922	1.47424
A0A087WRN1	Bclaf1	Bcl-2-associated transcription factor 1	4	4	4	5.3	67.703	3.9182	4	-2.25812	-1.48822	-1.43781	-1.30355	-1.26842	-1.09507	0.860862	0.505702	0.137765	1.41981
E9QAN4	Kif1a	Kinesin-like protein	13	13	13	10.2	190.97	38.909	16	0.716924	0.50506	0.804789	0.825467	1.14748	0.379283	0.171037	0.108485	0.67447	1.0781
A0A087WS96	Sh3bgrl2	SH3 domain-binding glutamic acid-rich-like protein	2	2	2	21.7	13.545	13.803	7	0.114863	-0.146497	0.850547	-0.0359215	0.442894	0.376769	0.0115847	-0.0117239	0.973678	0.991907
A0A087WSS1	2310035C23Rik	LisH domain and HEAT repeat-containing protein KIAA1468	8	8	8	8.8	131.87	32.374	14	-1.68323	-0.925459	-1.79459	-0.47502	-0.830737	-1.70272	0.437481	0.46493	0.36519	1.38025
A0A0A0MQ68	Gcdh	Glutaryl-CoA dehydrogenase, mitochondrial	4	4	4	11.9	49.57	13.543	6	-0.993647	-0.577705	-5.80692	-2.5265	-1.36545	-1.28109	0.15988	0.735079	0.692023	1.66449
A0A0A0MQ90	S100a13	Protein S100-A13	4	4	4	25.6	17.744	11.375	8	0.190988	0.716849	0.121247	0.699698	-1.76345	0.867592	0.178137	-0.408414	0.663534	0.753451
A0A0A0MQ92	Tenm2	Teneurin-2	3	3	3	1.4	306.68	4.2684	3	-1.1698	-5.78718	-1.13915	-2.1296	-0.944044	-2.66248	0.184593	0.78667	0.653744	1.72509
A0A0A0MQA5	Tuba4a	Tubulin alpha-4A chain	26	6	6	65.6	52.793	101.46	35	2.50175	2.15239	2.30795	1.90061	2.38199	2.3617	0.221057	-0.105932	0.601094	0.929205
A0A0A0MQC7	Mapt	Microtubule-associated protein	18	18	3	25.8	76.259	87.517	69	3.80164	4.28708	4.11725	3.78738	4.23479	4.10834	0.0440623	-0.0251506	0.90352	0.982718
A0A0A0MQE8	Arhgap21	Rho GTPase-activating protein 21	7	7	7	4.1	216.45	52.666	7	-1.36983	-1.79052	-1.53011	-0.551463	-2.47962	-1.58468	0.0144511	0.0249007	0.967273	1.01741
A0A0A0MQM0	Eif5a	Eukaryotic translation initiation factor 5A	7	7	7	54.4	16.302	42.628	18	1.35453	1.56338	1.52383	1.58786	1.65178	1.22008	0.0133041	0.00599519	0.969831	1.00416
S4R2D5	Atg7	Ubiquitin-like modifier-activating enzyme ATG7	4	4	4	9.1	68.243	7.9711	5	-3.45541	-2.46082	-4.15941	-4.13022	-2.99967	-2.52267	0.0720829	0.141024	0.847066	1.10269
Q9JKV1	Adrm1	Proteasomal ubiquitin receptor ADRM1	5	5	4	16.7	42.06	12.767	6	-1.66569	-4.53223	-2.29895	-1.36352	-2.33955	-1.71853	0.487724	1.02509	0.325294	2.03509
A0A0A6YY34	Gpx1	Glutathione peroxidase	6	6	6	52.1	16.353	8.5514	7	-3.06335	-1.99982	-1.96761	-2.22602	-0.791985	-1.28029	0.755907	0.910834	0.175426	1.88013
A0A0A6YXC8	Enah	Protein enabled homolog	6	6	6	14.7	58.35	17.407	7	-0.631432	-0.820644	-1.101	-0.297183	-1.12626	-1.15626	0.00934272	-0.00887778	0.978717	0.993865
A0A0A6YW67	Gm8797	Ubiquitin-60S ribosomal protein L40	6	6	6	76.6	8.7279	81.06	53	3.52875	3.5084	3.29109	3.38749	3.46926	3.5902	0.153738	0.0395686	0.701879	1.02781
A0A0A6YWG7	Rapgef2	Rap guanine nucleotide exchange factor 2	16	16	16	11.4	184.11	35.004	26	0.506707	0.502432	0.485346	0.423529	0.32684	-1.13812	0.549515	-0.627412	0.282153	0.647336
E9QKE4	Rab3gap2	Rab3 GTPase-activating protein non-catalytic subunit	11	11	11	8.7	154.64	23.571	13	-0.00700108	-0.0672551	-0.31636	-0.185453	-0.645697	-1.16624	0.831401	-0.535592	0.147435	0.689875
A0A0A6YX18	Atp6v1h	V-type proton ATPase subunit H	19	19	19	51	54.108	169.19	73	3.03998	3.03636	2.8014	2.93975	2.74457	3.04609	0.155135	-0.0491147	0.699625	0.966529
A0A0A6YX71	Dclk2	Serine/threonine-protein kinase DCLK2	7	7	7	12.9	78.052	18.741	7	-3.45923	-2.42875	-2.18402	-3.21641	-2.74499	-1.87802	0.0480011	0.0775281	0.895363	1.05521
A0A0A6YX73	Prkar2a	cAMP-dependent protein kinase type II-alpha regulatory subunit	17	15	14	60.3	43.165	114.11	38	1.17382	1.37279	1.28774	1.54203	1.43218	1.4175	1.25031	0.185784	0.0561943	1.13743
H7BX08	Camsap2	Calmodulin-regulated spectrin-associated protein 2	2	2	2	1.5	166.15	3.4807	5	-0.992798	-1.30638	-5.3457	-2.84862	-3.75398	-1.61955	0.0428201	-0.192424	0.906108	0.875134
A0A0A6YY91	Ncam1		37	37	4	44.8	116.26	304.3	110	4.04049	4.01599	4.00734	4.38763	4.17587	4.09984	1.08393	0.199837	0.082428	1.14857
O35343	Kpna4	Importin subunit alpha-3	6	4	4	17.7	57.922	25.284	11	-2.38607	-1.4325	-2.29133	-2.48448	-2.08401	-2.0741	0.206789	-0.177566	0.621171	0.884194
A0A0G2JDL3	Cdk5	Cyclin-dependent-like kinase 5	9	9	8	34.2	29.528	18.28	14	1.117	0.840952	1.14746	1.02952	1.05236	1.07696	0.0628816	0.0178141	0.865204	1.01242
A0A0G2JDL9	Rap1b	Ras-related protein Rap-1b	6	5	5	55.1	13.426	43.723	22	1.25347	0.647187	1.40527	1.13689	1.55683	0.91303	0.122637	0.100273	0.753986	1.07198
A0A0G2JDM6	Ache	Acetylcholinesterase	4	4	4	11	58.74	17.355	7	-1.1162	-2.35542	-2.2451	-4.21886	-0.97977	-2.4721	0.254555	-0.651336	0.556474	0.636691
B9EHV0	Lrrc7	Leucine-rich repeat-containing protein 7	12	12	10	12.4	156.67	29.838	16	0.472663	0.286494	-0.317978	-0.7417	-0.900218	0.0441688	0.836084	-0.679643	0.145853	0.62432
A0A0H2UH17	Ubap2l	Ubiquitin-associated protein 2-like	6	6	6	10.4	103.94	29.719	8	-2.34751	-1.89166	-1.78884	-2.85622	-2.11508	-2.24496	0.623342	-0.396083	0.238044	0.759919
A0A0G2JDV8	Cnn3	Calponin-3	4	4	4	15.5	31.395	12.02	7	-2.46284	-1.6019	-3.24192	-1.43631	-1.0633	-2.58156	0.491293	0.741828	0.322632	1.67229
A0A0G2JDX4	Tspan2	Tetraspanin	2	2	2	31	9.5218	13.067	6	-1.73938	-1.32101	-3.22293	-1.84837	-1.00361	-1.25336	0.504827	0.725995	0.312732	1.65404
A0A0G2JEG6	Magi2	Membrane-associated guanylate kinase, WW and PDZ domain-containing protein 2	7	7	7	5.4	153.45	17.449	8	-0.758466	-1.31309	-0.0612822	-0.51834	-0.525849	-0.39896	0.249926	0.229895	0.562438	1.17275
A0A0G2JEU6	Arhgef9	Rho guanine nucleotide exchange factor 9	4	4	4	17.4	27.986	10.095	7	-1.60766	-1.79529	-2.4955	-0.76351	-1.50762	-1.41414	0.966746	0.737729	0.107958	1.66755
A0A0G2JEG8	Amph	Amphiphysin	24	22	22	39.4	75.339	230.11	100	4.52601	4.58491	4.26179	4.47738	4.20969	4.51607	0.152504	-0.0565213	0.703876	0.96158
A0A0G2JEP0	Fxr1	Fragile X mental retardation syndrome-related protein 1	5	5	4	9	63.915	13.184	5	-1.8229	-1.8705	-2.43043	-2.10981	-1.47731	-1.71696	0.436265	0.27325	0.366214	1.20853
A0A0G2JER9	Dnajb6	DnaJ homolog subfamily B member 6	4	4	3	16.9	26.998	9.4277	8	-0.0866828	-0.574759	-1.07729	-0.758026	-0.645816	-1.52303	0.425834	-0.396048	0.375117	0.759937
A0A0G2JFB4	Eif4e	Eukaryotic translation initiation factor 4E	4	4	4	30.3	15.057	8.263	11	-0.264562	-0.143325	0.423119	0.61784	-0.520397	-0.212314	0.0366857	-0.0433678	0.918998	0.970387
A0A0G2JG00	Fubp1	Far upstream element-binding protein 1	6	4	4	10.1	54.844	9.0624	7	-2.36775	-4.16395	-2.11082	-2.11949	-1.74704	-1.60623	0.729035	1.05658	0.186623	2.08
A0A0G2JGQ6	Dclk1	Serine/threonine-protein kinase DCLK1	13	13	13	22.3	82.104	42.94	23	-0.608029	-0.155785	0.07195	-0.00287859	0.3344	-0.042004	0.633185	0.327127	0.23271	1.25451
E9Q1T1	Camk2d	Calcium/calmodulin-dependent protein kinase type II subunit delta	19	11	11	36.6	60.004	30.564	24	1.49691	1.4112	2.03765	1.94825	2.22073	1.46008	0.313964	0.227769	0.485329	1.17102
A0A140T8R8	Dcun1d1	DCN1-like protein	2	2	2	14	24.94	6.1828	3	-2.71575	-4.10178	-3.34423	-3.16705	-4.35193	-4.74273	0.491696	-0.699981	0.322332	0.61558
A0A0G2JGX4	Atp1a3	Sodium/potassium-transporting ATPase subunit alpha-3	53	53	34	56.6	112.99	323.31	259	6.75904	6.62563	6.42663	6.77236	6.2967	6.7221	0.0123762	-0.0067126	0.971905	0.995358
A0A0G2JGY9	Lppr4	Lipid phosphate phosphatase-related protein type 4	8	8	8	11.9	76.746	13.058	10	-1.68295	-3.2959	-1.14072	-1.54242	-1.22553	-1.06852	0.502499	0.761034	0.314414	1.69471
Q5SU47	Cpeb4	Cytoplasmic polyadenylation element-binding protein 2	2	2	2	5.9	44.184	2.4149	3	-2.75768	-1.68708	-1.65828	-1.72662	-1.01264	-2.28031	0.282338	0.361156	0.52199	1.28445
A0A0J9YTU3	Specc1	Cytospin-B	5	5	5	5.3	117.1	28.227	6	-2.36788	-3.13523	-2.00065	-1.63777	-2.21494	-1.51454	0.829799	0.712169	0.147979	1.63827
A0A0J9YTW6	Scn2a1	Sodium channel protein	13	13	7	8.2	227.94	48.184	26	0.714717	0.394433	0.0604215	0.563017	-0.0700395	0.847034	0.0595758	0.0568135	0.871815	1.04017
A0A0J9YTY0	2011-09-01	Septin-11	16	16	8	44.5	48.978	148.88	40	2.67753	2.73627	2.69936	2.819	2.45428	2.73282	0.116493	-0.0356843	0.764727	0.975569
A0A0J9YU62	Ctbp1	C-terminal-binding protein 1	14	14	14	44.1	46.527	50.779	32	1.22425	2.02511	1.67141	1.82179	2.02073	1.87955	0.486029	0.2671	0.326566	1.20339
A0A0J9YUD8	Hmgb1	High mobility group protein B1	5	5	5	34.5	19.774	21.362	11	1.65548	1.19369	1.52847	1.90241	1.63124	1.48945	0.514437	0.215156	0.305888	1.16083
A0A0J9YUN4			56	56	4	66.2	97.294	323.31	255	6.07398	6.01303	5.60189	5.98911	5.59634	6.00734	0.0553026	-0.0320352	0.880435	0.97804
A0A0J9YUS5	Eif4g1	Eukaryotic translation initiation factor 4 gamma 1	6	5	5	4.8	145.31	8.0364	7	-1.71641	-1.35761	-1.37661	-1.41721	-1.59786	-1.8899	0.348262	-0.151447	0.448474	0.900347
A0A0M3HEP7	Atp8a1	Phospholipid-transporting ATPase IA	15	15	15	15	131.51	51.66	33	1.19928	1.34439	0.945583	0.641043	0.635026	0.962317	1.23199	-0.416954	0.0586155	0.749004
Q9QZ23	Nfu1	NFU1 iron-sulfur cluster scaffold homolog, mitochondrial	3	3	3	15.7	28.567	19.065	5	-4.00512	-4.14088	-4.18465	-4.45017	-0.912194	-1.56788	0.761046	1.80013	0.173362	3.48253
A0A0N4SUS4	Brpf1		2	2	2	1.5	127.27	2.6855	5	-1.74839	-0.905421	-1.25216	-1.05596	0.0686938	0.220308	1.04347	1.04634	0.0904762	2.06528
A0A0N4SWH0	Magi1	Membrane-associated guanylate kinase, WW and PDZ domain-containing protein 1	2	2	2	2.5	110.79	6.8224	2	-1.83008	-1.80201	-1.40916	-1.66741	-1.06968	-1.54432	0.484665	0.25328	0.327593	1.19191
A0A0N4SWH2	Serbp1	Plasminogen activator inhibitor 1 RNA-binding protein	4	4	4	29.9	22.702	13.826	10	-0.502522	-0.91081	-0.825918	-0.809454	-1.5367	-0.897071	0.570727	-0.334658	0.268703	0.792972
Z4YKC4	Eif4g3	Eukaryotic translation initiation factor 4 gamma 3	7	7	6	5.2	173.55	24.619	10	-0.875625	-0.968796	-1.28608	0.153137	-1.08027	-0.395255	0.73079	0.602703	0.18587	1.51856
A0A0N4SVL9	Ppp6c	Serine/threonine-protein phosphatase 6 catalytic subunit	8	8	8	34.3	32.547	44.175	12	0.153583	1.10261	0.7224	0.981956	0.243952	0.580042	0.0570506	-0.0575487	0.876899	0.960895
A0A0N4SVP8	Eif4a3	Eukaryotic initiation factor 4A-III	6	2	2	14.1	46.959	17.493	3	-1.498	-1.97916	-0.97748	-1.36126	-1.53216	-1.22137	0.138248	0.113284	0.727364	1.08169
A0A0N4SVS6	Cnbp	Cellular nucleic acid-binding protein	5	5	5	26.9	18.799	13.774	6	-1.07082	-2.80452	-1.30014	-0.494056	-1.28664	-1.87493	0.305661	0.506619	0.494696	1.42072
A0A0N4SVT3	Gng12	Guanine nucleotide-binding protein G(I)/G(S)/G(O) subunit gamma-12	2	2	2	27.7	7.1971	8.1499	2	-0.986189	-0.818529	-1.40727	-1.45658	-0.888553	-0.771872	0.0391667	0.0316601	0.913762	1.02219
A0A0R3P9C8	Ndufa9	NADH dehydrogenase [ubiquinone] 1 alpha subcomplex subunit 9, mitochondrial	14	14	14	40.8	42.121	49.062	29	1.87754	1.8527	1.09937	1.55041	1.81703	1.69369	0.104196	0.0771749	0.786691	1.05495
A0A0R4IZW8	Capns1	Calpain small subunit 1	6	6	6	26.9	28.406	34.623	18	-0.105563	-1.4407	-0.13754	0.153564	-0.973405	-0.688675	0.0356414	0.058428	0.92121	1.04133
A0A0R4IZX5	Ncan	Neurocan core protein	21	21	21	17.7	137.17	111.9	58	2.64132	2.44667	2.6917	2.70118	2.22215	2.68565	0.11916	-0.0569047	0.760046	0.961324
A0A0R4IZY0	Thop1	Thimet oligopeptidase	12	12	12	19.4	78.026	37.433	22	0.940418	0.561735	0.979767	1.19954	0.594963	0.614477	0.0343974	-0.0243145	0.923852	0.983288
A0A0R4J023	Auh	Methylglutaconyl-CoA hydratase, mitochondrial	10	10	10	30.3	33.338	33.989	25	2.02131	2.45865	1.77123	2.13713	2.44832	1.92319	0.124502	0.0858157	0.750755	1.06129
A0A0R4J036	Nefm	Neurofilament medium polypeptide	39	39	34	44.7	95.94	323.31	148	5.29319	5.19059	4.83723	5.02119	4.99795	5.16655	0.110427	-0.0451082	0.775484	0.969217
A0A0R4J049	Prmt5	Protein arginine N-methyltransferase 5	6	6	6	8.6	72.737	20.708	13	-0.966377	-0.737314	-1.01865	-0.538625	-1.5074	-1.15594	0.209133	-0.159874	0.617827	0.895103
E9PYA3	Hagh	Hydroxyacylglutathione hydrolase, mitochondrial	7	7	7	34.6	26	21.695	11	0.194948	0.424799	-0.563075	0.560092	0.436414	0.44349	0.697961	0.461108	0.200465	1.3766
A0A1B0GSH5	Chid1	Chitinase domain-containing protein 1	2	2	2	13.5	21.968	5.9747	4	-1.74524	-1.92194	-2.59634	-1.42853	-2.99862	-2.14465	0.0686805	-0.102759	0.853728	0.93125
A0A338P764	Fgf14	Fibroblast growth factor	2	2	2	9.4	19.259	3.8385	11	0.923542	0.641022	0.934055	0.309994	0.795244	0.967154	0.258273	-0.142075	0.55173	0.906215
A0A0R4J083	Acadl	Long-chain specific acyl-CoA dehydrogenase, mitochondrial	7	7	7	18.8	47.896	31.201	15	0.586009	0.226509	-0.0116615	-0.381308	0.890535	-0.203534	0.140858	-0.165055	0.723007	0.891895
A0A0R4J087	Slc6a17	Sodium-dependent neutral amino acid transporter SLC6A17	6	6	6	10.9	80.756	54.881	8	-0.0441881	-0.312923	-1.20678	-0.771808	-0.765838	-0.589084	0.203065	-0.187614	0.626519	0.878057
A0A0R4J094	Fahd2	Fumarylacetoacetate hydrolase domain-containing protein 2A	9	9	9	38	34.676	40.099	15	1.02692	1.61187	1.9085	1.88065	2.07296	1.51773	0.430695	0.308015	0.370941	1.238
J3QQ44	Sh3gl3	Endophilin-A3	7	7	7	30.8	35.098	31.123	10	-0.743058	-1.15886	-0.254043	-1.68286	-3.37115	-2.60562	1.52923	-1.83456	0.0295645	0.280378
A0A0R4J0F6	Gak	Cyclin-G-associated kinase	12	9	9	9.2	143.67	37.185	10	-0.502461	-0.928825	-2.27101	-1.35633	-1.51743	-1.79125	0.229552	-0.320904	0.589451	0.800568
A0A0R4J0G0	Pck2	Phosphoenolpyruvate carboxykinase [GTP], mitochondrial	11	11	11	21.4	73.417	28.564	20	0.794605	0.654765	0.818262	0.183423	0.275949	0.428651	2.19663	-0.45987	0.00635866	0.727052
A0A0R4J0I9	Lrp1	Prolow-density lipoprotein receptor-related protein 1	20	20	20	5.7	504.77	55.826	29	0.641909	0.445554	0.470725	0.838965	0.46841	0.374167	0.095	0.0411176	0.803526	1.02891
Q3UVT7	Palmd	Palmdelphin	2	2	2	3.4	62.616	3.0005	2	-3.05496	-3.14951	-4.57322	-3.01842	-2.38423	-2.61943	0.809727	0.918532	0.154979	1.89019
Z4YL78	Ckap5	Cytoskeleton-associated protein 5	9	9	9	5	218.71	13.29	9	-0.50445	-0.404034	-0.846792	-1.23595	-0.99524	-1.73829	1.34478	-0.738069	0.0452088	0.599541
A0A0R4J0M9	Vcpip1	Deubiquitinating protein VCIP135	6	6	6	5.2	134.44	20.915	7	-0.18114	0.124631	-0.893588	-1.45819	-0.0121037	0.217155	0.0577452	-0.101014	0.875497	0.932378
A0A0R4J0Q5	Lmnb2	Lamin-B2	14	13	12	23.7	69.084	38.494	20	1.29137	0.216173	1.09967	1.62172	0.953013	1.17801	0.423159	0.381842	0.377434	1.303
Q924D0	Rtn4ip1	Reticulon-4-interacting protein 1, mitochondrial	2	2	2	9.1	43.371	5.9971	3	-3.46519	-2.49585	-3.19581	-4.12836	-2.7437	-2.51707	0.0455923	-0.0774296	0.900342	0.947745
A0A0R4J0Z1	Pdia4	Protein disulfide-isomerase A4	7	7	7	10.8	72.369	8.6104	9	-0.626038	-0.208323	-0.0538203	-0.246044	-0.2951	-0.710464	0.207739	-0.121142	0.619814	0.919459
A0A0R4J0Z3	Aqp4	Aquaporin-4	2	2	2	6.2	34.535	12.19	7	-0.225311	-0.214621	-0.244725	-0.505609	-0.335004	0.0309123	0.0938958	-0.0416813	0.805572	0.971522
G3UYZ1	Igsf8	Immunoglobulin superfamily member 8	13	13	13	30.5	58.131	101.98	30	2.11762	1.58309	0.573114	2.16625	1.81192	1.42792	0.307352	0.377422	0.492774	1.29902
A0A0R4J124	Srpk2	SRSF protein kinase 2	4	4	4	6.2	76.884	8.2399	6	-2.43852	-1.44301	-1.09428	-1.60136	-1.75257	-1.82858	0.0584072	-0.0689013	0.874164	0.953364
A0A0R4J138	Arsb	Arylsulfatase B	3	3	3	5.6	59.704	3.6696	4	-2.47329	-0.549701	-1.3108	-1.64402	-2.76077	-1.1592	0.217649	-0.410065	0.60583	0.752589
A0A0R4J1E2	Eef1d	Elongation factor 1-delta	8	8	8	15.6	72.93	46.913	12	0.187729	1.0365	0.536555	0.634784	0.522219	-1.02821	0.388302	-0.543997	0.408976	0.685868
A0A0R4J1F4	Madd	MAP kinase-activating death domain protein	17	17	17	14	173.2	39.655	22	0.44003	-1.20804	1.29302	0.874724	0.222247	1.00017	0.271787	0.524041	0.534826	1.43798
Q3TMU8	Dpysl4	Dihydropyrimidinase-related protein 4	15	12	12	34.8	61.927	55.104	21	0.869591	1.44156	1.56181	1.54693	1.61307	1.69051	0.680881	0.325849	0.208506	1.2534
A0A0R4J1W0	Sorbs2	Sorbin and SH3 domain-containing protein 2	5	5	5	7.5	69.575	9.5911	5	-1.3313	-1.67094	-3.69931	-3.82539	-1.36496	-1.59425	0.00844553	-0.0276875	0.980741	0.980991
G3UZI2	Syncrip	Heterogeneous nuclear ribonucleoprotein Q	8	5	5	19.7	58.751	20.732	5	-2.46881	-2.06084	-2.12282	-1.38389	-1.01019	-2.04523	1.05637	0.737723	0.0878282	1.66754
Q7TMF3	Ndufa12	NADH dehydrogenase [ubiquinone] 1 alpha subcomplex subunit 12	5	5	5	39.3	17.086	23.724	13	1.43948	0.0535375	1.72195	1.93258	1.51124	1.66173	0.522521	0.630195	0.300248	1.54777
A0A0R4J2B0	Celf2	CUGBP Elav-like family member 2	7	7	6	17.3	46.607	12.743	10	0.677586	-0.394019	0.589507	0.857581	0.0264028	0.497188	0.150592	0.169366	0.706981	1.12456
A0A0R4J2B2	Kctd12	BTB/POZ domain-containing protein KCTD12	7	7	6	23.9	35.888	17.483	16	-0.621056	-0.0185051	-0.699883	-0.214356	-1.60715	-0.239927	0.180245	-0.240663	0.660322	0.846356
A0A0R4J2C6	Apbb1	Amyloid beta A4 precursor protein-binding family B member 1	5	5	5	8.2	77.182	11.496	5	-2.87709	-1.32945	-1.5447	-1.03502	-1.81371	-1.69868	0.301235	0.401278	0.499764	1.32068
A0A0R4J2C2	Syt2	Synaptotagmin-2	12	3	3	27.3	47.248	36.525	5	-0.443662	-0.899693	-0.281753	-0.56697	-1.15016	-0.585459	0.352609	-0.225828	0.444008	0.855104
A2RTH5	Lcmt1		3	3	3	7.5	38.192	4.7968	5	0.192222	0.14847	-0.143873	-0.229025	-1.13318	-0.480091	1.10447	-0.679706	0.0786197	0.624293
A0A0U1RNT6	Mat2a	S-adenosylmethionine synthase isoform type-2	3	3	3	9.7	39.738	7.9946	5	-1.61316	-1.54473	-0.65175	-0.823212	-0.393021	-1.27337	0.476583	0.440013	0.333747	1.35662
E9Q5Q0	Atxn2l	Ataxin-2-like protein	2	2	2	2.1	92.071	3.1437	2	-3.05229	-3.49214	-2.59981	-3.20444	-1.84226	-3.78405	0.057291	0.104496	0.876413	1.07512
A0A140LHA2	Bub3	Mitotic checkpoint protein BUB3	4	4	4	13	36.766	7.2547	4	-3.45694	-2.78374	-1.52167	-2.18683	-2.74194	-1.15937	0.31103	0.558069	0.488619	1.4723
A0A140LIZ5	Psmc4	26S protease regulatory subunit 6B	8	8	8	38.2	43.549	76.911	23	0.614077	0.449399	0.434782	0.220629	0.181361	0.424255	1.11215	-0.224004	0.077241	0.856186
A0A140T8I9	Pi4ka		17	17	17	11.8	231.35	96.643	28	-0.0997868	-0.75285	-0.221762	-0.318961	-0.611136	-0.593931	0.270765	-0.149876	0.536086	0.901328
A0A140T8J4	Hebp1	Heme-binding protein 1	7	7	7	45.3	21.053	36.048	15	1.61697	1.38228	1.38008	1.38824	1.65684	1.50767	0.201628	0.0578038	0.628596	1.04088
Q5SVL6	Rap1gap2	Rap1 GTPase-activating protein 2	7	6	6	12.2	78.253	21.714	12	-0.323125	-1.59405	-0.771113	-1.08607	-0.493559	-0.34027	0.230195	0.256127	0.58858	1.19427
A0A171KXD3	Prmt1	Protein arginine N-methyltransferase 1	8	8	6	28	36.567	10.753	9	-0.2268	-1.21233	-1.61505	-0.0885258	-2.06145	-1.14587	0.0388831	-0.0805545	0.914359	0.945694
A0A1B0GR11	Taldo1	Transaldolase	13	13	13	31.7	42.151	47.275	29	3.158	3.03668	2.92103	3.18134	2.88745	3.0392	0.0077558	-0.00257262	0.9823	0.998218
A0A1B0GR85	Kiaa1671	Uncharacterized protein KIAA1671	2	2	2	1	192.73	4.2013	6	-2.15463	-2.10736	-1.25675	-3.68141	-2.28357	-2.3844	0.814268	-0.943545	0.153367	0.519954
A0A1B0GRP7	Prosc	Proline synthase co-transcribed bacterial homolog protein	6	6	6	19.1	36.061	11.319	8	-0.562472	-0.229517	-0.438625	-1.47215	-0.400505	-0.244076	0.30173	-0.295372	0.499194	0.814862
A0A1B0GRR8	Snrnp70	U1 small nuclear ribonucleoprotein 70 kDa	3	3	3	17.3	20.023	4.9908	8	-3.21847	-3.35879	-3.46064	-3.90652	-1.98938	-2.78728	0.332032	0.451573	0.465551	1.36753
A0A1B0GS08	6330403A02Rik	Protein stum homolog	2	2	2	21.7	14.775	30.436	11	-1.80689	-1.16109	-1.68268	-2.11062	-1.94833	-1.96034	1.04744	-0.456206	0.0896514	0.728901
A0A1B0GS58	Glrx3	Glutaredoxin-3	8	8	7	28.9	41.704	35.089	19	0.662057	-0.994275	0.183972	-0.0858769	0.665079	-0.115392	0.13575	0.204019	0.73156	1.1519
A0A1B0GSA5	Ddhd2	Phospholipase DDHD2	5	5	5	9.3	82.112	5.7235	5	-1.88979	-2.18394	-2.21394	-2.04768	-2.39402	-2.01975	0.134547	-0.0579244	0.733589	0.960645
A0A1B0GSX7	Nup98	Nuclear pore complex protein Nup98-Nup96	2	2	2	1	197.31	2.3335	2	-2.26378	-1.12949	-3.40602	-2.87128	-2.9417	-3.00468	0.438231	-0.672789	0.36456	0.627293
A0A1C7CYU3	Nucb1	Nucleobindin-1	4	4	4	11	52.997	11.57	8	-2.51573	-2.73953	-3.62644	-3.02311	-2.85115	-4.78093	0.348573	-0.591164	0.448154	0.663807
A0A1C7CYV0	Pls3	Plastin-3	12	12	7	24.5	70.642	43.5	21	1.03649	1.71732	1.30192	1.87064	1.17981	1.23859	0.0934987	0.0777683	0.806309	1.05538
A0A1D5RLE4	Csnk2a2	Casein kinase II subunit alpha	3	3	3	14.7	28.504	7.9518	7	-0.376019	-1.73586	-1.72788	-0.691615	-0.871546	-2.74644	0.0686054	-0.156615	0.853876	0.897128
A0A1D5RLG3	Rab3gap1	Rab3 GTPase-activating protein catalytic subunit	6	6	5	8.2	110.96	8.6411	8	-0.283903	-0.787478	-1.04919	-1.43417	-0.341037	-0.761919	0.131044	-0.13885	0.73953	0.908243
G3UYW1	Wdfy3	WD repeat and FYVE domain-containing protein 3	5	5	5	1.5	394.29	9.8944	6	-1.36629	-0.99637	-1.71586	-1.40421	-2.63382	-2.15524	0.786071	-0.704917	0.163655	0.613478
A0A1D5RLY2	Vac14	Protein VAC14 homolog	2	2	2	5.2	51.483	11.283	6	-3.17002	-1.94361	-4.80668	-2.08391	-2.0923	-1.96949	0.689848	1.2582	0.204245	2.39198
A0A1D5RM83	Iqsec1	IQ motif and SEC7 domain-containing protein 1	12	12	10	14	117.93	75.743	18	0.864845	1.39249	1.40396	0.800867	1.01699	0.626513	0.898076	-0.405641	0.126451	0.754901
Q6PDL0	Dync1li2	Cytoplasmic dynein 1 light intermediate chain 2	7	7	7	17.5	54.218	17.082	11	-0.258917	0.529256	-0.336384	-0.59181	-0.477315	0.370112	0.197671	-0.210989	0.634351	0.863945
E9PUM4	Tln2	Talin-2	38	38	31	18.8	271.66	139.47	61	1.58155	1.84489	1.97915	1.91757	1.93648	1.66915	0.0967069	0.0392072	0.800374	1.02755
A0A1L1SQE2	Ahi1	Jouberin	3	3	3	2.7	114.97	4.8574	4	-1.89272	-1.46244	-1.49947	-0.967852	-2.06899	-2.78359	0.23138	-0.321934	0.586976	0.799997
A0A1L1SSA0	Endod1	Endonuclease domain-containing 1 protein	2	2	2	17.3	11.248	3.6683	5	-2.04414	-0.306555	-0.86103	-1.42831	-0.585398	-0.70867	0.101797	0.163118	0.791048	1.1197
F6VG18	Lztfl1	Leucine zipper transcription factor-like protein 1	2	2	2	12.8	24.913	5.3413	2	-4.01054	-5.14816	-3.57744	-2.86829	-2.52477	-3.34653	1.19165	1.33218	0.0643207	2.51783
A0A1L1STC6	Syne1	Nesprin-1	16	16	16	2.1	1009.9	31.299	19	-0.349273	1.03043	-0.0959926	0.425959	0.288772	0.585142	0.213858	0.238237	0.611141	1.17955
Q45VK5	Ilf3	Interleukin enhancer-binding factor 3	4	4	4	6.8	76.347	11.231	6	-0.170034	-2.42875	-1.57158	-0.771306	0.265628	0.295146	0.819572	1.31995	0.151505	2.49657
A0A1L1STE6	Idh3a	Isocitrate dehydrogenase [NAD] subunit alpha, mitochondrial	18	18	18	50	41.52	136.72	77	4.02552	4.1843	4.06851	4.10372	3.89536	4.36887	0.0722192	0.0298779	0.8468	1.02093
A0A1L1SUX8	Thy1	Thy-1 membrane glycoprotein	5	5	5	41.6	14.038	243.99	32	2.25838	2.70818	2.76031	2.7804	2.18148	2.42267	0.184484	-0.114105	0.653906	0.923955
A0A1L1SV25	Actn4	Alpha-actinin-4	35	20	2	47	107.11	96.532	33	0.608351	1.60974	1.89065	1.50946	1.46682	1.57797	0.140822	0.148502	0.723066	1.10842
A0A1L1SV73	Usp47	Ubiquitin carboxyl-terminal hydrolase 47	4	4	4	3.6	157.15	8.1763	6	-3.05381	-2.67384	-2.94182	-1.32792	-4.3608	-1.95154	0.135885	0.343068	0.731332	1.26845
A0A1L1SVK0	Pafah1b2	Platelet-activating factor acetylhydrolase IB subunit beta	3	3	3	18.3	22.056	48.794	6	0.741068	0.71649	0.608035	1.10241	1.28718	0.989919	1.98927	0.437974	0.0102502	1.3547
A0A1N9M5I8	Arfgef3	Brefeldin A-inhibited guanine nucleotide-exchange protein 3	2	2	2	1.6	188.13	7.9828	5	-3.98655	-2.58841	-5.34971	-3.92536	-6.9293	-3.48334	0.235211	-0.804441	0.58182	0.572584
A0A1W2P6E6	Trappc6b	Trafficking protein particle complex subunit 6B	2	2	2	19.8	10.568	4.5504	3	-3.05456	-2.23007	-1.89451	-2.13417	-1.93096	-3.78531	0.119813	-0.223768	0.758904	0.856326
A0A1W2P6F6	Myl6	Myosin light polypeptide 6	8	8	8	55.3	17.005	50.895	25	1.47613	1.53829	1.34117	1.36435	1.32956	1.14657	0.898266	-0.171702	0.126396	0.887795
Q8BJU0	Sgta	Small glutamine-rich tetratricopeptide repeat-containing protein alpha	6	6	6	21.9	34.322	15.349	10	0.396654	0.170546	1.05836	0.812145	0.398967	0.145171	0.0974898	-0.0897609	0.798933	0.939678
A0A1W2P7H9	Erh	Enhancer of rudimentary homolog	2	2	2	39.4	8.2033	27.02	3	-2.46857	-3.73174	-1.82647	-3.31613	-2.33132	-1.74784	0.10491	0.210499	0.785398	1.15709
A0A1W2P7Y9	Nrcam	Neuronal cell adhesion molecule	21	21	21	24.3	125.51	137.01	55	2.06774	2.45772	2.0612	1.83491	2.18862	2.38368	0.103868	-0.0598151	0.787285	0.959387
A0A1W2P872	Nova2	RNA-binding protein Nova-1	5	5	5	13.8	49.066	21.325	10	-2.33853	-1.77238	-1.22831	-2.92426	-0.58227	-3.36812	0.215888	-0.511809	0.608292	0.701343
A0A1Y7VJ48	Tbca	Tubulin-specific chaperone A	2	2	2	20.2	9.9271	3.0001	2	-0.918263	-0.830245	-0.52073	-1.38214	-0.968854	-0.90938	0.797488	-0.33038	0.159409	0.795327
Q9WVL0	Gstz1	Maleylacetoacetate isomerase	5	5	5	28.7	24.275	10.695	6	-1.08379	-0.456272	-2.27163	0.0405105	0.150897	-0.713818	0.852392	1.09643	0.140478	2.13825
F6YVP7	Gm10260	40S ribosomal protein S18	6	6	6	35.5	17.671	12.096	12	0.683842	0.215795	1.07313	0.548871	0.226108	0.351682	0.459356	-0.282034	0.347251	0.822431
A0A1Y7VL44	Ttc7b		6	6	6	9.1	96.044	16.793	7	-1.11991	-0.616178	-0.789248	0.670138	-0.475996	0.375837	1.29288	1.03177	0.0509472	2.04453
A0A1Y7VLY2	Dock4	Dedicator of cytokinesis protein 4	9	9	9	6.5	222.59	27.602	10	-0.832707	-1.13064	-0.979874	-0.997025	-2.10527	-1.22018	0.587856	-0.459751	0.258312	0.727112
A0A1Y7VM65	Glrx	Glutaredoxin-1	5	5	5	73.8	9.3868	19.072	7	-0.540969	-0.365806	-0.0067668	-1.25321	-0.374876	-1.13796	0.908365	-0.617502	0.123491	0.651799
F8VPK5	Rock2	Rho-associated protein kinase	19	19	19	16.1	160.61	58.71	25	0.278855	1.1801	0.674553	0.62366	-0.192789	0.180008	0.652682	-0.507545	0.222494	0.703419
A0A217FL60	Tssc1	Protein TSSC1	4	4	4	34.8	15.234	12.228	7	-0.413704	-2.23671	-1.23027	-1.20532	-0.346468	-0.886894	0.340515	0.480666	0.456546	1.39539
Q03141	Mark3	MAP/microtubule affinity-regulating kinase 3	4	4	2	5	84.389	9.417	6	-1.61632	-0.752364	-0.969664	-1.51448	-1.57581	-1.2762	0.551595	-0.342717	0.280805	0.788555
A0A286YCQ0	Sorbs1	Sorbin and SH3 domain-containing protein 1	10	10	10	19.9	76.383	41.14	14	-0.444529	-0.969732	-0.190426	-0.047016	0.043266	-0.273369	0.826912	0.442523	0.148966	1.35898
A0A2C9F2C1	Syt7	Synaptotagmin-7	6	6	6	14.9	68.297	30.745	7	-1.25253	-1.35422	-1.69931	-1.76364	-4.30321	-1.3254	0.475783	-1.02873	0.334362	0.490141
E9PWG2	Trappc8		5	5	5	3.9	160.91	6.7747	5	-1.82047	-2.83137	-2.70263	-4.33388	-2.46539	-2.31951	0.336176	-0.588104	0.46113	0.665217
Q08460	Kcnma1	Calcium-activated potassium channel subunit alpha-1	7	7	7	7	134.39	29.9	8	-0.315922	-1.60965	-0.806953	-1.0757	-1.08019	-1.02196	0.146161	-0.148442	0.714232	0.902224
Q8BGN8	Synpr	Synaptoporin	3	3	3	12.5	29.228	12.406	6	-3.06666	-0.766833	-1.19954	-2.35492	-2.9417	-0.888044	0.153723	-0.383877	0.701903	0.766376
G3X972	Sec24c		9	9	9	11.1	118.58	28.794	17	0.0646148	-0.129158	-1.13961	-0.209369	-1.68065	0.217974	0.0802926	-0.15596	0.831204	0.897535
A0A286YEB7	Rps24	40S ribosomal protein S24	4	4	4	39	13.605	6.1359	7	-1.61948	-0.732996	-0.562333	-0.556036	-0.794553	-0.957206	0.227757	0.202337	0.591892	1.15056
Q07076	Anxa7	Annexin A7	11	11	11	22.7	49.925	31.192	26	0.381857	0.213063	0.595754	0.59531	0.359175	0.578444	0.353036	0.114085	0.443572	1.08229
Q6PDS5	Pde1b	Calcium/calmodulin-dependent 3,5-cyclic nucleotide phosphodiesterase 1B	10	10	10	25.8	52.536	28.188	14	-1.08651	-0.301647	0.127276	0.220852	0.745608	0.230006	0.970401	0.819116	0.107053	1.76432
A0A2I3BQV5	Xpo7	Exportin-7	6	6	6	6.5	123.96	22.9	7	-0.715248	-0.346223	-0.117163	-0.59124	-0.412662	-0.898298	0.464156	-0.241189	0.343434	0.846048
A0A2I3BQZ9	App	Amyloid beta A4 protein	6	6	6	9.2	84.688	26.106	13	0.789605	0.578863	0.592249	0.200768	-0.486742	0.343115	1.12558	-0.634525	0.0748902	0.644153
A0A2I3BRL8	Rbmxl1	RNA binding motif protein, X-linked-like-1	14	14	4	34.5	42.178	49.865	24	0.598125	0.400453	1.22263	1.6146	0.929	1.14859	0.699078	0.490329	0.199951	1.40477
Q61990	Pcbp2	Poly(rC)-binding protein 2	9	5	4	30.4	38.221	56.566	11	-0.984499	0.188795	-0.55185	-0.475372	0.699258	-0.117928	0.423611	0.484504	0.377041	1.3991
A0A338P6E5	Dlg4	Disks large homolog 4	24	24	19	43.1	73.848	197.22	58	2.96791	2.92661	2.75089	2.78439	2.67194	3.02336	0.16944	-0.0552382	0.676956	0.962436
A0A338P6G6	Hmga1	High mobility group protein HMG-I/HMG-Y	2	2	2	18.4	9.4226	2.3889	2	-1.29967	-2.80452	-1.59594	-1.09276	-2.29648	-1.32055	0.217762	0.330112	0.605673	1.25711
D4AFX6	Acap2	Arf-GAP with coiled-coil, ANK repeat and PH domain-containing protein 2	7	7	7	10.9	88.085	28.869	8	-4.65358	-1.30579	-2.64671	-2.09255	-2.44816	-3.28002	0.0900748	0.261787	0.812691	1.19896
A0A338P6R8			20	20	2	53.4	41.949	119.84	82	4.27528	4.22442	3.92128	4.25523	3.83411	3.99373	0.273529	-0.112638	0.532686	0.924896
A0A338P786	Ube2l3	Ubiquitin-conjugating enzyme E2 L3	6	6	6	67.1	16.821	36.661	14	0.948175	1.00537	1.35375	1.02245	1.14533	1.13472	0.00394474	-0.00159981	0.990958	0.998892
A0A338P7C0	Psmb1	Proteasome subunit beta type-1	4	4	4	35.7	15.637	30.576	13	0.400218	0.287576	0.643193	0.471221	0.081583	0.277758	0.469575	-0.166808	0.339176	0.890811
D3Z4T6	Negr1	Neuronal growth regulator 1	9	9	9	29.8	36.208	37.599	21	1.09585	1.13953	1.14516	1.76946	1.13852	1.15661	0.475691	0.22802	0.334433	1.17123
A0JNY3	Gphn	Gephyrin	14	14	14	24.5	83.665	72.784	26	1.27598	0.986117	1.08832	0.649227	0.802598	0.314602	1.46514	-0.527995	0.0342657	0.693518
A1BN54	Actn1	Alpha-actinin-1	41	41	23	54.7	102.72	218.32	111	3.96089	4.08737	3.87803	3.89736	3.40903	3.84156	0.714728	-0.259444	0.192873	0.83541
A2A432	Cul4b	Cullin-4B	5	5	3	4.7	110.7	9.2066	5	-2.069	-1.94177	-2.04911	-1.86704	-2.31838	-2.5064	0.470887	-0.210645	0.338153	0.864151
A2A4K0	Vps25	Vacuolar protein-sorting-associated protein 25	3	3	3	21.5	20.474	6.2797	7	-1.00465	-0.674362	-0.616112	-0.46772	-1.25335	-2.30017	0.455741	-0.575369	0.350154	0.671115
A2A5H8	Gdap1l1	Ganglioside-induced differentiation-associated protein 1-like 1	3	3	3	16.9	30.433	11.987	7	-2.03544	-1.75748	-2.83562	-6.87459	-1.65464	-1.76365	0.280564	-1.22145	0.524126	0.428852
A2A6U3	2009-09-01	Septin-9	12	12	12	19.5	63.772	71.584	24	1.29384	2.19596	1.04803	1.53704	1.09624	1.88952	0.00392564	-0.00501108	0.991002	0.996533
Q91WQ3	Yars	Tyrosine--tRNA ligase, cytoplasmic	15	15	15	27.5	59.105	35.985	25	1.29941	0.874559	1.08482	1.76788	1.03849	1.48486	0.632453	0.34415	0.233103	1.2694
Q61701	Elavl4	ELAV-like protein 4	5	5	5	13.2	42.368	15.444	7	-1.1749	-1.30111	-0.339457	-1.62395	-2.70114	-1.33552	0.858508	-0.948378	0.138514	0.518215
A2A9W7	Gga3	ADP-ribosylation factor-binding protein GGA3	6	6	6	11.9	70.192	35.465	8	-2.05412	-1.74722	-2.42359	-2.2239	-2.00218	-2.43562	0.248282	-0.145592	0.56457	0.904009
A2ABY3	Pcyt2	Ethanolamine-phosphate cytidylyltransferase	6	6	6	21.8	43.446	14.008	11	-0.942404	-1.38781	-0.227052	-0.396987	-2.07046	-0.0250627	0.00995647	0.0215853	0.977335	1.01507
Q9QXG2	Chm	Rab proteins geranylgeranyltransferase component A 1	3	3	3	4.1	73.976	3.616	3	-2.36851	-3.03091	-3.20438	-4.35827	-2.17657	-4.39988	0.42711	-0.776974	0.374016	0.58359
P35803	Gpm6b	Neuronal membrane glycoprotein M6-b	7	7	3	21	36.209	46.933	26	3.1996	2.83299	2.90593	2.31001	2.13259	2.83801	1.08408	-0.552636	0.0823978	0.681773
A2AEW8	Gripap1	GRIP1-associated protein 1	6	6	6	11	95.912	39.578	10	-1.60753	-0.782847	-1.40029	-2.10099	-1.15465	-1.43931	0.332055	-0.30143	0.465527	0.811448
A2AEX8	Fhl1	Four and a half LIM domains protein 1	3	3	3	12.8	33.563	12.548	7	-1.17269	-0.882908	-1.70094	-1.09026	-1.37404	-1.34868	0.0245899	-0.0188147	0.944953	0.987043
A2AFG7	L1cam	Neural cell adhesion molecule L1	16	16	16	18.7	139.82	87.402	29	1.02455	0.713971	1.15485	1.06269	0.631235	0.702191	0.371271	-0.165751	0.425333	0.891464
Q7TMY8	Huwe1	E3 ubiquitin-protein ligase HUWE1	10	10	10	3.1	482.63	34.535	14	-0.46233	-0.697648	-2.71233	-0.46673	-1.7731	-0.685615	0.142658	0.315622	0.720015	1.24455
A2AG50	Map7d2	MAP7 domain-containing protein 2	7	7	7	9.3	86.049	16.468	11	-1.08126	0.40386	-0.803073	0.172411	-1.27164	0.596451	0.169497	0.325897	0.676866	1.25344
A2AGI2	Nlgn3	Neuroligin-3	8	8	7	14.2	93.486	43.609	13	-0.570848	-1.2948	-0.565431	-1.18576	-1.84666	-0.511427	0.336364	-0.370923	0.460931	0.773288
A2AGN7	Psmc3	26S protease regulatory subunit 6A	7	7	2	28.8	44.669	33.759	12	-1.42452	-1.08594	-1.1539	-0.639778	-1.10767	-0.528935	1.05901	0.462657	0.0872958	1.37808
G3UZ34	Eftud2	116 kDa U5 small nuclear ribonucleoprotein component	8	7	7	11.4	108.34	16.304	8	-2.2326	-1.51432	-1.01831	-0.898859	-3.1134	-0.976862	0.031175	-0.0746296	0.930733	0.949586
A2AHK0	Dgkz	Diacylglycerol kinase	6	6	6	8.5	125.13	25.27	11	-1.26893	0.0218491	-0.145541	-0.831484	-2.66344	-0.623248	0.522341	-0.908515	0.300372	0.532733
A2AI19	Grin1	Glutamate receptor ionotropic, NMDA 1	11	11	11	11.1	101.32	20.379	16	0.84819	0.931996	0.867664	0.89446	0.613976	1.32583	0.107577	0.0621396	0.78059	1.04401
A2AI52	Usp8	Ubiquitin carboxyl-terminal hydrolase	3	3	3	2.6	123.89	5.4539	5	0.480242	1.21158	0.8304	0.791859	0.209999	0.940681	0.249229	-0.193227	0.56334	0.874647
A2AIH8	Pir	Pirin	2	2	2	8.3	27.942	6.0643	2	-2.39947	-2.11605	-2.53832	-2.41053	-2.49557	-2.54598	0.436244	-0.132743	0.366232	0.912096
A2AIS0	Cacna1b	Voltage-dependent N-type calcium channel subunit alpha-1B	4	4	3	1.5	257.07	6.105	4	-1.89087	-1.96447	-2.72426	-3.56354	-2.08422	-1.76602	0.171092	-0.278062	0.674385	0.824698
F6WF36	Map7d1	MAP7 domain-containing protein 1	2	2	2	3.7	65.168	3.5739	3	-3.44564	-3.49137	-3.20731	-4.14006	-2.51202	-1.88179	0.32503	0.53682	0.473119	1.45077
A2AKH7	Lrrc57	Leucine-rich repeat-containing protein 57	3	3	3	13.8	24.132	7.93	5	-1.38249	-0.324951	-1.80864	-0.993179	-1.99775	-0.941672	0.0882351	-0.138838	0.81614	0.908251
A2AKW0	Slc25a51	Solute carrier family 25 member 51	4	4	4	19.4	35.489	19.652	7	-2.75385	-2.57427	-2.46331	-5.2214	-5.33948	-3.00468	1.18428	-1.92471	0.0654221	0.263394
A2AL12	Hnrnpa3	Heterogeneous nuclear ribonucleoprotein A3	13	13	2	40.9	34.476	228.51	34	2.54436	2.44705	2.05176	2.37595	1.8754	2.26449	0.339921	-0.175773	0.457171	0.885293
Q8C048	Atp2b3	Calcium-transporting ATPase	28	15	15	27.3	125.71	107.58	30	1.96159	1.91843	1.99734	1.52059	1.82591	1.33042	1.2842	-0.400148	0.0519753	0.75778
A2ALS5	Rap1gap	Rap1 GTPase-activating protein 1	12	12	6	19.9	73.432	29.318	20	1.38023	1.00439	1.95497	0.720872	1.06122	1.6651	0.310843	-0.297463	0.488829	0.813682
A7TU71	Shroom2	Protein Shroom2	6	6	6	5.3	165.26	14.37	9	-1.562	-0.683138	-0.384547	-0.839202	-0.524157	-1.55202	0.0715512	-0.0952337	0.848103	0.936121
A2ALV3	Sh3gl2	Endophilin-A1	17	17	12	39.4	48.295	134.73	63	4.00038	4.0244	3.66179	3.75892	3.75848	3.83988	0.384387	-0.10976	0.41268	0.926742
A2ALV7	AI314180	Proteasome-associated protein ECM29 homolog	6	6	6	3.9	164.52	9.5887	8	-1.48871	-1.03128	-1.71696	-1.24198	-1.56752	-3.15513	0.388731	-0.575892	0.408573	0.670871
A2AMW0	Capzb		13	13	3	56.2	29.295	65.953	46	2.86941	3.25339	2.806	2.96634	2.76937	3.09762	0.0655115	-0.0318231	0.85998	0.978183
A2AN08	Ubr4	E3 ubiquitin-protein ligase UBR4	10	10	10	2.5	572.28	29.17	11	-1.26133	-1.73007	-1.73441	-1.83849	-1.66746	-1.14199	0.033481	0.0259558	0.925804	1.01815
H3BIW6	Plch2	Phosphoinositide phospholipase C	4	4	4	3.3	125.78	4.7807	4	-1.6129	-1.80381	-2.63216	-2.62509	-3.35287	-2.72118	1.07227	-0.883425	0.084671	0.542079
A2AP32	Ndufb6	NADH dehydrogenase [ubiquinone] 1 beta subcomplex subunit 6	2	2	2	14.4	11.741	2.4921	5	-0.500296	-1.04294	-1.57995	-3.144	-1.23725	-1.34775	0.556253	-0.868607	0.277809	0.547675
D3Z781	Etl4	Sickle tail protein	8	8	8	6.7	146.61	16.137	8	-1.28198	-0.8165	-1.27925	-1.94	-1.70763	-1.02456	0.614436	-0.43149	0.242976	0.741496
A2AQN5	Acss2	Acetyl-coenzyme A synthetase, cytoplasmic	3	3	3	3.4	79.343	3.111	3	-1.43479	-1.84983	-1.1755	-2.64211	-1.77192	-1.54027	0.5698	-0.498062	0.269277	0.708057
P32067	Ssb	Lupus La protein homolog	2	2	2	6.7	47.756	7.3327	8	-1.42165	-2.33512	-0.932244	-0.916893	-0.763772	-2.58667	0.0687774	0.140557	0.853538	1.10233
A2ARP8	Map1a	Microtubule-associated protein 1A	89	89	87	37	325.88	323.31	240	4.92842	5.12996	4.80122	4.97566	4.66547	5.14777	0.047328	-0.0235664	0.896751	0.983798
A2ARZ7	Rab22a	Ras-related protein Rab-31	2	2	2	11.8	20.895	2.6431	2	-2.4723	-2.88631	-2.35592	-3.55541	-2.30685	-2.76071	0.309845	-0.302811	0.489953	0.810671
A2AS98	Nckap1	Nck-associated protein 1	18	18	18	18.5	129.51	67.894	37	2.65604	1.9947	2.25473	2.31438	2.30313	2.62398	0.196345	0.112007	0.63629	1.08073
A2ASW8	Rapgef4	Rap guanine nucleotide exchange factor 4	4	4	4	5.5	99.503	9.191	9	-2.29579	-3.45983	-2.55311	-2.70106	-2.98077	-1.39295	0.273371	0.41132	0.532879	1.3299
A2ATI9	Gorasp2	Golgi reassembly-stacking protein 2	5	5	5	12.3	45.026	8.2369	8	-0.724645	-0.209334	-0.370335	0.204716	0.0836326	-0.590734	0.502562	0.333976	0.314368	1.26048
G8JL68	Myef2	Myelin expression factor 2	9	9	9	16.6	57.033	17.389	13	0.451563	-0.581162	-0.127064	0.711178	-0.96061	0.442572	0.0891245	0.149934	0.814471	1.10952
A2ATS6	Rtn4rl2	Reticulon-4 receptor-like 2	2	2	2	4	46.843	3.006	3	-2.06958	-2.82562	-2.7982	-2.55177	-2.13897	-4.3383	0.244699	-0.445209	0.569248	0.734478
F6VQ81	Tpd52l2	Tumor protein D54	6	6	6	40.4	17.619	19.533	9	-1.2678	-0.0354437	-1.06155	-0.242445	-0.419539	-0.250583	0.556736	0.484077	0.277501	1.39869
A2AUK5	Epb4.1l1	Band 4.1-like protein 1	26	23	22	31.9	98.314	104.89	53	2.52986	2.79171	2.6062	2.72526	2.40722	2.46157	0.371918	-0.111237	0.4247	0.925794
A2AUR7	Rsu1	Ras suppressor protein 1	3	3	3	9.6	29.543	2.7184	3	-2.48224	-2.12914	-1.28312	-1.9474	-1.66904	-1.76328	0.178621	0.171591	0.662794	1.1263
F6RK07	Dab2ip	Disabled homolog 2-interacting protein	5	3	3	4.8	119.53	4.7037	3	-3.4523	-2.52699	-4.09813	-5.38651	-2.47548	-3.38972	0.149952	-0.391427	0.708024	0.762375
A2AWA9	Rabgap1	Rab GTPase-activating protein 1	4	4	4	3.7	120.8	7.2586	6	-1.90504	-2.53488	-1.98036	-3.31155	-2.0048	-2.02071	0.254869	-0.305595	0.556072	0.809109
A2AWI7	Sh3glb2	Endophilin-B2	14	14	13	42.3	44.907	75.508	29	1.74116	1.4704	2.13372	2.39787	1.86181	2.15226	0.650447	0.355557	0.223642	1.27948
Q9EQU5	Set	Protein SET	5	5	5	27.7	33.377	26.151	11	-0.280756	-0.254312	-0.820136	-0.617726	-0.151193	-1.32797	0.252385	-0.247228	0.559262	0.842514
Q52KF7	Dlg3	Disks large homolog 3	14	12	12	23.4	90.327	65.478	21	0.414541	1.1569	0.413926	0.730186	0.685939	0.836459	0.130097	0.0890733	0.741145	1.06369
Q3TPJ8	Dync1i2	Cytoplasmic dynein 1 intermediate chain 2	7	7	7	15.7	70.612	29.556	8	-0.565552	-0.47133	-0.316203	-0.618566	-0.416956	-0.489709	0.24189	-0.0573818	0.572941	0.961007
Q99JF8	Psip1	PC4 and SFRS1-interacting protein	6	6	5	13.1	59.696	19.311	7	-0.199959	0.200808	-1.23066	-0.187855	-0.107022	-0.698134	0.0587937	0.0789347	0.873386	1.05624
F6QYT9	Kalrn	Kalirin	14	14	10	6.2	270.65	25.829	16	0.138064	-0.77601	-1.84591	-1.16918	-0.273109	0.248005	0.239534	0.429856	0.576058	1.3471
A2RT62	Fbxl16	F-box/LRR-repeat protein 16	7	7	7	17.7	51.878	19.536	16	0.232506	0.208426	0.112279	-0.746206	0.0866498	0.1303	0.556225	-0.360822	0.277828	0.778721
Q91YZ8	Pabpc4	Polyadenylate-binding protein	9	4	4	17.6	67.852	9.6093	6	0.0510309	-0.749294	-0.0183128	-0.349372	0.0611981	-2.2922	0.332747	-0.621267	0.464786	0.6501
A3KGU7	Sptan1	Spectrin alpha chain, non-erythrocytic 1	158	158	158	70.2	285.15	323.31	640	6.95984	7.23234	6.70356	7.21508	6.56755	7.05496	0.0262563	-0.0193796	0.941334	0.986657
D3Z5I6	Iqsec2	IQ motif and SEC7 domain-containing protein 2	12	10	10	11.9	128.02	26.559	12	-1.07252	-0.733954	-1.43012	-1.54011	-1.41753	-0.951043	0.344414	-0.224031	0.452466	0.85617
A6H630	Armt1	Protein-glutamate O-methyltransferase	6	6	6	12.8	50.548	13.143	12	-0.562472	-0.716321	-0.105704	0.17915	-0.065246	-0.454022	0.599224	0.348126	0.251638	1.27291
A6MDD2	Ptprn	Receptor-type tyrosine-protein phosphatase-like N	3	3	3	3.5	106.02	6.7862	6	-1.59569	-1.24588	-2.36789	-2.34634	-1.84377	-3.02817	0.632342	-0.669611	0.233162	0.628676
A8DUK4	Hbbt1	Hemoglobin subunit beta-1	14	14	8	95.2	15.748	323.31	92	5.9364	6.24742	5.67994	6.05084	5.9246	5.81788	0.0452398	-0.023478	0.901073	0.983858
A9DA50	Lingo1	Leucine-rich repeat and immunoglobulin-like domain-containing nogo receptor-interacting protein 1	4	4	4	9.8	69.831	16.58	6	-1.065	-3.56406	-2.16914	-1.68272	-1.8804	-1.68591	0.287194	0.51639	0.516186	1.43037
B0QZN5	Vamp2	Vesicle-associated membrane protein 2	7	7	4	42.9	17.862	187.37	33	2.27746	2.61759	2.28803	2.2634	2.52059	1.49429	0.387495	-0.301599	0.409737	0.811353
B0R1E3	Hint1	Histidine triad nucleotide-binding protein 1	3	3	3	34.5	13.438	39.439	13	1.31496	1.90452	2.06006	1.90887	1.87406	1.87133	0.213378	0.124905	0.611818	1.09044
B0V2N1	Ptprs	Receptor-type tyrosine-protein phosphatase S	13	13	10	10	211.9	42.643	21	0.454432	-0.176787	0.51667	0.689729	0.373176	0.729844	0.599225	0.332811	0.251637	1.25947
B0V2P5	Dmxl2	DmX-like protein 2	71	71	68	28	340.69	320.55	147	3.64341	3.68696	3.21463	3.64433	3.2665	3.4913	0.0909921	-0.0476207	0.810976	0.967531
B1AQF4	Dusp3	Dual specificity protein phosphatase 3	4	4	4	26.2	23.223	29.1	7	-0.085469	-0.97198	-0.573142	-1.06997	-1.60273	-0.0832544	0.296128	-0.375121	0.505676	0.771041
B1AQX9	Srcin1	SRC kinase signaling inhibitor 1	33	33	33	34.2	130.61	149.02	72	2.39073	2.44732	2.36615	2.60349	2.41512	2.48913	0.779696	0.101182	0.166075	1.07265
B1AQY2	Arhgap23	Rho GTPase-activating protein 23	5	5	5	4.2	162.21	17.834	10	-2.22844	-1.31793	-2.02405	-1.25671	-0.686362	-1.74845	0.691101	0.626296	0.203657	1.5436
B1AQY9	2008-09-01	Septin-8	12	9	9	38.2	51.145	63.726	16	1.40956	1.07698	1.31837	0.395617	1.00854	0.903538	1.09819	-0.499067	0.0797649	0.707564
B1AR28	Acadvl	Very long-chain specific acyl-CoA dehydrogenase, mitochondrial	10	10	10	21.3	68.55	34.915	11	0.647422	0.479654	-0.925305	-1.23192	0.200071	-2.73496	0.602619	-1.32286	0.249678	0.399742
B1AR74	Bcas3	Breast carcinoma-amplified sequence 3 homolog	5	5	5	6.3	102.77	15.065	6	-0.853042	-2.94582	-0.232262	-1.0683	-0.901355	-0.623248	0.225527	0.479407	0.59494	1.39417
E9QA63	Macf1	Microtubule-actin cross-linking factor 1	31	30	29	5.1	831.93	102.71	36	0.00936724	0.847164	0.722842	0.836388	1.07517	0.789636	0.608451	0.373942	0.246348	1.29589
B1AS06	Dlgap3	Disks large-associated protein 3	7	6	6	7.6	104.67	11.058	9	-0.190349	0.510613	0.299595	0.00885119	0.403113	-0.431518	0.267938	-0.213138	0.539587	0.862659
B1ASZ3	Gyk	Glycerol kinase	12	12	12	25.4	59.832	34.928	17	0.517302	0.315561	0.860279	0.377606	0.168811	0.347967	0.707209	-0.266253	0.196242	0.831477
B1AT82	Prpsap1	Phosphoribosyl pyrophosphate synthase-associated protein 1	6	4	4	18.4	42.467	9.2381	9	-1.68047	-0.849118	-1.59151	-1.69442	-1.0212	-1.17299	0.0822363	0.0775005	0.827492	1.05519
Q60631	Grb2	Growth factor receptor-bound protein 2	6	6	6	30	25.238	21.135	8	-0.753862	-3.0628	-2.64127	-1.47249	-0.692547	-1.19409	0.623017	1.03293	0.238223	2.04618
B1ATI9	Gas7	Growth arrest-specific protein 7	2	2	2	4.9	47.261	4.0791	4	-2.07716	-1.65007	-1.10929	-1.44926	-1.74396	-3.77304	0.381452	-0.709914	0.415478	0.611356
B1ATV0	Clcn5	Chloride channel protein	3	3	3	2.8	90.705	3.5639	5	-1.89997	-0.481612	-0.421177	-0.345563	-0.527105	-1.41599	0.105503	0.171368	0.784326	1.12613
B1ATZ0	Hgs	Hepatocyte growth factor-regulated tyrosine kinase substrate	8	8	8	10.1	85.778	17.949	10	-0.263849	-0.808666	-0.12688	-1.38903	-1.77585	-0.568664	0.95915	-0.844714	0.109863	0.556821
B1AU25	Aifm1	Apoptosis-inducing factor 1, mitochondrial	3	3	3	6.2	66.113	15.134	7	-1.7427	-2.54179	-1.88232	-1.00004	-2.13829	-2.16322	0.250745	0.288419	0.561378	1.2213
B1AVH5	Coro2a	Coronin	2	2	2	3.5	61.708	4.3561	2	-1.74363	-2.63683	-2.39956	-1.77188	-2.05047	-2.30796	0.282613	0.216572	0.521659	1.16197
B1AWT4	Rragd	Ras-related GTP-binding protein C	3	3	3	11.1	32.022	9.1741	5	-1.74588	-3.09812	-1.18738	-1.37953	-2.10962	-3.31845	0.117577	-0.258742	0.762822	0.835816
B1AWV9	Slc4a10	Anion exchange protein	8	7	5	7.9	124.61	15.199	13	0.021161	-0.90157	-0.814303	-0.343314	-1.00743	0	0.0985434	0.114656	0.796997	1.08272
B1AXV0	Frrs1l	DOMON domain-containing protein FRRS1L	4	4	4	16.4	32.506	18.279	10	-0.385582	-0.676358	-0.596335	-0.493641	-0.791721	-0.419687	0.0369525	-0.015591	0.918433	0.989251
B1AXW5	Prdx1	Peroxiredoxin-1	11	11	10	66.3	18.87	36.999	41	3.86042	3.72861	3.7265	3.59099	3.85499	3.04488	0.494156	-0.274889	0.320511	0.826514
E9PV45	Usp24	Ubiquitin carboxyl-terminal hydrolase	3	3	3	1.1	294.13	3.0426	4	-2.73791	-2.4598	-1.50707	-1.63673	-1.76072	-3.03413	0.053954	0.0910646	0.883173	1.06516
B1AZ46	Baiap2	Brain-specific angiogenesis inhibitor 1-associated protein 2	23	23	23	45.7	57.681	101.75	49	2.90689	3.03386	2.7106	3.08746	2.5415	3.01207	0.00578136	-0.00343815	0.986776	0.99762
B7ZNS2	Dlgap4	Disks large-associated protein 4	5	5	5	6.2	106.17	10.99	9	-0.677856	0.0315836	-0.777635	-1.34333	-0.333046	-1.15961	0.513691	-0.470692	0.306414	0.721618
E9PZ16	Hspg2	Basement membrane-specific heparan sulfate proteoglycan core protein	5	5	5	1.3	469.78	8.0945	5	-4.1714	-4.06525	-2.22864	-4.23391	-4.2781	-3.33825	0.262668	-0.461654	0.546175	0.726153
B2M1R6	Hnrnpk	Heterogeneous nuclear ribonucleoprotein K	21	21	21	56.6	48.562	262.9	77	3.18552	3.58465	3.71801	3.63098	3.62947	3.43143	0.145728	0.0679022	0.714944	1.04819
B2RQ71	Dip2c		7	7	4	4.5	170.92	11.501	10	-1.68972	-1.08089	-0.879952	-0.996941	-2.52803	-1.80129	0.480777	-0.558567	0.330539	0.678976
B2RQR5	Sgsm1	Small G protein signaling modulator 1	5	5	5	6.5	123.27	9.6458	7	-5.08108	0.0502535	-0.469283	-0.0762643	-0.649384	0.659918	0.468352	1.81146	0.340132	3.50997
K3W4L0	Myo18a	Unconventional myosin-XVIIIa	7	7	7	4.7	230.99	11.459	10	-3.46005	-2.13728	-1.13482	-1.71316	-1.44773	-0.778253	0.56798	0.931004	0.270409	1.9066
B2RSH2	Gnai1	Guanine nucleotide-binding protein G(i) subunit alpha-1	15	6	6	52.3	40.361	56.336	17	0.388264	0.712289	0.891513	0.899012	0.96217	0.507812	0.242265	0.125643	0.572447	1.09099
B2RXT3	Ogdhl		28	19	19	34.6	114.56	111.78	38	1.72308	1.27237	1.73463	1.50374	1.13111	1.30204	0.63989	-0.264399	0.229145	0.832546
B7ZCL8	Mpp1	55 kDa erythrocyte membrane protein	5	5	5	16.8	49.784	12.918	7	-1.28011	-0.907305	-0.946143	-0.928908	-1.43342	-1.58654	0.515613	-0.271773	0.305061	0.828301
B7ZCU4	Abi1	Abl interactor 1	10	10	7	22.6	49.138	43.905	18	0.906419	0.83996	1.08842	1.15754	1.05037	1.29989	1.01608	0.224333	0.0963648	1.16824
B7ZNF6	Ctnnd2	Catenin delta-2	6	6	5	5.4	132.36	20.596	12	0.102225	0.0938948	0.057808	-0.649643	-0.974974	-0.32907	1.76915	-0.735872	0.0170159	0.600455
B7ZNL2	Nap1l4	Nucleosome assembly protein 1-like 4	8	8	7	29	43.934	40.368	15	0.336764	-0.00527747	0.0978159	0.0392102	0.756231	-0.392565	0.00827515	-0.00880896	0.981126	0.993913
F7CYX4	Ppfia2	Liprin-alpha-2	6	4	4	5.6	143.24	10.358	7	-1.59608	-2.22623	-2.32173	-4.10497	-4.32189	-2.36883	1.10703	-1.55055	0.0781575	0.341379
B9EHJ3	Tjp1	Tight junction protein ZO-1	9	9	9	7.4	188.85	16.443	11	-0.784497	-3.1472	-1.11472	-0.925397	-0.863082	-0.941321	0.449658	0.772206	0.355093	1.70788
B9EJA2	Cttnbp2	Cortactin-binding protein 2	8	8	8	6.2	178.77	15.692	9	-1.48619	-0.491354	-1.8595	-1.45178	-1.26916	-0.822179	0.0767665	0.0979772	0.83798	1.07027
G3UYU6	Ptprd	Protein-tyrosine-phosphatase	10	7	7	10.8	168.34	23.574	7	-2.47259	-1.57677	-1.34041	-1.40853	-1.1844	-1.06202	0.737704	0.578273	0.182935	1.49306
B9EKR1	Ptprz1	Receptor-type tyrosine-protein phosphatase zeta	18	18	18	8.1	254.4	160.02	48	3.11893	3.313	3.04325	3.155	2.53339	2.79659	0.770676	-0.330066	0.16956	0.7955
C0HKE7	Hist1h2ak	Histone H2A type 1-K	5	2	2	37.7	14.135	26.901	2	-0.801327	0.0557383	0.195328	-1.80571	-0.464859	-0.0649833	0.413733	-0.595096	0.385715	0.662
D3YTS3	D630045J12Rik	UPF0606 protein KIAA1549	3	3	3	2.4	193.99	6.9666	5	-2.15084	-2.45205	-1.1374	-1.0159	-1.89754	-0.773558	0.582251	0.684432	0.261667	1.60707
Q62442	Vamp1	Vesicle-associated membrane protein 1	4	3	3	60.2	12.89	21.653	7	-1.26893	-2.21212	-1.02605	-1.01598	-1.779	-2.74533	0.21701	-0.344404	0.606723	0.787633
Q80TS3	Lphn3	Latrophilin-3	3	3	3	2.1	171.08	7.592	4	-2.14845	-2.50381	-2.18147	-2.49583	-2.98587	-3.00468	1.28219	-0.550883	0.0522165	0.682602
F6SBR5	Cit	Citron Rho-interacting kinase	3	3	3	1.9	230.18	9.7848	4	-1.36155	-5.25241	-3.56185	-2.88086	-1.70078	-2.5064	0.364583	1.02926	0.431934	2.04098
Q3UEQ1	Inpp4a	Type I inositol 3,4-bisphosphate 4-phosphatase	10	10	10	16.1	99.971	20.594	15	-1.49232	0.171195	-0.490149	-0.0294336	-0.506376	-0.295132	0.258665	0.326779	0.551232	1.25421
D3YUM1	Ndufv1	NADH dehydrogenase [ubiquinone] flavoprotein 1, mitochondrial	19	19	19	54.7	49.913	121.08	54	2.46548	2.62165	2.41095	2.55237	2.14332	2.2651	0.58444	-0.1791	0.260351	0.883254
Q9R1V6	Adam22	Disintegrin and metalloproteinase domain-containing protein 22	7	7	7	9.5	99.714	23.655	16	1.06333	0.983768	1.02239	1.17892	0.915156	0.493335	0.329058	-0.160692	0.468751	0.894596
D3YUV1	Nrbp1	Nuclear receptor-binding protein	3	3	3	6.3	60.85	6.6449	4	-4.66872	-5.26859	-2.94526	-3.83372	-4.89647	-4.15737	0.00070892	-0.00166162	0.998369	0.998849
Q3TDT0	Trim3	Tripartite motif-containing protein 3	5	4	4	6.8	78.271	9.6198	9	-2.18308	-0.117234	-1.19436	-0.8371	-1.90793	-0.87699	0.0204419	-0.0424489	0.954021	0.971005
D3YUZ8	Dlg2	Disks large homolog 2	22	19	16	35.5	83.95	58.403	28	1.04388	1.21261	1.50154	0.822643	1.30616	1.5158	0.0531613	-0.0378083	0.884787	0.974134
H3BIV5	Akap5	A-kinase anchor protein 5	14	14	14	44.4	80.202	107.93	28	0.335073	-0.496181	0.364892	0.581089	-0.0387182	0.0268505	0.130138	0.121813	0.741074	1.0881
S4R2G0	Dgki	Diacylglycerol kinase	2	2	2	2.4	93.01	3.0877	3	-3.99846	-2.44411	-3.23717	-1.69024	-1.90196	-2.18337	1.29529	1.30139	0.0506658	2.46466
D3YWX2	Ylpm1	YLP motif-containing protein 1	3	2	2	1.7	241.05	3.5796	2	-2.74951	-3.49148	-1.72041	-2.07632	-1.63182	-2.56206	0.413688	0.56373	0.385756	1.47809
D3YXA8	Slco3a1	Solute carrier organic anion transporter family member 3A1	2	2	2	3.2	64.369	2.8236	2	-4.0111	-1.57381	-0.863086	-1.55402	-1.46935	-1.44896	0.277473	0.658555	0.52787	1.5785
D3YXH0	Igsf5	Purkinje cell protein 4	3	3	3	9.1	32.627	20.392	17	0.154926	0.810789	-0.195554	0.48036	0.782564	0.786382	0.613753	0.426382	0.243359	1.34386
S4R1M2	Safb	Scaffold attachment factor B1	10	10	9	14.1	105.32	41.77	11	-0.0755719	-0.0510116	-0.508098	0.0699076	-2.01296	-0.155936	0.292057	-0.488103	0.510437	0.712962
D3Z2Y2	Nit1	Nitrilase homolog 1	2	2	2	48.3	9.5178	5.2365	3	-5.91713	-4.34349	-5.15396	-5.58367	-5.99205	-5.74964	0.608242	-0.63693	0.246466	0.64308
D3YYE1	Anp32a	Acidic leucine-rich nuclear phosphoprotein 32 family member A	9	9	9	38.4	22.954	22.254	17	2.24767	2.13926	2.05762	2.28257	2.29917	2.4507	1.20001	0.195964	0.0630943	1.14549
D3YYH0	Pex5l	PEX5-related protein	12	12	12	27.4	65.835	43.826	16	-0.747985	-0.213382	-0.513951	-0.118442	-1.19161	-0.090006	0.0212225	0.0250873	0.952308	1.01754
D3YYK8	Mapre2	Microtubule-associated protein RP/EB family member 2	10	9	9	50	29.425	31.46	21	1.32518	0.973679	1.10119	1.21367	1.09601	0.956024	0.129626	-0.0447835	0.741948	0.969435
D3YYM6	Rps5	40S ribosomal protein S5	4	4	4	29.1	20.413	25.625	8	-1.8868	-4.07179	-1.56897	-1.55549	-1.34514	-4.78426	0.0127139	-0.0524439	0.97115	0.964301
E9Q3B9	Mgll	Monoglyceride lipase	3	3	3	10.7	35.256	18.747	10	-0.354256	-0.823357	-0.363901	-0.724027	-0.831008	-0.714657	0.694489	-0.242726	0.202074	0.845147
D3YZ62	Myo5a	Unconventional myosin-Va	47	47	47	26.3	212.33	169.39	82	2.76123	3.264	2.90373	2.9346	2.65336	3.18371	0.0869152	-0.0524279	0.818625	0.964312
D3YZU5	Shank1	SH3 and multiple ankyrin repeat domains protein 1	16	15	15	10.2	225.46	29.119	18	-1.47948	-0.442284	-0.256745	-2.39251	-0.272926	-0.529358	0.166095	-0.338759	0.68219	0.790721
D3Z025	Dync2h1	Cytoplasmic dynein 2 heavy chain 1	2	2	2	2.1	105.6	2.2677	4	-0.498133	-0.196029	-1.28139	-0.276901	0.439993	0.24113	0.958076	0.793257	0.110135	1.73298
D3Z041	Acsl1	Long-chain-fatty-acid--CoA ligase 1	6	6	5	8.2	78.034	7.5669	10	-1.31035	-0.602	-2.11267	-0.732034	-0.201856	-0.587051	0.834062	0.834691	0.146534	1.78347
D3Z2Q2	Stxbp5	Syntaxin-binding protein 5	7	7	7	10.5	121.71	41.337	11	-2.25703	-1.06294	-0.551604	-0.503399	-0.632631	-0.784096	0.564481	0.65048	0.272595	1.56969
O88545	Cops6	COP9 signalosome complex subunit 6	5	5	5	16.7	35.88	12.525	11	-0.0501818	0.887854	0.736616	0.958361	-0.181588	0.692772	0.025962	-0.0349146	0.941972	0.97609
D3Z0G0	Nif3l1	NIF3-like protein 1	3	3	3	8.5	36.267	9.2711	3	-1.26451	-1.07414	-3.10829	-1.45658	-0.889046	-0.533266	0.537932	0.856013	0.289779	1.81003
D3Z0L4	Chchd3	MICOS complex subunit Mic19	8	8	8	38	22.452	22.723	18	1.02313	1.27627	1.02765	0.518678	1.49167	0.671813	0.275317	-0.214962	0.530497	0.861569
O88485	Dync1i1	Cytoplasmic dynein 1 intermediate chain 1	8	8	7	16.2	70.724	46.536	16	1.54916	0.800408	1.5712	1.23864	1.17001	1.10066	0.206823	-0.137154	0.621122	0.909311
D3Z0V6	Prkar1b	cAMP-dependent protein kinase type I-beta regulatory subunit	5	4	4	19.8	28.916	24.88	7	-1.48092	-1.95751	-1.47145	-1.87627	-2.86365	-1.74686	0.608314	-0.525636	0.246426	0.694653
D3Z0V7	Tsc22d1	TSC22 domain family protein 1	4	4	3	3.9	102.09	6.5067	10	1.01587	0.365332	-0.00878978	0.143738	0.967518	0.580362	0.099841	0.106401	0.794619	1.07654
S4R217	Ica1	Islet cell autoantigen 1	2	2	2	5	35.62	1.8943	2	-1.16653	-2.57056	-2.94169	-2.19772	-2.18158	-1.43387	0.184533	0.288539	0.653834	1.2214
D3Z637	Tpd52	Tumor protein D52	3	3	3	26.5	17.603	14.932	8	-1.15164	-0.598349	-1.17257	-0.410089	-1.33356	-1.76055	0.165782	-0.193879	0.682681	0.874252
D3Z158	Qars		4	4	4	4.9	85.054	7.1853	4	-2.46294	-3.01294	-2.4428	-1.71535	-2.75644	-3.54884	0.0201103	-0.0339813	0.95475	0.976721
Q9JL62	Gltp	Glycolipid transfer protein	6	6	6	30.6	23.689	15.061	9	0.0768565	0.301238	-0.116572	-0.14002	0.404741	0.230819	0.144085	0.0780057	0.717655	1.05556
D3Z2E3	Reps1	RalBP1-associated Eps domain-containing protein 1	4	4	4	7.1	76.826	16.77	7	-2.04525	-2.31087	-4.34512	-2.34417	-2.49867	-2.52813	0.239814	0.44342	0.575686	1.35982
D3Z2J6	Tmx2	Thioredoxin-related transmembrane protein 2	3	3	3	10.9	29.591	6.9649	3	-2.25312	-1.55885	-1.08892	-0.83665	-1.08989	-1.59293	0.496657	0.460474	0.318672	1.37599
D3Z3M7	Clip1	CAP-Gly domain-containing linker protein 1	14	14	10	11.5	148	26.645	17	0.695507	0.494066	0.729758	0.233245	0.128723	0.467022	1.36758	-0.363447	0.0428961	0.777305
D3Z396	Ntm	Neurotrimin	11	11	3	41.1	34.954	82.38	30	2.41892	2.17629	2.806	2.73352	2.59475	2.50252	0.297537	0.143191	0.504038	1.10435
D3Z3A0	Ppp1r2	Protein phosphatase inhibitor 2	4	4	4	29.2	21.919	20.493	5	-1.00739	-0.823442	-0.195169	-0.768941	-0.666939	-1.19133	0.273747	-0.200401	0.532419	0.870309
D3Z3B8	Dlg1	Disks large homolog 1	17	9	9	23.7	91.622	19.464	10	-0.38586	-1.00459	-0.388711	-0.773029	-0.365035	-0.539576	0.0489088	0.0338408	0.893493	1.02373
D3Z3F4	Mtx1	Metaxin-1	7	7	7	21.9	40.142	17.06	10	-0.500596	-0.671907	-1.74265	-0.672387	-1.28925	-2.51278	0.31991	-0.519751	0.478729	0.697492
D3Z3G6	Mapk3	Mitogen-activated protein kinase	9	5	5	28.7	42.401	15.968	8	0.660898	-0.000536892	0.412086	0.89387	0.591037	0.813321	0.894042	0.408594	0.127631	1.32739
D3Z3R3	Dtymk	Thymidylate kinase	3	3	3	17.5	17.621	5.989	5	-1.0311	-1.62194	-3.16824	-1.04874	-1.92995	-2.17099	0.112264	0.223866	0.772212	1.16786
Q99LD9	Eif2b2	Translation initiation factor eIF-2B subunit beta	2	2	2	8.5	38.897	7.9736	3	-2.04631	-3.66608	-3.59973	-2.5265	-3.68328	-4.3383	0.21365	-0.411989	0.611434	0.751587
D3Z494	Akr1b10	Aldose reductase-related protein 2	5	5	4	17.7	32.745	47.135	15	1.85264	1.75172	1.7395	1.77221	1.63284	1.64454	0.791017	-0.0980916	0.161802	0.934268
D3Z4B2	Napg	Gamma-soluble NSF attachment protein	15	15	15	41.1	39.366	108.47	54	3.17775	3.23314	3.39841	3.24327	3.51001	3.5894	0.648564	0.177797	0.224613	1.13116
D3Z645	Vps29	Vacuolar protein sorting-associated protein 29	6	6	6	37.5	16.137	12.755	13	1.33532	1.40496	1.26216	1.46458	1.81643	1.6024	1.24927	0.293656	0.0563294	1.22574
D3Z6H3	Dctn6	Dynactin subunit 6	2	2	2	9.2	20.041	2.4024	2	-1.03783	-1.87929	-0.925941	-0.878727	-1.65959	-0.88062	0.130688	0.141376	0.740137	1.10296
D3Z6I4	Cryzl1	Quinone oxidoreductase-like protein 1	3	3	3	14.1	37.007	8.8081	7	-2.16667	-2.21774	-2.0051	-3.06905	-2.12692	-2.24805	0.508289	-0.3515	0.310249	0.783769
D3Z709	Dlgap1	Disks large-associated protein 1	12	12	11	14.5	105.05	29.512	16	0.366442	0.052131	0.337537	0.0639343	-0.220076	0.165625	0.747307	-0.248876	0.178934	0.841552
D3Z7E5	Gsk3a	Glycogen synthase kinase-3 alpha	7	5	5	16	51.245	12.334	9	-1.7397	-2.04034	-1.71338	-0.893547	-1.2942	-0.890889	2.04093	0.80493	0.00910066	1.74706
D3Z7P0	Bre	BRCA1-A complex subunit BRE	2	2	2	7.3	43.749	5.7133	6	-3.44564	-5.19869	-4.17495	-4.18742	-3.65035	-4.71907	0.050528	0.0874839	0.890168	1.06252
D3Z7P3	Gls	Glutaminase kidney isoform, mitochondrial	22	22	22	43.8	73.963	139.44	50	2.76717	3.09208	2.7335	2.81835	2.07944	2.86917	0.419458	-0.275264	0.380664	0.826299
E0CXA9	Mob4	MOB-like protein phocein	4	4	4	26.5	23.513	13.16	12	-0.647139	-1.63009	-0.277175	-0.875874	-0.399705	-2.74104	0.233217	-0.487407	0.584498	0.713306
E0CXB9	Ctnna2	Catenin alpha-2	18	18	14	28	106.73	82.303	31	-0.839707	0.23412	1.12315	0.41214	1.29202	0.459915	0.360139	0.548836	0.436376	1.46291
Q3UPV6	Kcnab2	Voltage-gated potassium channel subunit beta-2	10	10	10	35.1	39.308	49.673	21	1.02686	0.623708	0.623739	0.285584	0.443617	0.524189	1.05508	-0.340305	0.0880888	0.789874
E0CYB9	Mff	Mitochondrial fission factor	3	3	3	17.4	35.878	25.001	5	-1.38316	-0.825055	-0.892032	-2.03044	-4.30876	-1.79467	0.957075	-1.67787	0.110389	0.312543
F7D432	Pcmt1	Protein-L-isoaspartate O-methyltransferase	8	8	8	33.6	29.167	42.64	20	1.74358	2.2121	1.50967	1.32986	2.0326	2.07381	0.0100465	-0.00968806	0.977133	0.993307
E0CZ72	Kif2a	Kinesin-like protein	13	13	13	18.3	83.86	25.175	19	0.238165	0.245774	0.123488	0.466536	0.49551	0.477788	2.62644	0.277469	0.00236351	1.21207
E0CZ78	Ppp3cb	Serine/threonine-protein phosphatase	20	11	11	43.9	59.074	41.383	22	1.06055	1.46728	0.685287	1.61852	1.23745	1.18325	0.448606	0.275369	0.355954	1.2103
E9PUC5	Psd3	PH and SEC7 domain-containing protein 3	18	18	18	48.9	42.299	68.49	47	2.21322	3.0388	2.74103	3.12981	2.39208	2.47509	0.00127267	0.00130979	0.997074	1.00091
E9PUD2	Dnm1l		40	40	3	71.9	79.532	259.43	123	3.83156	3.76568	3.36539	3.77748	3.54192	3.58332	0.0418043	-0.0199769	0.90823	0.986249
E9PUE7	Abr	Active breakpoint cluster region-related protein	14	14	13	23.9	92.486	56.007	21	0.514108	0.609479	0.805906	1.19458	1.00143	0.723809	0.957576	0.330109	0.110261	1.25711
E9PUL5	Prrt2	Proline-rich transmembrane protein 2	9	9	9	40.5	35.923	65.621	23	0.0667778	0.401528	0.48648	0.681248	0.125424	0.772603	0.362897	0.208163	0.433613	1.15522
E9PV12	Cul5	Cullin-5	11	11	11	14	95.85	28.865	15	-0.983065	-0.476765	-0.151722	-0.222214	-0.380044	-1.44378	0.116093	-0.144829	0.765433	0.904486
E9PV22	Lrrc47	Leucine-rich repeat-containing protein 47	3	3	3	4.8	65.903	4.5059	4	-1.89432	-1.59747	-1.49262	-1.81115	-2.29254	-1.85705	0.768695	-0.325444	0.170336	0.798053
E9PV44	Atpif1	ATPase inhibitor, mitochondrial	5	5	5	41.9	8.7887	6.8976	8	1.7943	1.95654	1.47474	1.04219	2.18609	0.74629	0.379767	-0.417001	0.417093	0.74898
E9PVA8	Gcn1l1		6	6	6	2.5	293.02	10.679	8	-0.490232	-2.70926	-1.86593	-1.58387	-1.13218	-0.741055	0.3177	0.536106	0.481172	1.45005
E9Q175	Myo6	Unconventional myosin-VI	4	4	4	4.7	144.77	8.8109	5	-2.24856	-2.42875	-2.31555	-0.813582	-0.915491	-1.33847	2.82336	1.30844	0.00150189	2.47673
Q3TF41	Nap1l1	Nucleosome assembly protein 1-like 1	7	6	6	18.8	42.732	48.473	19	0.0481422	0.493823	-0.276717	1.48697	1.16004	-0.0486022	0.683149	0.777718	0.20742	1.71442
Q3TT92	Dpysl3	Dihydropyrimidinase-related protein 3	17	12	11	40.3	61.779	83	25	1.48881	1.08956	1.34537	1.06842	1.57349	1.16385	0.0709742	-0.0393315	0.849231	0.973106
Q8C0C7	Farsa	Phenylalanine--tRNA ligase alpha subunit	6	6	6	12.6	57.598	17.062	15	0.267585	-0.190918	0.695842	-0.632782	-0.610441	0.170359	0.77015	-0.615124	0.169766	0.652874
E9PX94	Cc2d1a	Coiled-coil and C2 domain-containing protein 1A	2	2	2	3.3	98.642	15.577	3	-5.09225	-4.71209	-4.01996	-4.71616	-4.22522	-4.24333	0.238024	0.213201	0.578065	1.15926
E9PXB7	Nedd4l	E3 ubiquitin-protein ligase NEDD4-like	11	11	8	11	112.22	23.45	14	-1.49365	-0.342964	0.425147	-1.09858	-0.126623	0.00833693	0.0333094	0.0648662	0.92617	1.04599
E9PXY8	Usp7	Ubiquitin carboxyl-terminal hydrolase	6	6	6	5.7	132.85	14.933	10	0.455895	0.232751	-3.57032	0.698459	0.0471561	0.389096	0.434374	1.3388	0.367812	2.5294
E9PY16	Adap1		3	3	3	12.3	43.37	8.5706	6	-1.60806	-1.62557	-2.37484	-0.900425	-1.45839	-1.38681	0.944482	0.620944	0.113636	1.53788
E9QMK2	Vcan	Versican core protein	9	9	9	6.9	178.5	38.136	15	2.06214	1.73558	1.78996	1.73388	2.21074	1.62105	0.0116982	-0.00733829	0.973423	0.994926
E9PYH2	Acot7	Cytosolic acyl coenzyme A thioester hydrolase	16	16	16	40.9	42.826	121.77	66	3.46256	3.34083	3.29792	3.44794	3.54571	3.5655	1.17147	0.152611	0.0673799	1.11158
E9PYI8	Usp14	Ubiquitin carboxyl-terminal hydrolase	10	10	10	21.8	52.318	30.68	21	-0.455731	1.91323	1.6188	1.53384	1.72697	1.68251	0.344824	0.62234	0.452039	1.53937
E9PZB3	Gm5093	60S ribosomal protein L11	3	3	3	17.2	19.876	6.3025	4	-0.0942144	-0.539992	-0.0818566	-0.379443	-1.13018	-0.623868	0.817713	-0.472475	0.152155	0.720727
Q8R5M8	Cadm1	Cell adhesion molecule 1	5	5	5	24.6	49.788	52.166	7	-0.832858	-1.0532	-0.614443	-0.961956	-0.365035	-0.268256	0.528869	0.301752	0.295891	1.23264
E9PYX7	Mllt4	Afadin	3	3	3	2.1	188.9	7.0361	5	-2.04099	-4.51498	-4.5982	-4.55093	-1.89087	-2.10373	0.294398	0.869547	0.507694	1.82709
E9PZ00	Psap	Prosaposin	10	10	10	20.3	60.672	56.494	47	2.66612	2.62058	2.17216	2.68617	2.65791	2.55437	0.378286	0.146529	0.418518	1.1069
E9PZ43	Map4	Microtubule-associated protein	24	24	12	28	97.795	95.327	40	2.67686	2.93314	1.95854	1.74685	1.94991	2.30448	0.714565	-0.522433	0.192945	0.696197
E9PZ88	Man2c1	Alpha-mannosidase	6	6	6	8.9	104.68	20.876	8	-1.97382	-0.912791	-3.17847	-0.319855	-2.34237	-1.73512	0.247978	0.555915	0.564966	1.4701
E9PZF0	Gm20390	Nucleoside diphosphate kinase	15	15	7	80.1	30.2	66.603	51	4.13709	4.62174	4.08925	4.29975	4.4611	4.07122	0.00859255	-0.00533613	0.980409	0.996308
Q80XB4	Nrap	Nebulin-related-anchoring protein	2	2	2	1.3	195.75	1.8818	3	-3.45116	-2.6709	-1.65564	-1.89222	-2.64065	-2.32775	0.210305	0.305692	0.616162	1.23601
F7BX42	Nptxr	Neuronal pentraxin receptor	6	6	6	12	52.317	12.821	9	0.257119	-0.134008	-0.200796	-0.490146	-0.115477	-0.0744166	0.442987	-0.200785	0.36059	0.870077
E9Q0A3	Arhgef11		4	4	4	4.5	163.51	5.7724	7	-1.97999	-3.14074	-2.65044	-3.65244	-2.49028	-4.31849	0.641054	-0.896685	0.228531	0.53712
E9Q0G1	Denr	Density-regulated protein	4	4	3	23.6	20.396	9.8782	7	-1.17683	-1.4103	-0.122583	-0.969905	-1.64791	-0.750495	0.173411	-0.219531	0.670794	0.858844
F8WGN6	Kif21a	Kinesin-like protein	6	6	5	6.4	181.37	28.178	9	-3.1999	-2.26667	-2.65407	-2.0793	-3.91141	-1.73062	0.06353	0.133105	0.863913	1.09665
E9Q0N0	Itsn1	Intersectin-1	9	9	7	6.6	194.89	22.541	14	-0.17371	-1.2087	-0.811065	-0.904191	0.109976	0.094744	0.479503	0.498	0.331511	1.41225
E9Q0W6	Ablim2	Actin-binding LIM protein 2	6	6	6	12	67.285	29.218	10	0.648702	-1.67423	1.10585	1.0858	-0.0372056	0.878042	0.26507	0.615438	0.543163	1.53202
E9Q9F5	2007-09-01	Septin-7	25	25	25	56.3	50.68	237.53	60	3.83772	3.81657	3.93602	4.31448	3.98122	4.15839	1.30868	0.287927	0.0491275	1.22088
E9Q1S3	Sec23a	Protein transport protein Sec23A	6	6	5	11.5	82.955	67.116	13	-0.110769	-1.55872	-0.336014	-0.19031	-0.163977	-0.134598	0.489136	0.505537	0.324238	1.41965
O08532	Cacna2d1	Voltage-dependent calcium channel subunit alpha-2/delta-1	17	17	16	19.9	124.63	50.479	25	2.3424	2.22373	2.3525	2.53866	2.41656	2.24349	0.418202	0.0933606	0.381767	1.06685
E9Q242	Adsl	Adenylosuccinate lyase	3	3	3	6.2	53.13	14.78	6	-1.60923	-1.16621	-1.79716	-2.00306	-1.70327	-0.916264	0.0147444	-0.0166601	0.96662	0.988519
P0C7L0	Wipf3	WAS/WASL-interacting protein family member 3	13	13	13	33.2	49.452	38.145	22	0.760236	1.23014	0.584571	0.586213	0.794035	0.921161	0.15823	-0.0911811	0.694657	0.938754
E9Q2V5	BC037034	Uncharacterized protein C7orf43 homolog	2	2	2	4.1	62.749	7.7573	9	-2.44622	-2.4706	-1.32616	-3.37013	-2.60897	-3.39172	1.07264	-1.04261	0.0845989	0.485447
E9Q2X2	Nrxn3	Neurexin-3	13	11	10	10.1	153.62	18.019	11	-1.1697	-0.828627	0.269683	-1.98112	-0.686301	-1.35484	0.596853	-0.764538	0.253015	0.588642
Q3UGX2	Sptb	Spectrin beta chain, erythrocytic	34	30	29	18.5	268.09	127.03	38	0.634342	0.561337	0.868521	0.574953	0.793618	0.877542	0.178147	0.0606378	0.663519	1.04293
E9Q3E2	Synpo	Synaptopodin	12	12	12	15.6	117.51	52.353	24	0.701029	0.737756	0.792	0.677344	0.875849	1.05997	0.48859	0.127459	0.324646	1.09237
E9Q3M3	Dctn1	Dynactin subunit 1	27	27	27	26.6	139.76	213.08	47	1.49047	1.78654	1.56181	1.31091	1.80114	1.73063	0.00237667	0.00128889	0.994542	1.00089
E9Q3M9	2010300C02Rik		11	10	10	14	125.91	67.418	24	0.47969	-0.294138	-0.4737	0.891646	-0.462141	0.394383	0.307191	0.370679	0.492957	1.29296
E9Q4G8	Alcam	CD166 antigen	8	8	8	21.6	61.9	32.78	16	-0.0820122	-0.231168	-0.836355	0.0805184	0.0179855	-0.0149121	0.819346	0.411042	0.151584	1.32965
E9Q3V6	2002-09-01	Septin-2	6	6	6	26.8	36.978	31.818	16	0.996682	0.369351	-0.482984	0.674553	0.809006	-0.392709	0.0411415	0.0692672	0.909617	1.04918
F6U7V1	Ryr2	Ryanodine receptor 2	8	8	8	1.9	564.73	25.509	12	-1.57267	-1.91489	-0.608552	-0.830513	-1.28776	-1.52703	0.124608	0.150271	0.750572	1.10978
E9Q4M4	Chchd6	MICOS complex subunit Mic25	5	5	5	21.2	26.388	26.876	9	0.411077	0.53272	-1.68631	-1.19791	0.652212	0.530963	0.0924512	0.242595	0.808256	1.18312
E9Q4P1	Wdfy1		3	3	3	8	46.217	9.2733	5	-1.26862	-1.16483	-2.10954	-3.17335	-2.69748	-1.50226	0.746546	-0.943369	0.179248	0.520017
E9Q5E2	BC005561	THO complex subunit 2	2	2	2	1.3	182.67	2.2885	2	-0.771058	-1.12221	-0.305595	-0.93419	-2.31882	-0.459439	0.34505	-0.504528	0.451804	0.704891
E9Q616	Ahnak		2	2	2	0.3	604.25	1.9131	2	-1.16778	-2.89318	-2.18379	-2.0475	-1.42551	-1.06049	0.42098	0.570417	0.379332	1.48495
E9Q648	Vps53	Vacuolar protein sorting-associated protein 53 homolog	4	4	4	15.6	38.775	20.358	7	-3.1746	-1.02262	0.0653307	-2.40402	-1.65007	-1.80078	0.229804	-0.574324	0.589109	0.671601
E9Q715	Luc7l2	Putative RNA-binding protein Luc7-like 2	3	3	3	11	32.646	4.9848	4	-2.25474	-1.02952	-1.61672	-1.39341	-1.54649	-2.75888	0.181309	-0.26593	0.658704	0.831663
Q5UE59	Klc1	Kinesin light chain 1	8	8	6	15.1	61.629	31.262	12	-0.414326	0.197367	-0.859129	-0.740998	-1.08689	-0.958413	0.818694	-0.570071	0.151812	0.673583
E9Q7F8	Hint3	Histidine triad nucleotide-binding protein 3	2	2	2	26.7	9.4996	4.8654	6	0.0785563	-0.667545	-1.77382	-0.0356175	-0.742321	-0.370474	0.283494	0.404798	0.520602	1.3239
E9Q7K1	Guk1	Guanylate kinase	2	2	2	10.6	22.843	11.814	4	-3.04956	-1.74066	-3.301	-2.90821	-2.71466	-3.31845	0.213455	-0.283367	0.611709	0.821671
E9Q7S0	Synj1	Synaptojanin-1	46	46	46	44.9	144.59	275.55	113	4.10962	3.91794	3.81225	4.21503	3.27832	3.73014	0.292733	-0.205444	0.509644	0.867272
F7AAP4	Atp2b4	Calcium-transporting ATPase	21	9	9	21.4	128.56	35.503	14	-0.393537	0.752858	0.438858	0.637425	0.337528	0.0475087	0.0683349	0.0747612	0.854408	1.05319
E9Q8N5	Clasp2	CLIP-associating protein 2	18	18	14	17.9	140.72	56.768	24	0.306151	0.279831	0.757916	0.86145	0.603618	0.383874	0.334404	0.168348	0.463016	1.12377
E9Q8N8	Slc4a4	Anion exchange protein	14	14	13	16	123.08	47.55	25	1.00016	0.999246	1.60316	1.17292	1.40502	0.73294	0.126512	-0.097229	0.747288	0.934827
P63082	Atp6v0c	V-type proton ATPase 16 kDa proteolipid subunit	3	3	3	36.1	15.808	14.686	8	-0.951698	-1.09294	-1.63131	-1.96864	-1.22829	-1.48578	0.487001	-0.335589	0.325836	0.792461
E9QAQ3	Arhgap26	Rho GTPase-activating protein 26	4	4	4	5.8	85.951	8.8553	6	-2.68645	-1.4434	-0.982687	-1.10245	-2.36291	-2.97368	0.231249	-0.442167	0.587153	0.736028
E9QAQ5	Gsk3b	Glycogen synthase kinase-3 beta	10	10	8	33.3	47.989	21.583	13	0.32577	-0.0533362	-0.251546	-0.151657	-0.292872	0.096358	0.237286	-0.123019	0.579048	0.918264
E9QK48	Eml2	Echinoderm microtubule-associated protein-like 2	3	3	3	3.7	90.791	6.4936	4	-3.47102	-2.07768	-2.14732	-3.6121	-4.37749	-1.99747	0.384839	-0.763681	0.41225	0.588992
Q0GNC1	Inf2	Inverted formin-2	7	7	7	6.6	138.56	14.805	11	-2.49003	-2.51374	-3.57345	-1.92436	-2.72097	-2.35261	0.547937	0.526429	0.283181	1.44036
E9QLL2	Dnm3	Dynamin-3	31	23	16	37.3	97.272	81.957	42	2.41845	1.50213	2.45381	2.55345	1.39029	1.67792	0.207214	-0.250911	0.620564	0.840365
E9QM38	Slc12a2	Solute carrier family 12 member 2	3	3	3	3.2	130.67	3.4848	3	-1.37404	-2.02801	-1.09026	-2.07386	-3.73348	-3.02802	1.22476	-1.44769	0.0595987	0.366608
F7DCW4	Ptbp1	Polypyrimidine tract-binding protein 3	2	2	2	15.9	11.388	3.7602	3	-0.895713	-1.63521	-2.0259	-1.89395	-1.22499	-0.335789	0.261556	0.367362	0.547575	1.28999
E9QN12	Pdgfrb	Platelet-derived growth factor receptor beta	2	2	2	1.4	123.35	1.9607	5	4.08235	4.06584	3.92772	3.52361	3.83981	4.01723	0.692236	-0.231751	0.203125	0.851601
E9QN14	Srgap3	SLIT-ROBO Rho GTPase-activating protein 3	15	15	13	14	121.72	42.386	19	0.541138	0.310723	-1.3727	-0.176739	0.0299071	0.441384	0.162166	0.271795	0.68839	1.20731
Q6NXK7	Dpp10	Inactive dipeptidyl peptidase 10	11	10	10	13.9	90.825	16.844	12	-1.08063	-0.109601	-1.51351	-0.199591	-0.00166359	-0.779131	0.531496	0.574453	0.294106	1.48911
E9QNE9	Map4k3	Mitogen-activated protein kinase kinase kinase kinase	3	3	3	2.8	101.34	3.6744	3	-1.48559	-3.62395	-3.66501	-2.17051	-2.59399	-2.16532	0.347672	0.61491	0.449084	1.53146
E9QNF7	Cntnap2	Contactin-associated protein-like 2	8	8	8	7.5	148.25	14.002	12	-0.137411	-0.250208	0.156148	-0.585229	-1.10644	0.0994426	0.542116	-0.453586	0.287002	0.730226
G5E8R3	Pcx	Pyruvate carboxylase	23	23	23	24.3	129.7	112.37	45	1.43695	1.23861	1.57432	0.961322	1.2669	1.01998	1.16188	-0.333892	0.0688844	0.793393
Q9CXZ1	Ndufs4	NADH dehydrogenase [ubiquinone] iron-sulfur protein 4, mitochondrial	5	5	5	30.9	19.784	17.304	14	1.18813	1.08683	1.01891	0.875561	1.60109	1.44057	0.388406	0.207782	0.408878	1.15491
F2Z3X6	Pdpk1	3-phosphoinositide-dependent protein kinase 1	2	2	2	3.4	60.935	2.5854	3	-1.4945	-1.46544	-2.14793	-1.72249	-3.31742	-1.85705	0.462479	-0.596365	0.344763	0.661418
F6QKK2	Arl8a	ADP-ribosylation factor-like protein 8A	4	4	4	33.9	18.756	15.771	7	-1.08126	-0.273886	-1.05736	-0.70348	-1.46344	-0.581515	0.105467	-0.111975	0.784391	0.92532
F6QL70	Gm17669	60S ribosomal protein L29	2	2	2	12.3	16.966	5.356	6	-2.25892	0.30401	-1.6304	-0.366176	-0.795476	-1.73512	0.0941409	0.229515	0.805117	1.17244
H3BK88	Tcof1	Treacle protein	2	2	2	16.2	17.821	1.8346	2	-0.495734	-0.739638	-2.21503	-0.647401	-0.267129	-1.17761	0.308521	0.452753	0.49145	1.36865
F6RJ39	Acin1	Apoptotic chromatin condensation inducer in the nucleus	4	4	4	3.1	143.54	6.7302	4	-1.63992	-1.11786	-1.72704	-3.5726	-2.85048	-1.79315	1.06157	-1.2438	0.0867815	0.422259
F6RJV6	Lancl2	LanC-like protein 2	6	6	6	18.8	49.742	25.765	11	-0.834302	-0.848945	-0.767827	-0.53783	-1.11681	-0.692215	0.0694384	0.0347383	0.852239	1.02437
F6RPJ9	Ide	Insulin-degrading enzyme	5	5	5	6.5	114.15	11.536	7	-1.27223	-4.50537	-2.09838	-2.59218	-1.77048	-1.38959	0.27516	0.707909	0.530689	1.63343
F6RT34	Mbp		13	13	6	50.5	23.086	200.37	93	5.72803	6.00545	5.17706	5.3191	6.25901	6.10252	0.271173	0.256696	0.535583	1.19474
F6SEU4	Syngap1	Ras/Rap GTPase-activating protein SynGAP	20	20	2	17.5	148.24	64.62	32	1.78729	1.74714	2.06468	2.06609	1.71797	1.82441	0.00714172	0.00311943	0.98369	1.00216
F6SVV1	Gm9493	40S ribosomal protein S7	8	8	8	45.3	21.882	32.186	23	0.471556	1.11933	0.743027	0.251806	0.686997	1.00453	0.170997	-0.130191	0.674533	0.91371
F6SZ47	Braf	Serine/threonine-protein kinase B-raf	4	4	3	6.4	83.201	11.005	4	-1.26749	-2.27992	-1.52709	-1.68742	-1.09973	-1.3569	0.373482	0.310148	0.423173	1.23984
Q60710	Samhd1	Deoxynucleoside triphosphate triphosphohydrolase SAMHD1	2	2	2	2.6	75.892	2.8122	2	0.240841	1.25913	-0.315994	0.76677	0.734817	0.256691	0.145193	0.191433	0.715826	1.1419
F6VW30	Ywhaq	14-3-3 protein theta	21	18	15	57.8	34.348	323.31	72	3.63438	3.38289	3.44743	3.75868	2.97272	3.62098	0.0506814	-0.0374396	0.889854	0.974383
F6ZDS4	Tpr	Nucleoprotein TPR	5	5	5	3.5	273.99	14.077	7	-3.06114	-2.33699	-2.35601	-2.87618	-3.96234	-2.21856	0.316591	-0.434311	0.482402	0.740047
F6ZFT1	Ndufab1	Acyl carrier protein	4	4	4	26	14.309	9.6345	8	-0.181861	-0.0889501	-0.723491	-0.746911	-0.0352288	-0.285925	0.0287572	-0.0245871	0.935929	0.983102
Q8C446	Gabrb3	Gamma-aminobutyric acid receptor subunit beta-3	5	2	2	11.4	54.282	5.6635	3	-1.91371	-2.83922	-1.28587	-1.41287	-2.37576	-1.88435	0.0812919	0.12194	0.829293	1.0882
Q6ZWZ6	Rps12	40S ribosomal protein S12	6	6	6	56.8	14.515	32.535	13	0.492944	0.260274	0.511626	0.520411	0.821428	0.178874	0.157887	0.0852903	0.695205	1.0609
F7AVU1	Ccm2	Cerebral cavernous malformations protein 2 homolog	2	2	2	4.9	42.527	4.0682	4	-3.44564	-2.70393	-3.56839	-2.41082	-2.3775	-3.31845	0.584711	0.537063	0.260189	1.45102
F7BJK1	Pcdh1		11	11	2	12	116.52	28.733	17	1.06394	1.17561	0.671851	0.411291	0.845061	0.611524	0.814898	-0.34784	0.153145	0.785759
F7BNZ5	Bcas1	Breast carcinoma-amplified sequence 1 homolog	7	7	7	21.6	40.426	25.019	13	0.259867	1.09405	0.454786	0.849082	1.30789	0.97956	0.704864	0.442611	0.197304	1.35906
F7CBP1	Eif4g2	Eukaryotic translation initiation factor 4 gamma 2	7	7	7	9	97.888	13.413	8	-1.36353	-1.66455	-4.1335	-2.14273	-1.88874	-1.42874	0.249	0.567124	0.563637	1.48157
F7CZ64	Cacng8	Voltage-dependent calcium channel gamma subunit	6	6	6	26	43.418	86.785	15	-0.234362	-1.28112	0.153218	-0.552512	-0.278931	0.19014	0.191792	0.24032	0.642995	1.18125
V9GWT6	Erc1	ELKS/Rab6-interacting/CAST family member 1	10	2	2	11.1	108.85	2.9003	3	-2.6593	-2.78045	-3.08648	-2.49972	-2.32239	-2.13663	1.4709	0.522498	0.0338143	1.43644
F8VPN4	Agl		6	6	6	4	174.29	8.8903	6	-0.470726	-1.09324	-1.57408	-0.7078	-1.04889	-1.77576	0.105672	-0.131466	0.784022	0.912903
F8VPU2	Farp1	FERM, RhoGEF and pleckstrin domain-containing protein 1	6	6	5	7.1	118.87	12.275	8	-2.25233	-2.44701	-0.874872	-0.5104	-0.253661	-1.99015	0.570059	0.940001	0.269117	1.91853
F8VQ88	Gm5145	U2 small nuclear ribonucleoprotein B	2	2	2	5.4	31.073	2.4956	3	-1.60963	-2.16137	-0.681216	-3.1317	-0.577562	-3.00468	0.331664	-0.753911	0.465946	0.592994
F8VQ95	Tacc1	Transforming acidic coiled-coil-containing protein 1	2	2	2	2.8	84.253	1.9476	3	-2.46568	-2.49118	-3.69313	-3.26651	-1.58806	-4.31849	0.0682365	-0.174356	0.854601	0.886163
F8VQE9	Agap3	Arf-GAP with GTPase, ANK repeat and PH domain-containing protein 3	8	8	6	12.7	97.694	25.831	10	-0.0882132	-1.0116	-0.529899	-0.776191	-1.19815	0.205875	0.0315564	-0.0462513	0.929916	0.96845
F8VQJ3	Lamc1	Laminin subunit gamma-1	6	6	6	4	177.19	9.1043	7	-0.587879	-0.36643	-0.928331	-0.77188	-1.02042	-0.887841	0.676458	-0.265835	0.210641	0.831717
F8VQK3	Gucy1a2		7	7	7	12.9	81.83	22.251	9	-0.903748	-0.845927	-1.18214	-2.21578	-1.24293	-1.17439	0.738983	-0.567094	0.182397	0.674975
S4R255	Nos1	Nitric oxide synthase	9	9	9	6.8	160.05	13.554	12	-0.279056	0.27669	0.152298	-0.572217	-0.508695	0.257674	0.441503	-0.32439	0.361823	0.798636
F8WGT1	Ahcyl2	Adenosylhomocysteinase	18	6	6	30.7	66.771	16.774	9	-2.37201	-1.09671	-0.47743	-0.246996	-0.566225	-0.306115	0.765837	0.942271	0.17146	1.92155
Q3UHH0	Atp2b2	Calcium-transporting ATPase	41	41	28	36.8	132.1	278.69	108	4.25046	3.96034	3.93621	4.17282	3.48578	3.8859	0.377392	-0.20084	0.41938	0.870044
F8WHL2	Copa	Coatomer subunit alpha	6	6	6	6.8	139.41	21.466	10	-1.61395	-0.00239143	0.330603	-1.24416	0.304088	0.0614948	0.0612212	0.135721	0.868518	1.09864
F8WHW6	Pip5k1c	Phosphatidylinositol 4-phosphate 5-kinase type-1 gamma	18	18	15	30.1	75.515	80.687	30	1.43987	1.43631	1.11314	1.80049	1.5065	1.35793	0.595	0.225198	0.254098	1.16894
F8WI90	Src	Neuronal proto-oncogene tyrosine-protein kinase Src	8	8	6	20.7	59.89	20.484	12	-2.25166	-0.170264	-4.19709	0.0689211	-1.06497	-1.02523	0.55658	1.53258	0.2776	2.89302
F8WIR1	Ctsd	Cathepsin D	10	10	10	35.4	44.215	46.253	35	1.79957	1.57509	1.62781	1.7646	1.71486	1.35391	0.143137	-0.0563705	0.719222	0.96168
F8WJ41	Rps15a	40S ribosomal protein S15a	3	3	3	23.1	12.31	4.9793	3	-1.7463	-0.694065	-1.7358	-1.08518	-2.53395	-0.523619	0.00526512	0.0111374	0.98795	1.00775
G3UVV4	Hk1	Hexokinase	48	48	41	54.5	101.87	323.31	204	5.79603	5.59551	5.33622	5.76554	5.39234	5.57477	0.00311334	0.00163094	0.992857	1.00113
G3UW57	Rab11fip2	Rab11 family-interacting protein 2	2	2	2	7	41.768	4.9027	3	-1.75174	-1.346	-0.511619	-1.43541	-1.43301	-1.20559	0.155395	-0.154888	0.699206	0.898202
G3UWE1	Tecr	Very-long-chain enoyl-CoA reductase	4	4	4	13	34.244	4.6059	8	-4.02592	-3.66699	-2.79634	-4.39468	-2.71729	-2.43231	0.16661	0.31499	0.681381	1.244
G3UXM5	Brsk2	Serine/threonine-protein kinase BRSK2	5	5	4	9	68.714	14.443	6	-1.08796	0.00702935	-0.954726	-1.17031	-1.42879	-1.88111	0.94684	-0.814852	0.113021	0.568467
G3UWZ6	Dap3	28S ribosomal protein S29, mitochondrial	2	2	2	12.2	29.407	3.8108	3	-2.25954	-3.56053	-1.62716	-2.26261	-1.71314	-4.71907	0.142014	-0.415862	0.721084	0.749572
Q7TSC1	Prrc2a	Protein PRRC2A	3	3	3	2	229.2	4.8688	3	-2.25814	-1.91315	-2.31033	-2.94156	-1.86986	-1.88841	0.0676121	-0.0727368	0.855831	0.950833
G3UXL2	Prps1l3	Ribose-phosphate pyrophosphokinase 1	8	8	4	31.4	34.824	36.384	17	1.43687	0.191402	0.304601	0.181174	0.770381	-0.116104	0.314706	-0.365806	0.4845	0.776035
Q3MIA8	Gps1	COP9 signalosome complex subunit 1	6	6	6	13.6	55.163	20.552	10	-0.61095	-1.48835	-2.23448	-1.05735	-2.24492	-0.685791	0.0601361	0.115239	0.870691	1.08315
G3UXZ5	Psme1	Proteasome activator complex subunit 1	7	7	7	34.5	27.411	82.53	16	0.107944	-1.41433	-0.251246	-4.24741e-05	0.323892	-0.185095	0.513425	0.565464	0.306602	1.47986
G3UYV7	Rps28	40S ribosomal protein S28	3	3	3	57.1	6.3442	16.085	12	-2.16677	-4.14088	-2.20971	-1.38913	-2.74355	-3.74506	0.0797405	0.213207	0.832261	1.15926
Q8BLQ9	Cadm2	Cell adhesion molecule 2	9	9	9	25.3	47.558	90.327	25	2.85292	2.5338	2.41055	2.35707	2.02857	2.08618	1.2479	-0.44182	0.0565066	0.736205
G3X8R0	Reep5	Receptor expression-enhancing protein	3	3	3	11.1	21.447	7.6416	4	0.24225	-1.2496	0.113882	-0.574033	0.385111	-0.188548	0.112834	0.171999	0.771198	1.12662
H7BX46	Arhgap39	Rho GTPase-activating protein 39	8	8	8	8	121.68	16.979	13	-1.29956	-1.25674	-1.48792	-1.24416	-1.14755	-1.69346	0.0250347	-0.0136515	0.943985	0.990582
G3X9A7	Plcxd3	PI-PLC X domain-containing protein 3	5	5	5	21.2	36.314	17.625	9	-0.443893	-1.47265	-0.305129	-1.02006	-0.813532	-0.571812	0.0540753	-0.0612445	0.882927	0.958437
Q9JM52	Mink1	Misshapen-like kinase 1	14	14	11	10	147.29	59.242	21	1.91053	1.64945	1.49258	1.2692	1.10164	1.04704	1.76315	-0.544894	0.0172524	0.685442
Q3TCR7	Dnm2	Dynamin-2	21	4	4	21.7	97.986	12.826	12	2.13662	1.78042	1.31326	1.63412	1.29759	1.84309	0.204675	-0.151831	0.624202	0.900108
G3X9H5	Htt	Huntingtin	9	9	9	3.5	344.78	28.599	15	-0.442796	-1.16248	-0.994074	-0.184684	-1.53637	-0.758761	0.0299357	0.0398459	0.933393	1.028
G3X9J0	Sipa1l3		2	2	2	1	195.06	3.0851	4	-3.4647	-3.14687	-1.74518	-1.60314	-3.31669	-2.72118	0.119276	0.238583	0.759842	1.17983
G3X9K3	Arfgef1	Brefeldin A-inhibited guanine nucleotide-exchange protein 1	5	5	5	2.4	208.5	5.2478	5	-1.38473	-1.98974	-1.29376	-1.78848	-1.67856	-1.34348	0.0644363	-0.0474301	0.862112	0.967659
Q61016	Gng7	Guanine nucleotide-binding protein G(I)/G(S)/G(O) subunit gamma-7	3	3	3	36.8	7.4796	3.8637	5	-0.50632	-0.890078	-0.635123	-0.617468	-0.721439	-0.901846	0.190682	-0.069744	0.644641	0.952807
G3X9V4	Grin2b	Glutamate receptor ionotropic, NMDA 2B	14	14	14	10.3	165.99	82.638	27	0.80987	0.907393	1.31136	0.518192	0.699681	0.833041	0.847535	-0.325903	0.142058	0.797799
G3XA53	Omg	Oligodendrocyte-myelin glycoprotein	8	8	8	19	49.598	39.066	30	1.66639	1.66269	0.950632	0.205017	1.7559	1.74002	0.124553	-0.192922	0.750667	0.874832
Q8R3B1	Plcd1	1-phosphatidylinositol 4,5-bisphosphate phosphodiesterase delta-1	4	4	4	6.5	85.872	19.622	6	-2.25123	-0.997514	-4.14825	-0.984356	-2.75764	-1.8217	0.228	0.611098	0.591562	1.52742
G5E814	Ndufa11	NADH dehydrogenase [ubiquinone] 1 alpha subcomplex subunit 11	5	5	5	60.8	15.115	15.646	7	-0.836507	-0.536699	-0.312034	-0.830961	-0.57146	-0.0992145	0.082414	0.0612018	0.827153	1.04333
G5E829	Atp2b1	Plasma membrane calcium-transporting ATPase 1	40	28	22	35.2	134.75	228.14	72	3.11226	2.9289	2.78762	3.12534	2.53799	3.17259	0.00345794	0.00237616	0.992069	1.00165
G5E850	Cyb5a	Cytochrome b5	5	5	5	65.3	11.142	17.901	8	-0.186485	0.199493	0.346093	0.0536206	-0.36909	-0.437099	0.772809	-0.370556	0.16873	0.773484
G5E884	Pak1	Non-specific serine/threonine protein kinase	15	15	9	35.3	60.607	72.936	38	2.19428	2.06796	2.24083	2.09767	1.88677	2.09249	0.754258	-0.142048	0.176093	0.906232
Q9QZB0	Rgs17	Regulator of G-protein signaling 17	3	3	2	13.3	24.345	5.8746	4	-0.621449	-0.31491	-3.23745	-0.529176	-0.338975	-1.20787	0.293775	0.699262	0.508423	1.62367
G5E8G3	Opcml		10	2	2	32.8	38.011	7.8759	2	-4.10417	-4.08489	-2.84548	-3.21599	-3.35783	-3.75715	0.202458	0.234524	0.627397	1.17652
G5E8X1	0610011F06Rik	UPF0585 protein C16orf13 homolog	4	4	4	23.4	22.199	9.3059	5	-1.73951	-1.96086	-2.32735	-0.997276	-0.77745	-2.77896	0.304691	0.491343	0.495803	1.40575
G5E924	Hnrnpl	Heterogeneous nuclear ribonucleoprotein L	15	15	15	32.5	66.821	52.298	22	1.37856	0.846341	0.835914	1.05646	0.755716	1.30389	0.0257981	0.0184171	0.942328	1.01285
G8JL83	Yrdc		2	2	2	8.6	11.267	2.4343	2	-2.08045	-1.24836	-2.15821	-1.89018	-1.54482	-1.90626	0.053259	0.048583	0.884588	1.03425
H3BIY2	2510003E04Rik	KIF1-binding protein	3	3	3	16.9	43.487	14.08	4	-3.055	-3.07381	-5.70797	-3.17819	-2.50687	-2.54566	0.591746	1.20202	0.256008	2.30062
H3BJU7	Arhgef2	Rho guanine nucleotide exchange factor 2	6	6	6	6.3	108.59	17.146	7	-0.222736	-1.30181	-1.9593	-0.421107	-0.815939	0.0205005	0.603613	0.755765	0.249108	1.68853
H3BJ67	Evi5l		3	3	3	4.8	86.963	2.8267	4	-1.65417	-2.5513	-3.05193	-3.05685	-3.02021	-3.36675	0.795074	-0.728806	0.160297	0.603403
Q99JR5	Tinagl1	Tubulointerstitial nephritis antigen-like	3	3	3	7.1	52.664	6.4085	3	-2.36601	-3.14886	-2.70735	-1.84609	-2.85137	-3.52769	0.000591192	-0.000976761	0.99864	0.999323
H3BKQ7	Ppp1r9a		9	8	8	13.6	107.17	25.65	14	-0.352358	-1.28043	-0.502802	-0.224382	-0.437135	-0.401275	0.534404	0.357598	0.292144	1.28129
H3BJZ7	Unc13a	Protein unc-13 homolog A	10	10	10	6.2	195.83	24.565	12	-0.952523	0.0666481	-0.15452	-0.112858	-0.89887	-0.115075	0.0237627	-0.0288031	0.946754	0.980233
H3BKH6	Esd	S-formylglutathione hydrolase	11	11	11	52.9	32.829	82.355	25	1.77751	1.88164	1.68445	1.62606	1.96762	1.77774	0.027289	0.00927349	0.939098	1.00645
H3BKV8	Cdh10	Cadherin-10	2	2	2	4.5	47.23	3.948	2	-3.45694	-2.78374	-2.79385	-4.10497	-2.79441	-4.27896	0.619007	-0.714606	0.240432	0.609372
H7BWY8	Tsr2	Pre-rRNA-processing protein TSR2 homolog	4	4	4	26.7	21.378	13.06	5	-1.09406	-0.935489	-0.3402	-1.09482	-1.15899	-1.0914	0.635997	-0.325153	0.231208	0.798214
H7BWZ3	Arpc3	Actin-related protein 2/3 complex subunit 3	7	7	7	43.5	19.637	57.754	43	2.31171	2.82687	2.68906	2.59116	2.22424	2.74919	0.149282	-0.0876858	0.709118	0.941031
H7BX15	Adgrl1	Latrophilin-1	8	8	8	6.8	162.28	42.603	10	-1.59387	-1.57283	-1.72179	-2.22654	-1.06529	-1.37311	0.0746846	0.0745174	0.842006	1.05301
Q6A065	Cep170	Centrosomal protein of 170 kDa	3	3	3	2.1	175.05	4.4027	5	-2.46298	-2.20705	-3.1456	-1.67618	-2.73384	-1.23999	0.618361	0.721873	0.24079	1.64932
H7BX95	Srsf1	Serine/arginine-rich splicing factor 1	9	9	9	39.5	28.329	42.477	19	0.900354	1.38323	1.18635	0.696086	1.24467	1.2622	0.141653	-0.0889964	0.721684	0.940177
H7BXB6	Clec16a	Protein CLEC16A	4	4	4	6	76.619	6.1489	7	0.669642	-1.1013	0.294411	0.401189	-0.604139	-0.337451	0.0766295	-0.134383	0.838244	0.911059
I1E4X7	Nudt3	Diphosphoinositol polyphosphate phosphohydrolase 1	6	6	5	48.4	17.828	32.989	14	0.274344	0.231588	-0.179797	0.865479	0.368855	0.954035	1.25251	0.620745	0.0559099	1.53767
I7HJQ9	Mtmr1	Myotubularin-related protein 1	3	3	3	5.2	75.54	6.7836	4	-4.44048	-3.81502	-4.34384	-2.39473	-2.62155	-3.58368	1.49417	1.33313	0.0320504	2.51948
I7HLV2	Rpl10	60S ribosomal protein L10	2	2	2	12.4	23.072	5.6861	3	0.391229	-0.880966	-3.16011	-0.0426122	-0.669051	-0.0650976	0.379952	0.957694	0.416915	1.9422
J3QJX3	Sel1l	Protein sel-1 homolog 1	2	2	2	4.7	82.425	2.4407	3	-3.54609	-3.63722	-5.20647	-5.24758	-4.12371	-3.12086	0.0138134	-0.0341217	0.968694	0.976626
J3QK20	Cacnb4	Voltage-dependent L-type calcium channel subunit beta-4	6	6	3	9.2	57.849	19.283	10	0.815261	-0.040849	0.348331	0.365689	-0.208749	-0.747485	0.634649	-0.571096	0.231927	0.673105
J3QMG3	Vdac3	Voltage-dependent anion-selective channel protein 3	12	12	12	41.5	30.851	94.355	36	3.4134	3.11439	3.22219	3.86429	2.37972	2.68719	0.232478	-0.272928	0.585493	0.827638
J3QMM7	Carkd	ATP-dependent (S)-NAD(P)H-hydrate dehydratase	9	9	9	41.9	35.169	51.417	13	1.02185	0.767663	0.812457	0.431774	1.28494	0.368038	0.219684	-0.172405	0.602999	0.887362
J3QNU6	Arrb1	Beta-arrestin-1	5	5	5	14.8	47.106	10.452	7	-0.806385	-2.58794	-0.903587	-2.17186	-0.361429	-0.812323	0.148887	0.317433	0.709763	1.24611
J3QP56	Lypla1	Acyl-protein thioesterase 1	3	3	3	17	23.726	31.382	11	-1.07432	-1.73622	-0.40788	-1.73965	-1.24094	-0.460546	0.0475814	-0.0742383	0.896228	0.949843
J3QP71	Bsg	Basigin	7	7	7	41.1	21.602	26.172	17	0.959403	0.734623	1.01044	0.193294	0.10909	1.0485	0.654714	-0.451194	0.221455	0.731437
J3QQ30	Pitpna	Phosphatidylinositol transfer protein alpha isoform	15	15	13	54.2	31.837	99.552	36	3.10428	2.69886	2.84571	3.17961	2.30517	2.93587	0.0949797	-0.0760651	0.803564	0.948642
K3W4S6	Gyg	Glycogenin-1	4	4	4	10.6	41.926	6.5321	7	-1.91357	-0.631836	0.00375186	-0.320172	-1.68889	-0.0121455	0.0801528	0.173482	0.831471	1.12778
K3W4T3	Atp6v0a1	V-type proton ATPase subunit a	28	28	28	39.7	96.426	258.97	89	3.50924	3.34241	3.17016	3.53762	3.46366	3.41803	0.566609	0.132502	0.271264	1.09619
K4DI58	Cadm3	Cell adhesion molecule 3	11	11	11	34.7	46.692	79.608	30	2.06398	1.52328	1.69703	1.83717	1.8652	1.60953	0.0170938	0.00920395	0.961405	1.0064
O08529	Capn2	Calpain-2 catalytic subunit	11	11	11	16.4	79.871	27.905	24	1.56983	1.57586	2.04868	1.55672	1.55984	0.946354	0.661201	-0.377153	0.218172	0.769956
O08539	Bin1	Myc box-dependent-interacting protein 1	27	27	4	56.1	64.469	167.76	69	3.44704	3.66595	3.48195	3.21747	2.99462	3.28672	1.51744	-0.365374	0.0303778	0.776268
O08553	Dpysl2	Dihydropyrimidinase-related protein 2	33	30	28	76.7	62.277	323.31	221	6.32854	6.53012	6.01023	6.68742	6.35592	6.31932	0.358351	0.16459	0.438176	1.12085
O08599	Stxbp1	Syntaxin-binding protein 1	40	40	40	73.4	67.568	323.31	213	5.32752	5.20789	5.23492	5.64544	5.2952	5.32124	0.622676	0.163846	0.23841	1.12027
Q3TMN1	Metap2	Methionine aminopeptidase 2	3	3	3	8.8	50.526	10.471	3	-1.9077	-2.61956	-1.9115	-2.04615	-2.38256	-2.54927	0.255985	-0.179744	0.554645	0.882859
O08688	Capn5	Calpain-5	2	2	2	3.9	72.954	5.7907	2	-3.45092	-4.03665	-4.21112	-2.7038	-4.03493	-3.75127	0.360905	0.402899	0.435607	1.32216
O08749	Dld	Dihydrolipoyl dehydrogenase, mitochondrial	18	18	18	42	54.272	107.2	80	3.82092	3.92881	3.84039	3.88031	3.6775	3.9384	0.134519	-0.0312999	0.733637	0.978538
O08759	Ube3a	Ubiquitin-protein ligase E3A	6	6	6	8.7	99.818	17.198	8	-1.26512	-1.49807	-2.38239	-2.54335	-1.31436	-2.18032	0.234364	-0.297478	0.582957	0.813673
O08914	Faah	Fatty-acid amide hydrolase 1	4	4	4	13.6	63.221	16.935	6	-1.12298	-1.59918	-1.41451	-1.39374	-4.33458	-1.21261	0.385284	-0.934754	0.411828	0.523132
O08915	Aip	AH receptor-interacting protein	3	3	3	11.5	37.605	7.6243	4	-3.05323	-2.77093	-3.51081	-3.56398	-1.59925	-2.78839	0.307853	0.461115	0.492206	1.37661
O08917	Flot1	Flotillin-1	8	8	8	26.9	47.513	60.424	19	-0.242417	-0.437432	-0.422019	0.0718806	0.199975	-0.649786	0.37181	0.241313	0.424806	1.18207
O08919	Numbl	Numb-like protein	7	7	7	11.4	64.13	13.256	8	-1.17249	-1.42587	-0.108233	-1.56559	-1.3581	-0.35693	0.127653	-0.191342	0.745328	0.875791
O08967	Cyth3	Cytohesin-3	3	3	2	8.3	46.279	5.262	4	-1.30674	-2.45319	-3.24164	-2.28568	-2.00062	-2.74668	0.00569806	-0.0104686	0.986965	0.99277
O08997	Atox1	Copper transport protein ATOX1	2	2	2	32.4	7.3384	5.5282	9	1.5476	1.11857	1.49575	0.872807	1.36201	1.10936	0.627579	-0.272583	0.235733	0.827836
O09111	Ndufb11	NADH dehydrogenase [ubiquinone] 1 beta subcomplex subunit 11, mitochondrial	2	2	2	17.9	17.444	5.7455	4	-0.282303	-0.339589	-0.867361	-0.307483	-1.22028	-0.387871	0.15341	-0.142126	0.702409	0.906183
O09114	Ptgds	Prostaglandin-H2 D-isomerase	3	3	3	13.2	21.066	5.48	4	-1.7913	-1.31746	-2.17771	-2.20056	-1.89144	-1.73208	0.249782	-0.179203	0.562624	0.883191
O09131	Gsto1	Glutathione S-transferase omega-1	8	8	8	33.8	27.497	23.106	19	1.2199	1.35139	1.08299	0.969722	0.664049	1.22619	0.666973	-0.264773	0.215292	0.83233
O35129	Phb2	Prohibitin-2	16	16	16	59.9	33.296	147.4	44	2.11379	2.26623	2.06563	1.69962	1.81733	1.86275	1.99218	-0.355316	0.0101817	0.781698
O35136	Ncam2	Neural cell adhesion molecule 2	10	10	10	13.7	93.203	22.225	15	-1.0781	0.134869	-0.482281	0.00137897	0.30702	0.00113594	0.72592	0.57835	0.187966	1.49314
O35215	Ddt	D-dopachrome decarboxylase	5	5	2	57.6	13.077	54.862	15	0.754836	-0.0786282	-0.362499	0.489785	1.08056	0.742059	0.819637	0.666234	0.151483	1.58692
O35226	Psmd4	26S proteasome non-ATPase regulatory subunit 4	5	5	5	18.1	40.703	16.576	7	0.636594	-0.198925	-0.0791968	0.726833	0.105198	0.480211	0.428162	0.317924	0.373111	1.24654
O35286	Dhx15	Pre-mRNA-splicing factor ATP-dependent RNA helicase DHX15	7	7	7	11.4	91.006	17.42	12	-1.47091	-3.56406	-3.51081	-1.09742	-1.07971	-1.32815	1.13913	1.68017	0.0725883	3.20465
O35295	Purb	Transcriptional activator protein Pur-beta	6	6	6	29.9	33.901	51.558	21	1.10007	0.958109	0.245489	0.599089	0.773686	0.855686	0.0307008	-0.0250693	0.93175	0.982773
Q9D8S5	Srsf5	Serine/arginine-rich splicing factor 5	3	2	2	14.1	30.978	4.373	2	-2.73791	-2.05777	-1.34137	-3.16236	-1.07649	-1.57277	0.0498312	0.108474	0.891597	1.07809
O35344	Kpna3	Importin subunit alpha-4	7	7	5	19.4	57.772	28.416	17	1.14741	-0.555359	0.918323	1.17892	0.487142	0.988716	0.266517	0.381467	0.541356	1.30267
O35382	Exoc4	Exocyst complex component 4	6	6	6	7.1	110.54	14.426	7	-1.74622	-1.59305	-2.03265	-1.28968	-1.25171	-1.90257	0.554528	0.309325	0.278915	1.23913
O35405	Pld3	Phospholipase D3	4	4	4	13.7	54.388	19.666	6	-0.992967	-1.01392	-1.17616	-1.05761	-1.98876	-1.45026	0.726156	-0.437864	0.187864	0.738227
O35449	Prrt1	Proline-rich transmembrane protein 1	3	3	3	12.1	31.389	23.426	3	-2.36935	-1.58581	-1.36103	-1.579	-2.05921	-1.53422	0.047038	0.0479212	0.89735	1.03377
O35465	Fkbp8	Peptidyl-prolyl cis-trans isomerase FKBP8	5	5	5	14.7	43.528	15.629	6	-1.63392	-4.55771	-1.01137	-1.75941	-2.69736	-1.85705	0.093366	0.296392	0.806555	1.22807
O35526	Stx1a	Syntaxin-1A	12	9	9	37.2	33.054	124.9	24	1.20589	1.05254	1.21121	1.42485	0.867232	1.49207	0.196819	0.104841	0.635595	1.07538
O35551	Rabep1	Rab GTPase-binding effector protein 1	8	8	8	10	99.523	16.346	8	-3.05399	-0.966272	-1.29427	-1.20426	-1.19536	-0.728764	0.473723	0.728717	0.335952	1.65716
O35593	Psmd14	26S proteasome non-ATPase regulatory subunit 14	2	2	2	6.5	34.577	5.3811	3	-2.75757	-1.02078	-1.73971	-2.5265	-1.69631	-3.78658	0.453292	-0.830441	0.352134	0.562357
O35621	Pmm1	Phosphomannomutase 1	3	3	3	15.3	29.774	8.1968	4	-2.04631	-3.06816	-1.99644	-3.21133	-2.6609	-2.72118	0.561947	-0.494168	0.274191	0.709971
O35633	Slc32a1	Vesicular inhibitory amino acid transporter	7	7	7	13	57.38	40.941	16	-0.244074	-0.444519	0.383882	-0.161733	0.360598	-0.171656	0.133515	0.11064	0.735334	1.07971
Q5SVG5	Ap1b1	AP-1 complex subunit beta-1	40	21	21	50.7	101.19	101.51	49	1.8058	1.96894	1.86705	1.64743	1.74856	1.65099	1.572	-0.198266	0.0267915	0.871598
O35668	Hap1	Huntingtin-associated protein 1	2	2	2	4	70.115	5.846	3	-4.01195	-3.09761	-2.31763	-2.69261	-1.51677	-2.2161	0.772094	1.00057	0.169007	2.00079
O35682	Myadm	Myeloid-associated differentiation marker	3	3	3	13.1	35.284	9.6086	6	-1.14785	-1.17672	-0.712944	-3.35726	-1.02879	-0.857515	0.376164	-0.73535	0.420567	0.600672
O35685	Nudc	Nuclear migration protein nudC	11	11	11	39.5	38.358	32.266	15	-0.261153	0.248529	0.780807	0.741644	0.482586	0.761231	0.57547	0.405759	0.265785	1.32479
O35737	Hnrnph1	Heterogeneous nuclear ribonucleoprotein H	13	13	2	31.2	49.199	75.763	27	1.76854	1.56755	1.41337	1.42851	1.00346	1.21531	1.07883	-0.367397	0.0834012	0.77518
O35841	Api5	Apoptosis inhibitor 5	3	3	3	7.3	56.784	5.9838	4	-5.09054	-4.03665	-3.5131	-3.66857	-4.20387	-4.27896	0.118171	0.162961	0.761779	1.11958
O35857	Timm44	Mitochondrial import inner membrane translocase subunit TIM44	5	5	5	12.2	51.091	8.8592	6	-1.50188	-1.00143	-0.491857	-1.2229	-2.98107	-0.744358	0.367974	-0.651054	0.428574	0.636815
O35864	Cops5	COP9 signalosome complex subunit 5	8	8	8	27.8	37.548	33.656	12	0.305357	1.19282	0.123416	-0.212545	1.41012	1.33039	0.185066	0.30212	0.653032	1.23296
O35874	Slc1a4	Neutral amino acid transporter A	4	4	4	15.2	56.061	25.211	4	-4.00512	-4.14088	-1.69456	-2.03621	-2.70986	-3.02802	0.336132	0.688822	0.461178	1.61197
O35954	Pitpnm1	Membrane-associated phosphatidylinositol transfer protein 1	10	10	9	9.6	134.94	23.144	12	-0.225658	-0.367929	-0.227689	0.282735	0.422057	0.0699053	2.03767	0.531991	0.00916919	1.44592
O54774	Ap3d1	AP-3 complex subunit delta-1	14	14	14	14.7	135.08	67.879	28	0.17825	0.67536	-0.163366	-0.234378	0.528943	0.143345	0.0912522	-0.0841113	0.81049	0.943365
Q80YP4	Gucy1b3	Guanylate cyclase soluble subunit beta-1	8	8	8	15.8	68.994	17.92	15	-0.750849	-1.5332	-0.829935	-0.264784	-0.989561	-0.506954	0.618831	0.450896	0.24053	1.36689
Q80VX2	Cd200	OX-2 membrane glycoprotein	5	5	5	20.5	31.27	10.247	8	-0.765038	-1.05231	-0.708691	-0.603016	-1.43632	-0.902529	0.200852	-0.138608	0.629721	0.908395
O54983	Crym	Ketimine reductase mu-crystallin	14	14	14	51.4	33.523	209.38	74	3.93358	4.04887	3.80302	3.78897	3.41495	4.07974	0.33674	-0.167269	0.460532	0.890527
O54984	Asna1	ATPase Asna1	6	6	6	21.3	38.822	16.806	12	1.07974	1.59354	1.63318	0.897787	0.270373	0.981923	1.179	-0.718793	0.0662212	0.607606
O54988	Slk	STE20-like serine/threonine-protein kinase	6	6	6	6.9	141.46	40.072	8	-1.88348	-2.261	-2.90034	-2.88415	-2.47571	-2.72118	0.467694	-0.345412	0.340648	0.787083
O54991	Cntnap1	Contactin-associated protein 1	20	20	20	17.8	156.31	75.557	34	0.535261	0.960779	-0.185698	0.990263	0.682059	0.945343	0.554599	0.435774	0.27887	1.35264
O55013	Trappc3	Trafficking protein particle complex subunit 3	7	7	7	31.7	20.302	35.623	9	-1.61553	-1.60793	-1.00068	-2.03028	-2.00603	-2.78415	1.24382	-0.865441	0.0570399	0.548879
O55022	Pgrmc1	Membrane-associated progesterone receptor component 1	7	7	6	41	21.694	21.063	13	0.299576	1.78552	1.4428	1.37175	0.614048	0.938842	0.149902	-0.201086	0.708105	0.869895
O55033	Nck2	Cytoplasmic protein NCK2	6	6	5	19.2	42.879	18.959	7	-1.26276	-2.533	-1.67731	-2.677	-1.60762	-2.26679	0.300001	-0.359444	0.501186	0.779465
O55042	Snca	Alpha-synuclein	11	11	8	87.1	14.485	170.52	59	5.10878	5.0745	5.04006	5.41948	4.79677	5.15807	0.0993965	0.0503265	0.795433	1.0355
O55074	Akap7	A-kinase anchor protein 7 isoform alpha	3	3	3	22.2	9.169	7.7416	5	-1.07756	-1.74638	-2.36465	-1.36223	-1.64169	-1.35213	0.292926	0.277511	0.509417	1.2121
O55091	Impact	Protein IMPACT	6	6	6	23	36.276	29.58	9	-2.98553	-1.65303	-1.7681	-2.14679	-0.723005	-1.86984	0.383413	0.555679	0.413606	1.46986
O55100	Syngr1	Synaptogyrin-1	4	4	4	17.5	25.652	30.209	10	0.660357	0.0195494	0.529119	0.52205	0.528263	0.384015	0.138065	0.0751008	0.727671	1.05343
O55106	Strn	Striatin	5	5	5	11.3	85.965	17.617	7	-1.59504	-2.77087	-1.6905	-2.44448	-1.05798	-2.17523	0.0783466	0.126236	0.834936	1.09144
O55125	Nipsnap1	Protein NipSnap homolog 1	11	11	11	49.6	33.363	54.543	22	1.90144	1.64698	2.09942	2.01447	1.91054	1.42997	0.165163	-0.0976211	0.683655	0.934573
O55126	Gbas	Protein NipSnap homolog 2	7	7	7	23.8	32.932	16.141	13	1.56275	1.83492	1.69782	1.48292	1.07644	1.44409	1.13014	-0.364018	0.0741067	0.776997
O55135	Eif6	Eukaryotic translation initiation factor 6	3	3	3	17.1	26.511	5.6395	5	-2.23044	-3.67522	-2.57489	-4.18988	-2.46924	-2.78675	0.178474	-0.321775	0.663019	0.800085
O55142	Rpl35a	60S ribosomal protein L35a	3	3	3	22.7	12.554	3.8773	3	-5.07037	-1.21785	-1.43792	-1.30655	-1.13151	-1.03509	0.493965	1.41767	0.320653	2.67153
O55143	Atp2a2	Sarcoplasmic/endoplasmic reticulum calcium ATPase 2	22	22	22	26.7	114.86	80.415	31	1.29505	0.82213	0.962177	1.03228	0.867292	0.816328	0.321308	-0.121154	0.477191	0.919452
O55234	Psmb5	Proteasome subunit beta type-5	7	7	7	28	28.532	36.448	16	0.881286	1.27568	1.03305	0.743632	0.550488	0.450921	1.54731	-0.481657	0.0283592	0.716155
O70172	Pip4k2a	Phosphatidylinositol 5-phosphate 4-kinase type-2 alpha	9	5	5	26.4	46.151	14.444	6	-0.899924	-1.98034	-1.14128	-2.23934	-0.773028	-1.86436	0.200263	-0.285062	0.630575	0.820706
O70251	Eef1b	Elongation factor 1-beta	7	7	7	40	24.693	26.485	23	2.25785	2.04724	2.86037	2.14194	2.36373	2.55756	0.0427664	-0.0340759	0.90622	0.976657
O70310	Nmt1	Glycylpeptide N-tetradecanoyltransferase 1	6	6	5	17.3	56.888	45.733	6	-5.08608	-2.13288	-1.05014	-1.50579	-1.7331	-3.34791	0.156946	0.560764	0.696713	1.47505
Q80UE5	Epb4.1l2	Band 4.1-like protein 2	31	26	26	39.2	101.81	183.14	54	1.82347	1.98417	2.14924	2.27633	2.24933	1.93729	0.514449	0.168688	0.30588	1.12404
O70325	Gpx4	Phospholipid hydroperoxide glutathione peroxidase, mitochondrial	5	5	5	26.4	22.228	16.988	12	-0.905345	-0.286193	-0.270737	0.162631	-0.227457	-0.104311	0.838179	0.431046	0.145151	1.34821
O70435	Psma3	Proteasome subunit alpha type-3	10	10	10	38.8	28.405	45.459	22	1.41313	1.61762	0.83435	1.58519	1.66411	1.2346	0.3132	0.206268	0.486183	1.1537
O70443	Gnaz	Guanine nucleotide-binding protein G(z) subunit alpha	12	12	12	39.2	40.849	89.634	24	0.334227	0.593974	0.111004	0.694573	0.484749	0.55909	0.696603	0.233069	0.201093	1.17533
Q78ZM0	Snx3	Sorting nexin-3	5	4	4	31.5	18.762	18.584	12	-0.452123	0.577416	0.441091	0.358019	0.962595	0.376515	0.424484	0.376915	0.376284	1.29856
Q6ZWQ5	Snx12	Sorting nexin-12	6	6	5	36.4	18.884	16.817	15	1.08367	0.774103	0.66157	0.0685916	-0.485732	0.245934	1.61633	-0.896849	0.0241921	0.537058
O70503	Hsd17b12	Very-long-chain 3-oxoacyl-CoA reductase	2	2	2	8.3	34.741	4.749	6	-3.4566	-2.6832	-2.56641	-2.70429	-3.13375	-3.04845	0.0679817	-0.0600937	0.855103	0.959202
O88342	Wdr1	WD repeat-containing protein 1	24	24	24	53.6	66.406	197.86	84	3.9378	3.78903	3.89321	4.21155	3.64458	4.06834	0.225636	0.101474	0.59479	1.07287
O88441	Mtx2	Metaxin-2	8	8	7	48.3	29.758	52.921	22	1.22622	1.07067	1.49113	1.35523	1.09983	-0.868354	0.441694	-0.73377	0.361665	0.601331
O88531	Ppt1	Palmitoyl-protein thioesterase 1	6	6	6	22.5	34.49	25.429	16	0.459718	0.333786	-1.95656	-0.290976	0.0756941	-0.0152074	0.14567	0.310857	0.71504	1.24044
O88543	Cops3	COP9 signalosome complex subunit 3	6	6	6	18	47.832	50.415	14	-0.86084	-0.564243	-0.689032	-1.2806	-1.13026	-0.679279	0.746472	-0.325342	0.179278	0.798109
O88544	Cops4	COP9 signalosome complex subunit 4	8	8	8	25.9	46.284	43.185	16	-3.01659	-0.269144	-0.605425	-0.606023	-0.409436	-0.736662	0.338467	0.713012	0.458705	1.63922
O88569	Hnrnpa2b1	Heterogeneous nuclear ribonucleoproteins A2/B1	20	20	19	55	37.402	115.75	68	3.52426	3.83004	3.56766	3.60508	3.38012	3.62385	0.350707	-0.1043	0.445957	0.930256
O88696	Clpp	ATP-dependent Clp protease proteolytic subunit, mitochondrial	4	4	4	15.4	29.8	17.309	6	-1.08642	-0.906946	-0.841752	-1.83949	-0.842619	-0.44668	0.0822561	-0.0978897	0.827454	0.934399
O88737	Bsn	Protein bassoon	70	70	68	23.4	418.84	323.31	133	2.63764	2.88713	2.82414	2.75017	2.40886	2.94662	0.176825	-0.0810847	0.665542	0.945347
Q3UDC3	Tom1	Target of Myb protein 1	3	3	3	6	57.145	5.8712	4	-1.36199	-2.6065	-2.89853	-1.25002	-1.23035	-1.45597	0.959681	0.976893	0.109728	1.96822
O88844	Idh1	Isocitrate dehydrogenase [NADP] cytoplasmic	14	13	13	36.5	46.674	25.323	24	0.907261	0.947022	1.34484	0.752858	1.43994	0.673679	0.147006	-0.110885	0.712844	0.92602
O88848	Arl6	ADP-ribosylation factor-like protein 6	2	2	2	10.2	20.959	2.6621	3	-1.74522	-3.14951	-1.25266	-1.02765	-1.8233	-1.5391	0.404327	0.585777	0.39416	1.50085
O88851	Rbbp9	Putative hydrolase RBBP9	4	4	4	36.6	20.911	21.347	5	-0.498914	-1.5989	-0.573516	0.140172	-0.39004	-0.405288	0.77923	0.672057	0.166253	1.59334
O88935	Syn1	Synapsin-1	33	33	31	67.3	74.096	323.31	219	5.31843	5.70312	5.28618	5.83398	5.21426	5.60386	0.195949	0.114787	0.63687	1.08282
O88952	Lin7c	Protein lin-7 homolog C	6	6	2	39.1	21.834	11.203	7	-0.310176	-0.212538	0.028184	-0.456172	-0.541166	-0.809309	1.39321	-0.437373	0.0404379	0.738478
O88958	Gnpda1	Glucosamine-6-phosphate isomerase 1	3	3	3	12.8	32.549	9.8981	4	-1.82493	-1.40076	-1.36254	-0.951289	-2.47548	-1.64438	0.12693	-0.160973	0.74657	0.894422
Q8R357	Olfm1	Noelin	6	6	6	16.3	55.427	27.06	7	0.230906	0.0539596	-0.996664	-0.245994	-0.849865	-0.0179787	0.10586	-0.134013	0.783682	0.911293
O89023	Tpp1	Tripeptidyl-peptidase 1	4	4	4	12.5	61.341	24.402	6	-2.73791	-1.84342	-1.15913	-0.0224601	-0.241081	-0.640638	1.51533	1.61209	0.030526	3.05695
O89053	Coro1a	Coronin-1A	16	16	16	43.8	50.989	142.46	61	3.88497	3.88601	3.66184	3.99034	3.41361	3.91482	0.0678056	-0.0380189	0.855449	0.973991
O89112	Lancl1	LanC-like protein 1	7	7	7	20.8	45.341	20.08	12	-0.442045	0.143362	0.185457	0.06575	0.552399	-0.181486	0.24488	0.183297	0.569011	1.13548
P00405	Mtco2	Cytochrome c oxidase subunit 2	5	5	5	23.8	25.976	20.152	13	1.64244	0.75464	1.67996	1.0395	1.31986	1.29043	0.170824	-0.142417	0.674801	0.906
P00493	Hprt1	Hypoxanthine-guanine phosphoribosyltransferase	11	11	11	60.6	24.57	59.732	34	0.841778	1.21725	1.74687	0.896844	1.66712	1.29028	0.0155223	0.0161141	0.96489	1.01123
P00920	Ca2	Carbonic anhydrase 2	13	13	12	66.2	29.032	170.06	52	3.91329	3.91835	3.29225	3.46776	3.43791	3.64923	0.362936	-0.189663	0.433574	0.87681
P01027	C3	Complement C3	4	4	4	3.6	186.48	9.9478	5	-3.17653	-5.25241	-3.76954	-2.43731	-4.27289	-4.27896	0.175762	0.403106	0.667173	1.32235
P84244	H3f3a	Histone H3.3	5	5	5	45.6	15.328	41.32	22	3.94067	3.62078	3.82585	4.02618	3.07598	3.69639	0.266993	-0.19625	0.540763	0.872816
P03930	Mtatp8	ATP synthase protein 8	2	2	2	26.9	7.7662	2.5627	3	-1.61592	-2.77015	-0.379576	-1.37226	-2.17883	-1.6373	0.0673655	-0.140917	0.856317	0.906943
P03995	Gfap	Glial fibrillary acidic protein	34	34	30	70.7	49.899	286.69	104	5.01017	5.24007	4.60074	5.07735	4.74641	5.22047	0.0987783	0.0644175	0.796566	1.04566
P04925	Prnp	Major prion protein	8	8	8	29.1	27.977	28.11	18	1.08417	0.779022	1.0237	0.621079	1.04822	0.65915	0.490611	-0.186147	0.323139	0.87895
P05063	Aldoc	Fructose-bisphosphate aldolase C	26	19	19	78.5	39.394	323.31	86	4.57732	4.27251	3.34891	4.41528	3.93081	4.33546	0.150559	0.16094	0.707036	1.11802
P05064	Aldoa	Fructose-bisphosphate aldolase A	33	33	26	85.2	39.355	323.31	165	6.77145	7.18837	6.56508	7.00347	6.56226	7.07466	0.0545113	0.0384957	0.882041	1.02704
P05132	Prkaca	cAMP-dependent protein kinase catalytic subunit alpha	11	11	4	34.5	40.57	50.071	27	1.28718	1.47794	0.972115	0.879503	1.56404	1.27196	0.00965241	-0.00724441	0.97802	0.994991
P05201	Got1	Aspartate aminotransferase, cytoplasmic	27	27	27	72.4	46.247	313.89	150	4.85384	4.75155	4.65398	4.97052	4.6745	4.88428	0.356176	0.0899762	0.440377	1.06435
P05202	Got2	Aspartate aminotransferase, mitochondrial	29	29	29	69.5	47.411	323.31	131	5.75113	5.59396	5.46846	5.48581	5.35601	5.70626	0.270727	-0.0884897	0.536134	0.940507
P05532	Kit	Mast/stem cell growth factor receptor Kit	4	4	4	5	109.34	6.316	5	-3.0572	-1.05251	-1.48498	-3.63593	-4.82868	-2.86571	1.07644	-1.91188	0.0838605	0.265747
Q564E2	Ldha	L-lactate dehydrogenase	21	21	18	63.9	36.498	302.98	102	4.16853	4.31726	4.07557	4.30291	4.09926	4.45494	0.324489	0.0985819	0.473708	1.07072
P06745	Gpi	Glucose-6-phosphate isomerase	27	27	27	59	62.766	231.2	123	5.06747	5.14581	5.03977	5.38453	4.73955	5.13529	0.00362503	0.0021108	0.991688	1.00146
P06801	Me1	NADP-dependent malic enzyme	16	16	16	44.4	63.953	99.965	40	0.846151	0.167468	0.830765	0.998567	0.670922	1.348	0.587614	0.391034	0.258456	1.31133
P06837	Gap43	Neuromodulin	13	13	13	59	23.632	85.616	60	3.32948	3.77966	3.33533	3.8681	4.57527	3.55058	0.697376	0.516496	0.200736	1.43048
P07309	Ttr	Transthyretin	4	4	4	41.5	15.776	9.7154	5	-0.492562	-1.51526	-2.8012	-1.52742	-2.97104	-1.32311	0.14863	-0.337514	0.710183	0.791404
P07310	Ckm	Creatine kinase M-type	4	2	2	12.9	43.044	3.7773	4	-1.42636	-2.45266	-1.37856	-1.89304	-1.45221	-1.52156	0.126936	0.130254	0.746559	1.09449
P07724	Alb	Serum albumin	35	35	32	68.3	68.692	275.21	120	4.80857	5.21395	4.54756	4.33675	4.63499	4.35811	0.890642	-0.41341	0.128635	0.750847
P07901	Hsp90aa1	Heat shock protein HSP 90-alpha	41	41	28	60.2	84.787	323.31	174	5.41925	5.60018	5.13911	5.78923	5.40959	5.55102	0.494178	0.197103	0.320495	1.14639
P08030	Aprt	Adenine phosphoribosyltransferase	5	5	5	38.3	19.724	46.791	16	-4.16219	-1.19545	-0.888382	-0.300037	-1.04174	-3.46522	0.123947	0.479676	0.751714	1.39443
P08113	Hsp90b1	Endoplasmin	21	19	19	27.6	92.475	100.48	49	2.8934	2.14018	2.84747	2.69161	2.69923	2.81184	0.163378	0.107211	0.686471	1.07714
P08226	Apoe	Apolipoprotein E	13	13	13	42.1	35.866	52.514	29	1.70674	1.51537	1.51423	1.76433	1.75182	1.82389	1.38611	0.201235	0.0411048	1.14968
P08228	Sod1	Superoxide dismutase [Cu-Zn]	9	9	9	59.1	15.942	180.55	41	3.56987	3.33311	2.95662	3.43292	3.57916	3.18959	0.208563	0.114022	0.618638	1.08224
P08249	Mdh2	Malate dehydrogenase, mitochondrial	22	22	22	68	35.611	323.31	204	6.12081	6.17253	5.8606	6.16323	5.81672	6.03016	0.125724	-0.047943	0.748646	0.967315
Q8BGR3	Camk4	Calcium/calmodulin-dependent protein kinase type IV	4	4	4	10	52.542	6.8372	6	-1.47769	-1.48226	-1.95559	-2.11304	-5.01085	-1.4023	0.46708	-1.20355	0.34113	0.434206
P08551	Nefl	Neurofilament light polypeptide	34	30	30	62.2	61.508	323.31	125	4.91487	4.58854	4.48674	4.53096	4.09669	4.53675	0.637591	-0.275246	0.230361	0.826309
P08752	Gnai2	Guanine nucleotide-binding protein G(i) subunit alpha-2	17	15	8	60.6	40.489	75.314	33	1.60512	2.243	2.06407	2.28118	2.27958	2.17029	0.636142	0.272952	0.231131	1.20828
P09103	P4hb	Protein disulfide-isomerase	18	18	18	43.2	57.058	110.23	33	1.34488	2.22827	1.11087	1.6162	1.53985	1.49076	0.0119673	-0.0124042	0.972821	0.991439
P09405	Ncl	Nucleolin	25	25	25	32.7	76.722	137.64	52	2.19967	2.28068	2.55534	2.26255	2.62324	2.31561	0.130431	0.0552403	0.740575	1.03903
P09411	Pgk1	Phosphoglycerate kinase 1	32	32	32	85.1	44.55	323.31	117	5.1713	5.46666	5.25337	5.53277	4.9954	5.54143	0.106733	0.0594233	0.782109	1.04205
P09528	Fth1	Ferritin heavy chain	6	6	6	40.7	21.066	31.906	20	1.77365	2.00654	1.75507	1.42404	1.94737	1.76805	0.310264	-0.131934	0.489481	0.912607
P09671	Sod2	Superoxide dismutase [Mn], mitochondrial	10	10	10	50.9	24.603	85.484	37	3.30408	3.40301	3.51042	3.23369	3.34086	3.22844	0.922959	-0.138173	0.11941	0.908669
P0C028	Nudt11	Diphosphoinositol polyphosphate phosphohydrolase 3-beta	4	3	2	25	18.593	6.6712	5	-1.17134	-1.18406	-2.04362	-2.70501	-1.12518	-2.65799	0.514297	-0.696388	0.305987	0.617115
P0DN34			2	2	2	31.6	6.954	4.7073	5	0.284511	-0.116179	0.0631422	0.137699	0.204185	0.0213677	0.126096	0.0439259	0.748004	1.03092
P0DP28	Calm1		12	12	12	85.2	16.837	318.81	69	5.38969	5.28876	5.34891	5.50884	5.02929	5.26852	0.200276	-0.0735723	0.630556	0.950282
P10126	Eef1a1	Elongation factor 1-alpha 1	15	7	7	34	50.113	61.836	16	2.21414	2.13121	1.87875	2.25963	2.12636	1.74057	0.060804	-0.0325125	0.869353	0.977716
P10493	Nid1	Nidogen-1	3	3	3	2.7	136.54	11.271	4	-1.60453	-0.91171	-1.35202	-1.11737	-0.486104	-0.909861	0.755587	0.451641	0.175555	1.36759
P10518	Alad	Delta-aminolevulinic acid dehydratase	5	5	5	15.2	36.023	13.557	10	-1.88611	-1.24182	-2.13381	-2.80092	-1.10973	-1.26351	0.0160884	0.0291966	0.963633	1.02044
P10605	Ctsb	Cathepsin B	7	7	7	27.1	37.279	43.911	8	-0.388303	-0.727258	-0.66007	-2.22398	-1.73412	-1.09195	1.47245	-1.09147	0.0336935	0.469282
P10630	Eif4a2	Eukaryotic initiation factor 4A-II	17	17	9	48.6	46.402	112.48	45	2.35759	2.58612	2.41034	2.91432	2.34681	2.5174	0.318972	0.141492	0.479765	1.10305
P10639	Txn	Thioredoxin	5	5	5	49.5	11.675	29.404	24	1.99443	1.56545	1.58437	1.95034	1.89767	1.83435	0.551877	0.17937	0.280623	1.13239
P10649	Gstm1	Glutathione S-transferase Mu 1	18	18	12	77.1	25.97	122.58	73	4.11675	4.30274	3.88869	4.18687	4.04188	4.16114	0.0748659	0.0272347	0.841655	1.01906
P10852	Slc3a2	4F2 cell-surface antigen heavy chain	19	19	19	37.3	58.336	94.943	44	2.74331	2.78645	3.01465	2.92956	2.90538	2.56144	0.12389	-0.0493495	0.751813	0.966372
P11031	Sub1	Activated RNA polymerase II transcriptional coactivator p15	2	2	2	18.9	14.427	10.13	6	-1.74729	-0.492508	-2.56671	-1.56485	-0.102834	-0.414173	0.534337	0.908216	0.292189	1.87672
P11404	Fabp3	Fatty acid-binding protein, heart	7	7	7	49.6	14.819	15.35	17	1.51765	1.03495	1.49377	1.70853	1.64534	1.64853	0.940914	0.318677	0.114574	1.24719
P11499	Hsp90ab1	Heat shock protein HSP 90-beta	39	26	24	59.9	83.28	271.77	124	4.59915	4.63441	4.51524	5.01098	4.51186	4.85709	0.6236	0.210372	0.237903	1.15699
P11798	Camk2a	Calcium/calmodulin-dependent protein kinase type II subunit alpha	25	21	18	51	54.114	266.42	122	6.13392	6.16361	5.93138	5.99303	5.20032	6.14171	0.421938	-0.297952	0.378496	0.813406
P11983	Tcp1	T-complex protein 1 subunit alpha	23	23	23	47.7	60.448	113.94	62	2.79335	3.27922	2.75278	2.92859	2.92122	2.69979	0.190148	-0.0919154	0.645435	0.938276
P12382	Pfkl	ATP-dependent 6-phosphofructokinase, liver type	24	19	19	38.3	85.359	80.278	49	2.54808	2.92796	2.62442	2.86545	2.38505	2.71788	0.0850688	-0.0440261	0.822112	0.969944
P12658	Calb1	Calbindin	10	9	9	51	29.994	41.471	24	0.175567	-0.025585	0.195843	-1.10479	0.211362	0.48242	0.195662	-0.252277	0.637291	0.83957
P12787	Cox5a	Cytochrome c oxidase subunit 5A, mitochondrial	7	7	7	39	16.101	32.664	26	3.6036	3.43559	3.61529	3.51616	3.22537	3.73948	0.133289	-0.0578195	0.735718	0.960715
P12815	Pdcd6	Programmed cell death protein 6	4	4	4	31.9	21.867	31.609	8	-0.270025	-0.779136	-1.05963	-0.44701	-0.732378	-0.00971529	0.418	0.306563	0.381944	1.23676
P12960	Cntn1	Contactin-1	37	37	37	45	113.39	268.23	128	4.65667	4.68682	4.44804	4.66254	4.26908	4.4718	0.402434	-0.129367	0.395882	0.914233
P13707	Gpd1	Glycerol-3-phosphate dehydrogenase [NAD(+)], cytoplasmic	18	16	16	57.6	37.572	62.415	41	1.75788	1.37603	1.99935	1.57054	1.32265	2.14171	0.0366839	-0.0327896	0.919001	0.977528
P14094	Atp1b1	Sodium/potassium-transporting ATPase subunit beta-1	17	17	17	48	35.194	182.33	93	6.29305	6.16209	5.86017	6.3681	5.82406	6.22681	0.0576311	0.0345546	0.875727	1.02424
P14115	Rpl27a	60S ribosomal protein L27a	3	3	3	20.9	16.605	7.1698	4	-0.613616	-0.546388	-0.848225	-0.354215	-0.0139334	-0.804256	0.492781	0.278608	0.321528	1.21302
P14131	Rps16	40S ribosomal protein S16	5	5	5	30.8	16.445	12.578	10	-0.00165202	-0.794702	-0.739845	0.0858572	0.116163	-0.119316	0.948638	0.539634	0.112554	1.4536
P14152	Mdh1	Malate dehydrogenase, cytoplasmic	18	18	18	48.8	36.511	294.81	81	4.94032	5.14439	4.84674	4.98383	4.80159	4.70044	0.543178	-0.148535	0.286301	0.902166
P14206	Rpsa	40S ribosomal protein SA	12	12	12	45.1	32.838	77.485	32	1.38032	2.25376	1.97321	1.71167	2.08176	1.55987	0.101209	-0.0846636	0.792121	0.943004
P14211	Calr	Calreticulin	18	18	18	40.4	47.994	81.313	65	4.2305	4.25575	3.83244	3.65833	3.83352	3.81879	1.06613	-0.336016	0.0858749	0.792226
P14231	Atp1b2	Sodium/potassium-transporting ATPase subunit beta-2	9	9	9	31.4	33.344	54.426	17	1.69218	1.54133	1.66245	1.46329	1.77572	1.29973	0.333948	-0.119076	0.463502	0.920777
P14685	Psmd3	26S proteasome non-ATPase regulatory subunit 3	6	6	6	13.6	60.718	13.941	9	-0.564608	-0.902375	-0.718105	-2.05742	-1.22383	-0.698015	0.665081	-0.59806	0.216231	0.660642
P14733	Lmnb1	Lamin-B1	11	9	9	18.5	66.785	127.34	19	1.0052	1.00197	1.22949	1.08216	1.001	0.830606	0.436518	-0.107632	0.366001	0.92811
P14869	Rplp0	60S acidic ribosomal protein P0	9	9	9	35.3	34.216	55.157	31	1.34071	1.7829	1.30556	1.27066	0.85639	1.43555	0.554493	-0.288856	0.278937	0.818551
P14873	Map1b	Microtubule-associated protein 1B	77	75	75	40.9	270.25	323.31	197	4.65473	4.81739	4.48327	4.69496	4.63221	4.75939	0.158879	0.0437258	0.693618	1.03077
P15105	Glul	Glutamine synthetase	19	19	19	56	42.119	297.32	88	4.70356	4.68122	4.4744	4.45523	4.47327	4.6417	0.439272	-0.0963241	0.363687	0.935413
P15209	Ntrk2	BDNF/NT-3 growth factors receptor	4	4	2	5.4	92.132	13.456	5	-0.131319	-1.26345	0.0375276	0.0893912	-1.89059	-0.529094	0.172041	-0.32435	0.672912	0.798658
P15532	Nme1	Nucleoside diphosphate kinase A	11	3	3	78.9	17.208	10.3	18	0.111981	0.779568	0.229308	0.410637	0.221587	0.105592	0.222269	-0.12768	0.599419	0.915302
P16014	Chgb	Secretogranin-1	7	7	7	13.6	77.968	53.537	12	-0.474381	-0.0259822	-0.410998	-1.03124	-0.271235	-1.06676	0.757739	-0.485957	0.174687	0.714023
P16045	Lgals1	Galectin-1	3	3	3	17.8	14.866	4.2137	7	-0.823175	-1.22461	0.759503	-0.722569	-1.04739	-2.01044	0.505834	-0.830708	0.312008	0.562253
P16054	Prkce	Protein kinase C epsilon type	19	19	19	27	83.56	87.457	27	1.72283	1.52949	1.32941	0.855425	1.12819	1.23296	1.33187	-0.455049	0.0465727	0.729485
P16125	Ldhb	L-lactate dehydrogenase B chain	19	18	18	61.7	36.572	175.86	102	4.78447	4.99261	4.97585	5.39558	5.43358	4.84568	0.695422	0.307305	0.20164	1.23739
P16330	Cnp	2,3-cyclic-nucleotide 3-phosphodiesterase	32	32	31	76	47.123	252.03	189	5.46976	5.61837	5.14329	4.9576	5.60005	5.7657	0.0366133	0.0306447	0.919151	1.02147
P16332	Mut	Methylmalonyl-CoA mutase, mitochondrial	5	5	5	6	82.843	5.8473	6	-1.17683	-1.10509	-1.23165	-1.65278	-1.51699	-5.39534	0.591867	-1.68385	0.255937	0.311252
P16460	Ass1	Argininosuccinate synthase	16	16	16	43	46.584	60.853	32	2.4472	2.26244	1.49324	2.24397	2.5221	1.87263	0.156569	0.145279	0.697318	1.10594
P17047	Lamp2	Lysosome-associated membrane glycoprotein 2	2	2	2	4.6	45.681	5.8156	4	-3.45068	-2.22355	-2.44358	-2.57211	-2.01853	-3.04183	0.123264	0.161783	0.752898	1.11867
P17156	Hspa2	Heat shock-related 70 kDa protein 2	24	9	8	35.7	69.641	34.485	16	0.96339	1.64099	1.353	1.4107	0.763686	0.962505	0.426046	-0.273496	0.374934	0.827312
P17182	Eno1	Alpha-enolase	27	27	22	76.5	47.14	323.31	211	6.61224	6.71494	6.27159	6.69443	6.44266	6.5897	0.10039	0.042672	0.793615	1.03002
P17183	Eno2	Gamma-enolase	22	18	17	74.2	47.296	323.31	122	4.05959	4.11799	3.97137	4.14203	4.15343	4.04346	0.502465	0.0633228	0.314438	1.04487
P17426	Ap2a1	AP-2 complex subunit alpha-1	45	31	31	55.3	107.66	168.36	93	3.47449	3.83855	3.45925	3.69694	3.523	3.61734	0.0559123	0.0216643	0.8792	1.01513
P17427	Ap2a2	AP-2 complex subunit alpha-2	46	46	32	61.6	104.02	323.31	149	4.40606	4.48934	4.21724	4.66663	4.51957	4.51091	0.9598	0.194822	0.109698	1.14458
P17563	Selenbp1	Selenium-binding protein 1	5	5	5	12.9	52.513	16.196	12	0.700793	0.574583	0.335033	0.720819	0.1439	0.224238	0.342806	-0.173818	0.454144	0.886494
P17665	Cox7c	Cytochrome c oxidase subunit 7C, mitochondrial	2	2	2	28.6	7.3325	10.452	8	1.77552	0.265848	1.88213	0.302382	0.554876	1.60204	0.302453	-0.488069	0.498364	0.712979
P17742	Ppia	Peptidyl-prolyl cis-trans isomerase A	13	13	13	75	17.971	280	87	4.64552	4.86897	4.46662	4.6771	4.55289	4.69901	0.047614	-0.0173712	0.896161	0.988031
P17751	Tpi1	Triosephosphate isomerase	17	17	17	73.6	32.191	323.31	122	5.49117	5.64788	5.33638	5.66738	5.44656	5.61735	0.310738	0.0852903	0.488947	1.0609
P17809	Slc2a1	Solute carrier family 2, facilitated glucose transporter member 1	3	3	3	5.1	53.984	5.4607	4	-1.61198	-1.49154	-2.50388	-1.24139	-1.2733	-3.11599	0.00364216	-0.00776176	0.991649	0.994634
Q61696	Hspa1a	Heat shock 70 kDa protein 1A	20	13	8	39.3	70.078	39.255	21	0.591146	0.879692	0.388113	0.925528	0.52743	0.527274	0.0727567	0.0404269	0.845752	1.02842
P18052	Ptpra	Receptor-type tyrosine-protein phosphatase alpha	3	3	2	4	93.696	8.1093	6	-1.75	-1.27824	-0.921094	-1.49917	-1.4941	-0.787942	0.0575367	0.0560411	0.875918	1.03961
P18760	Cfl1	Cofilin-1	16	16	14	78.9	18.559	198.92	140	5.36393	5.64487	5.20092	5.6319	5.1134	5.43106	0.0185811	-0.0111189	0.958118	0.992323
P18872	Gnao1	Guanine nucleotide-binding protein G(o) subunit alpha	19	19	17	57.6	40.084	256.91	90	4.88838	5.2582	4.82972	5.50458	5.13694	5.31948	0.894813	0.328232	0.127405	1.25547
P19096	Fasn	Fatty acid synthase	52	52	52	27.1	272.43	202.09	93	2.24803	3.02284	2.6777	2.40952	2.69578	2.7823	0.0271902	-0.0203242	0.939312	0.986011
P19157	Gstp1	Glutathione S-transferase P 1	9	9	9	53.8	23.609	116.99	26	3.53741	3.4177	3.16993	3.27652	2.98821	3.0035	0.93294	-0.2856	0.116697	0.8204
P19246	Nefh	Neurofilament heavy polypeptide	26	24	23	26.2	116.99	192.81	48	2.65151	2.55431	2.48308	2.69119	2.00447	2.65491	0.18887	-0.112775	0.647337	0.924808
P19253	Rpl13a	60S ribosomal protein L13a	5	5	5	23.6	23.464	19.685	8	-0.0970652	0.934921	0.262558	0.225969	-0.308215	0.144374	0.428734	-0.346095	0.37262	0.786711
Q9D881	Cox5b	Cytochrome c oxidase subunit 5B, mitochondrial	7	7	7	42.6	13.847	25.41	19	2.34592	2.68472	2.51548	2.26453	2.42479	2.37781	0.665556	-0.159663	0.215995	0.895234
P19783	Cox4i1	Cytochrome c oxidase subunit 4 isoform 1, mitochondrial	8	8	8	44.4	19.53	36.276	21	2.29915	1.81265	2.1109	1.78862	1.24307	1.39265	1.30192	-0.599452	0.049898	0.660005
P20029	Hspa5	78 kDa glucose-regulated protein	27	24	24	43.8	72.421	99.355	54	2.61318	2.9409	2.864	2.7728	2.97141	2.75575	0.0797364	0.0272926	0.832269	1.0191
P20060	Hexb	Beta-hexosaminidase subunit beta	7	7	7	14	61.115	14.848	13	-0.0284275	-1.37953	-0.694922	-0.60142	0.0512487	-0.224815	0.437778	0.44263	0.36494	1.35908
P20065	Tmsb4x	Thymosin beta-4	3	3	2	38	5.6794	20.225	12	1.69534	1.68536	1.3449	2.48918	2.64068	2.96355	2.46198	1.1226	0.00345158	2.1774
P20108	Prdx3	Thioredoxin-dependent peroxide reductase, mitochondrial	8	8	8	43.2	28.127	56.547	13	0.490455	1.40989	0.491425	-0.290305	0.919107	0.218511	0.480386	-0.514819	0.330837	0.699881
P20152	Vim	Vimentin	29	26	22	60.9	53.687	99.933	64	2.3694	3.10576	2.60527	2.3004	2.74462	2.44652	0.317134	-0.196297	0.4818	0.872788
P20357	Map2	Microtubule-associated protein 2	77	77	77	50.8	199.13	323.31	240	4.81914	5.36024	4.96669	5.17187	5.25773	5.30334	0.517123	0.195623	0.304003	1.14522
P21126	Ubl4a	Ubiquitin-like protein 4A	3	3	3	26.1	17.8	11.533	5	-3.05323	-3.5994	-3.55019	-0.905527	-0.74901	-3.77109	0.731188	1.5924	0.1857	3.0155
P21278	Gna11	Guanine nucleotide-binding protein subunit alpha-11	9	5	4	33.1	42.024	36.109	9	-1.09844	-2.5426	-1.68402	-2.66759	-3.43643	-1.78682	0.603534	-0.85526	0.249153	0.552766
P21279	Gnaq	Guanine nucleotide-binding protein G(q) subunit alpha	14	14	9	51	42.158	63.047	29	1.87255	2.07839	1.36086	1.37239	2.04054	2.28504	0.137311	0.128723	0.728936	1.09333
P21460	Cst3	Cystatin-C	6	6	6	40.7	15.531	24.172	10	1.14953	-0.0410998	1.2732	1.13434	1.1408	1.02969	0.296797	0.307732	0.504897	1.23776
Q544X6	Fech	Ferrochelatase	7	7	7	18.7	47.421	11.176	8	-0.398566	-0.324405	-0.403106	-0.314758	0.00684102	0.620674	0.804748	0.479612	0.156766	1.39437
P22723	Gabrg2	Gamma-aminobutyric acid receptor subunit gamma-2	6	6	6	13.3	55.098	35.153	9	-1.91665	-4.12432	-1.33565	-2.5947	-4.20387	-3.72013	0.464969	-1.04736	0.342792	0.483852
Q8CBB7	Ap1g1	AP-1 complex subunit gamma-1	10	10	10	14.9	91.721	49.574	18	0.524412	0.420635	-0.146608	0.0631504	0.967278	0.868678	0.445085	0.36689	0.358852	1.28957
P23116	Eif3a	Eukaryotic translation initiation factor 3 subunit A	11	11	11	9	161.93	30.731	20	0.451469	0.842108	-0.111852	-0.117846	-0.195862	0.447856	0.435926	-0.349193	0.3665	0.785023
P23242	Gja1	Gap junction alpha-1 protein	6	6	6	17.8	43.004	18.751	7	1.19664	0.765897	0.854419	0.352215	0.810304	0.596014	0.881407	-0.352806	0.131399	0.783059
Q543K9	Pnp	Purine nucleoside phosphorylase	5	5	5	19.4	32.263	13.966	8	-2.2666	-2.28082	-1.41206	-3.19431	-4.54131	-2.31951	0.90055	-1.36522	0.125733	0.388177
P23927	Cryab	Alpha-crystallin B chain	5	5	5	26.9	20.069	10.065	9	0.675745	0.353169	0.601565	-0.0451394	-0.257548	-0.160055	2.42519	-0.69774	0.00375669	0.616537
Q8CBC8	Bcat1	Branched-chain-amino-acid aminotransferase	7	7	7	15	49.9	20.885	20	1.01811	1.28652	1.05138	1.22344	1.32848	1.11645	0.426275	0.104118	0.374736	1.07484
P24369	Ppib	Peptidyl-prolyl cis-trans isomerase B	5	5	5	23.6	23.713	10.128	21	1.07663	1.57551	0.741123	1.01282	0.900613	0.895187	0.326436	-0.194883	0.471589	0.873644
P24472	Gsta4	Glutathione S-transferase A4	7	7	5	26.1	25.564	16.425	18	2.14029	2.22384	1.90411	1.87809	2.29101	1.90404	0.147248	-0.0650325	0.712445	0.955924
P24527	Lta4h	Leukotriene A-4 hydrolase	14	14	14	25.7	69.05	47.822	25	1.41683	1.28689	0.968526	0.682337	1.3489	1.35261	0.13674	-0.0961346	0.729894	0.935536
P24549	Aldh1a1	Retinal dehydrogenase 1	6	6	6	16	54.467	43.516	7	-2.73791	-1.56471	-1.51579	-0.710136	0.0022475	-1.04539	1.25939	1.35504	0.0550316	2.55804
P24668	M6pr	Cation-dependent mannose-6-phosphate receptor	4	4	4	23	31.172	14.111	6	-1.26914	-2.14578	-0.856016	-1.00677	-2.35774	-1.32219	0.088307	-0.138586	0.816005	0.908409
P25444	Rps2	40S ribosomal protein S2	11	11	11	39.2	31.231	45.667	23	2.28769	2.19905	1.90127	2.02201	1.81773	2.1387	0.383194	-0.136522	0.413815	0.90971
P26039	Tln1	Talin-1	15	8	8	7.6	269.82	19.587	9	-2.27411	-3.12287	-3.17005	-2.54322	-1.77847	-2.58298	0.638481	0.554119	0.229889	1.46827
P26040	Ezr	Ezrin	16	16	11	28.2	69.406	38.794	20	2.24381	2.57308	2.31989	1.57102	-0.0652856	1.3011	1.30981	-1.44332	0.0489995	0.367721
P26041	Msn	Moesin	12	6	6	22.5	67.766	33.543	8	-2.34492	-1.02709	-2.10134	-0.419303	-1.84432	-3.74683	0.0593157	-0.179036	0.872337	0.883293
P26043	Rdx	Radixin	12	7	6	22.6	68.542	47.699	11	-2.12765	0.55062	-0.0877708	-1.42662	-0.724448	-0.0223886	0.0653482	-0.169554	0.860304	0.889118
P26350	Ptma	Prothymosin alpha	3	3	3	26.1	12.254	115.34	13	-0.916008	0.523091	-0.0647419	0.631715	-0.473835	0.397729	0.24946	0.337756	0.563041	1.26379
Q3KQM4	U2af2	Splicing factor U2AF 65 kDa subunit	4	4	4	13.7	33.901	10.341	4	-1.74878	-0.869982	-2.36925	-1.79338	-3.69636	-1.61081	0.370185	-0.704179	0.426398	0.613792
P26443	Glud1	Glutamate dehydrogenase 1, mitochondrial	31	31	31	56.5	61.336	296.33	91	4.15162	4.16145	4.02845	4.11551	4.19812	4.15123	0.347917	0.0411137	0.448831	1.02891
P26516	Psmd7	26S proteasome non-ATPase regulatory subunit 7	4	4	4	19.9	36.539	19.03	8	-0.910386	-1.18806	-1.32396	-1.51007	0.259124	-1.42098	0.159583	0.25016	0.692495	1.18934
Q8C483	Sars	Serine--tRNA ligase, cytoplasmic	17	17	17	41.4	61.166	72.862	30	1.32341	1.30109	0.406668	1.14515	1.00534	1.31934	0.175915	0.146219	0.666937	1.10667
P26645	Marcks	Myristoylated alanine-rich C-kinase substrate	6	6	6	26.9	29.661	85.38	22	2.7801	2.03252	3.19392	3.08307	3.48145	2.86871	0.547231	0.475564	0.283641	1.39046
P26883	Fkbp1a	Peptidyl-prolyl cis-trans isomerase FKBP1A	2	2	2	25	11.922	126.94	17	1.30098	1.25193	1.45585	0.748852	1.32675	1.19372	0.595046	-0.246482	0.25407	0.842949
P63163	Snrpn	Small nuclear ribonucleoprotein-associated protein N	2	2	2	9.2	24.614	3.8657	6	0.497456	-0.0768808	0.232913	-0.0679557	0.563513	0.554423	0.189492	0.132164	0.64641	1.09594
P27546	Map4	Microtubule-associated protein 4	17	5	5	15.7	117.43	66.542	13	-1.19521	-1.82254	-0.590833	-1.68032	-0.954255	-0.647093	0.0820819	0.108976	0.827786	1.07846
P27601	Gna13	Guanine nucleotide-binding protein subunit alpha-13	4	4	4	12.7	44.054	9.669	8	-1.26327	-1.14763	-2.72138	-1.5577	-2.18395	-1.15033	0.0465417	0.0801033	0.898376	1.05709
P27612	Plaa	Phospholipase A-2-activating protein	10	10	10	16.2	87.22	31.324	15	-1.2332	-1.68858	-0.986251	-1.41298	-3.36491	-1.28643	0.438097	-0.718761	0.364672	0.607619
P27659	Rpl3	60S ribosomal protein L3	11	11	11	20.8	46.109	19.722	18	0.30072	1.23625	1.12029	1.12119	1.41707	1.60482	0.690977	0.495273	0.203715	1.40959
P27661	H2afx	Histone H2AX	7	7	4	44.1	15.142	67.437	41	4.13822	4.43655	4.38156	4.69281	4.57181	4.71107	1.54257	0.339787	0.0286702	1.26557
P27773	Pdia3	Protein disulfide-isomerase A3	26	26	26	52.7	56.678	142.32	70	3.43284	3.53992	3.29595	3.34	3.23147	2.74513	0.742777	-0.317374	0.18081	0.80253
P28184	Mt3	Metallothionein-3	5	5	5	70.6	7.0092	18.59	17	1.06465	1.87013	1.70712	1.51202	0.95695	1.40325	0.35756	-0.25656	0.438975	0.837081
P28271	Aco1	Cytoplasmic aconitate hydratase	9	9	9	13.4	98.124	37.193	17	0.600379	0.66547	0.0899889	-0.281252	-0.152789	-0.138978	1.57576	-0.642952	0.0265604	0.640401
P28352	Apex1	DNA-(apurinic or apyrimidinic site) lyase	4	4	4	18.6	35.49	12.601	8	-2.24275	-1.75101	-0.584221	-1.19388	-1.97103	-1.84965	0.0949308	-0.145527	0.803654	0.904049
P28474	Adh5	Alcohol dehydrogenase class-3	11	11	11	39	39.547	43.642	24	2.01869	1.91443	1.63581	2.09946	2.00333	2.13275	0.85567	0.222206	0.139422	1.16652
P28652	Camk2b	Calcium/calmodulin-dependent protein kinase type II subunit beta	26	26	15	55.9	60.46	218.31	123	5.74705	5.66984	5.34477	5.45638	5.00902	5.63199	0.424442	-0.221425	0.376321	0.857718
P28658	Atxn10	Ataxin-10	4	4	4	9.9	53.706	8.4648	7	1.19295	1.0808	1.13778	1.4929	1.81122	1.80968	2.1639	0.567426	0.00685647	1.48188
P28661	2004-09-01	Septin-4	12	9	9	30.1	54.935	35.289	25	0.971589	0.100039	0.886528	0.553097	1.05167	1.08836	0.305322	0.244991	0.495083	1.18509
P28663	Napb	Beta-soluble NSF attachment protein	20	20	17	73.8	33.557	214	75	3.10897	3.52483	3.14204	3.2855	3.17804	3.2955	0.013352	-0.00559886	0.969724	0.996127
P28667	Marcksl1	MARCKS-related protein	5	5	5	37.5	20.165	18.92	4	-0.474736	-2.49663	-0.146376	-0.682543	-2.70568	-2.22528	0.363571	-0.83192	0.432941	0.561781
P28738	Kif5c	Kinesin heavy chain isoform 5C	26	26	14	30	109.27	85.03	39	1.1168	1.54951	0.907779	1.47606	0.66224	1.44828	0.00416593	0.00416132	0.990453	1.00289
P29341	Pabpc1	Polyadenylate-binding protein 1	16	16	11	27.4	70.67	54.266	26	1.61238	1.22178	1.66723	1.39873	1.82342	1.79989	0.369301	0.17355	0.427267	1.12783
P29416	Hexa	Beta-hexosaminidase subunit alpha	2	2	2	4.2	60.612	8.8399	7	-1.07243	-0.727496	-1.00463	-2.8947	-1.85288	-1.52967	1.27705	-1.15756	0.0528383	0.448269
P29595	Nedd8	NEDD8	2	2	2	17.3	8.9723	5.9885	3	-2.33232	-2.34509	-1.75688	-1.62652	-2.53366	-2.29468	0.00674437	-0.00685569	0.98459	0.995259
P29758	Oat	Ornithine aminotransferase, mitochondrial	9	9	9	25.1	48.354	36.953	15	0.00213445	0.511921	-0.484567	0.986626	-0.00776592	1.08874	0.682045	0.679371	0.207948	1.60144
P30275	Ckmt1	Creatine kinase U-type, mitochondrial	18	18	18	56.5	47.003	323.31	109	4.49579	4.51526	4.3984	4.41926	4.01597	4.36665	0.701683	-0.202525	0.198754	0.869028
P30416	Fkbp4	Peptidyl-prolyl cis-trans isomerase FKBP4	10	10	10	25.5	51.572	27.505	16	0.742165	0.242807	-0.0490412	0.197941	0.843191	0.363196	0.199477	0.156133	0.631718	1.1143
P31324	Prkar2b	cAMP-dependent protein kinase type II-beta regulatory subunit	17	17	15	52.4	46.167	109.2	33	1.17997	1.15759	1.47246	1.52174	1.27011	0.913771	0.0592375	-0.0348003	0.872494	0.976167
P31648	Slc6a1	Sodium- and chloride-dependent GABA transporter 1	5	5	5	10.2	67.001	15.952	8	0.616389	0.902803	0.55505	1.18315	1.25831	0.353866	0.318736	0.240361	0.480025	1.18129
P31650	Slc6a11	Sodium- and chloride-dependent GABA transporter 3	8	8	8	12.1	69.96	67.925	23	2.54312	1.86986	1.3788	1.54868	2.77988	1.90493	0.106752	0.147235	0.782074	1.10744
P31750	Akt1	RAC-alpha serine/threonine-protein kinase	4	4	2	9.6	55.707	5.4407	8	-1.36298	-1.58566	-1.16757	-0.674131	-1.5124	-1.09156	0.443731	0.279377	0.359972	1.21367
P31786	Dbi	Acyl-CoA-binding protein	6	6	5	64.4	10	21.649	25	3.39717	3.64766	3.52642	3.24804	3.78232	3.58876	0.0312395	0.0159551	0.930595	1.01112
P31938	Map2k1	Dual specificity mitogen-activated protein kinase kinase 1	16	16	10	40.5	43.474	87.065	56	3.96453	4.10323	3.7228	3.90454	3.43869	4.05733	0.235878	-0.130005	0.580927	0.913828
P32020	Scp2	Non-specific lipid-transfer protein	5	5	5	8.8	59.125	14.468	10	0.543307	0.567975	0.0568597	0.655121	0.67356	0.453683	0.494166	0.204741	0.320505	1.15248
P32037	Slc2a3	Solute carrier family 2, facilitated glucose transporter member 3	3	3	3	6.1	53.478	11.035	9	0.46099	0.696432	0.123524	0.981466	0.270738	0.275758	0.102551	0.0823387	0.789677	1.05873
P32921	Wars	Tryptophan--tRNA ligase, cytoplasmic	10	10	10	25.8	54.357	31.043	20	0.644095	1.35835	0.845241	1.1145	0.935626	0.846932	0.0242864	0.0164597	0.945613	1.01147
P34022	Ranbp1	Ran-specific GTPase-activating protein	5	5	5	31	23.596	20.964	9	0.672937	0.725539	-0.0206498	-0.661902	1.02512	0.0576586	0.229459	-0.318984	0.589577	0.801634
P34884	Mif	Macrophage migration inhibitory factor	6	6	6	66.1	12.504	114.54	47	3.36585	2.65068	3.2405	3.32794	3.25343	3.17524	0.301001	0.166532	0.500033	1.12236
P34914	Ephx2	Bifunctional epoxide hydrolase 2	5	5	5	11.7	62.515	15.442	7	-1.01825	-0.643594	-0.625134	-1.75955	-2.25741	-0.648582	0.738256	-0.792856	0.182702	0.5772
P35235	Ptpn11	Tyrosine-protein phosphatase non-receptor type 11	15	15	15	25.6	68.46	25.85	20	0.99418	1.13119	1.21272	1.19977	1.36353	1.01826	0.275231	0.0811544	0.530603	1.05786
P35278	Rab5c	Ras-related protein Rab-5C	9	9	6	58.8	23.412	87.359	19	1.4415	1.27016	1.21996	1.66414	1.28173	1.3267	0.340414	0.113646	0.456653	1.08196
P35279	Rab6a	Ras-related protein Rab-6A	8	3	3	44.7	23.59	4.81	6	-0.557394	-0.34278	-0.565617	-0.871259	-1.83186	-1.73512	1.4645	-0.990816	0.0343164	0.503193
P35293	Rab18	Ras-related protein Rab-18	9	9	9	56.3	23.035	32.953	16	-0.383532	-0.273183	-0.669704	-0.995686	0.297673	-0.0807794	0.171932	0.182542	0.673082	1.13488
P35436	Grin2a	Glutamate receptor ionotropic, NMDA 2A	5	5	5	4.8	165.42	12.771	6	-1.91277	-1.05142	-1.82878	-1.47819	-2.20852	-1.25536	0.0426118	-0.0496997	0.906542	0.966137
P35486	Pdha1	Pyruvate dehydrogenase E1 component subunit alpha, somatic form, mitochondrial	23	23	23	66.2	43.231	157.77	60	3.59548	3.40531	3.6417	3.3692	3.3529	3.58553	0.463012	-0.111618	0.34434	0.92555
P35505	Fah	Fumarylacetoacetase	7	7	6	29.1	46.175	36.808	11	-1.10449	-1.77739	-2.32116	-1.22007	-1.24212	-1.03629	0.726868	0.568191	0.187556	1.48266
P35564	Canx	Calnexin	9	9	9	14.9	67.277	19.746	20	1.22348	0.882614	0.803627	1.09949	0.731485	1.15237	0.0454116	0.0245403	0.900717	1.01716
P35585	Ap1m1	AP-1 complex subunit mu-1	5	5	5	16.3	48.542	12.116	7	-2.59958	-1.12574	-1.37204	-1.74229	-1.14805	-1.166	0.281845	0.34701	0.522582	1.27192
P35762	Cd81	CD81 antigen	3	3	3	21.2	25.814	21.431	9	-2.25614	-1.1161	-2.18322	-0.988594	-0.88174	-1.04532	1.11366	0.879937	0.0769739	1.84029
P35802	Gpm6a	Neuronal membrane glycoprotein M6-a	8	8	8	18.3	31.149	39.75	29	2.94712	3.85909	3.54184	3.87955	3.48759	3.73067	0.358131	0.249916	0.438399	1.18914
P35979	Rpl12	60S ribosomal protein L12	5	5	5	45.5	17.804	14.579	12	0.786442	1.20082	0.921906	0.528529	1.18222	0.861196	0.191666	-0.112406	0.643182	0.925044
Q05DV1	Por	NADPH--cytochrome P450 reductase	6	6	6	9.2	72.93	9.1815	11	-0.252082	-0.253791	0.0747238	-0.750441	-1.28116	-0.163284	0.79694	-0.587912	0.15961	0.665305
P37804	Tagln	Transgelin	3	3	3	16.9	22.576	6.6628	4	-1.5975	-2.83862	-2.19387	-1.42617	-1.32025	-2.57559	0.333885	0.435993	0.463569	1.35284
P38647	Hspa9	Stress-70 protein, mitochondrial	26	25	25	43	73.46	133.33	83	3.03595	3.10468	2.91871	2.97091	2.78852	3.10359	0.243149	-0.0654372	0.571283	0.955656
P39053	Dnm1	Dynamin-1	55	3	3	65.7	97.802	9.3664	7	0.338251	1.3542	0.993284	0.00923675	1.14205	1.06245	0.122027	-0.157333	0.755046	0.896681
P39688	Fyn	Tyrosine-protein kinase Fyn	6	4	3	14.7	60.674	10.025	6	-2.6067	0.00606168	-2.76191	-0.479242	-0.426755	-0.403063	0.684152	1.35116	0.206941	2.55118
P40124	Cap1	Adenylyl cyclase-associated protein 1	24	24	23	65.6	51.564	224.35	91	3.38641	3.5109	3.51932	3.42427	3.40478	3.81286	0.208062	0.0750913	0.619352	1.05343
P40142	Tkt	Transketolase	24	24	24	47.5	67.63	220.52	94	4.15109	4.23371	3.92279	4.21409	4.25624	4.23455	0.63685	0.132424	0.230754	1.09613
P40237	Cd82	CD82 antigen	2	2	2	7.5	29.628	2.1713	2	-2.26428	-2.3511	-1.064	-3.00648	-2.6609	-2.1541	0.670053	-0.714031	0.21377	0.609614
P40336	Vps26a	Vacuolar protein sorting-associated protein 26A	3	2	2	10.4	38.113	5.0289	2	-2.91563	-3.6039	-2.85395	-3.64396	-3.77521	-3.56042	1.01159	-0.535366	0.097367	0.689984
P42125	Eci1	Enoyl-CoA delta isomerase 1, mitochondrial	6	6	6	33.2	32.25	32.384	12	-2.245	-0.694221	-1.63729	-0.342939	-0.634634	-1.16715	0.725187	0.810596	0.188284	1.75394
P42669	Pura	Transcriptional activator protein Pur-alpha	11	11	11	49.2	34.883	176.75	56	3.234	3.1577	3.20103	3.34992	3.13654	3.26903	0.339862	0.054255	0.457233	1.03832
P42932	Cct8	T-complex protein 1 subunit theta	28	28	28	57.1	59.555	106.56	69	3.22617	3.32973	3.29134	3.3609	3.32007	3.16779	0.00252788	0.000511328	0.994196	1.00035
P43006	Slc1a2	Excitatory amino acid transporter 2	18	18	3	31.1	62.03	323.31	60	4.01499	3.765	3.70603	3.85498	3.28997	3.92953	0.242782	-0.137176	0.571766	0.909298
Q9DCW5	Cox6a1	Cytochrome c oxidase subunit 6A, mitochondrial	3	3	3	58.9	12.483	11.702	6	-2.47737	-0.95057	-0.815188	-1.13125	-2.55581	-1.10849	0.0916123	-0.184141	0.809819	0.880173
P43274	Hist1h1e	Histone H1.4	3	3	2	15.5	21.977	2.8261	3	-1.12521	-1.20991	-0.58033	-1.58888	-0.913985	-1.89003	0.635178	-0.492483	0.231645	0.710801
P45376	Akr1b1	Aldose reductase	13	13	13	42.4	35.732	64.161	30	2.16565	2.26707	2.12834	2.28229	2.19275	2.27244	0.54734	0.0621439	0.28357	1.04402
P45591	Cfl2	Cofilin-2	10	8	8	69.9	18.709	31.792	16	0.991243	1.20472	1.34976	1.35464	1.39015	-0.0259925	0.225583	-0.275643	0.594863	0.826082
P45878	Fkbp2	Peptidyl-prolyl cis-trans isomerase FKBP2	3	3	3	34.3	15.344	19.483	4	0.813734	-2.74653	0.925138	-1.01344	-2.09904	-1.89031	0.459656	-1.33171	0.347011	0.397297
P45952	Acadm	Medium-chain specific acyl-CoA dehydrogenase, mitochondrial	4	4	4	9.7	46.481	11.273	4	-1.37437	-0.798201	-2.08253	-1.73645	-1.44471	-0.952458	0.0312838	0.0404949	0.9305	1.02847
P46061	Rangap1	Ran GTPase-activating protein 1	5	5	4	8.3	63.53	8.3424	4	-2.75777	-0.242551	0.0844241	-4.27425	-1.7446	-1.77438	0.591347	-1.62578	0.256244	0.324035
P46096	Syt1	Synaptotagmin-1	24	24	15	45.6	47.417	165.97	102	5.27177	5.34569	5.01657	4.96771	4.52419	4.92175	1.10877	-0.406796	0.0778454	0.754297
P46460	Nsf	Vesicle-fusing ATPase	52	52	52	69	82.613	323.31	253	6.13813	6.20349	5.72121	6.14262	5.59614	5.96173	0.212471	-0.12078	0.613097	0.919691
Q8BVQ9	Psmc2	26S protease regulatory subunit 7	12	12	12	29.7	52.866	53.812	27	0.496457	0.368783	0.644352	0.788819	1.05094	0.607144	0.96633	0.312438	0.108061	1.2418
P46638	Rab11b	Ras-related protein Rab-11B	12	12	12	53.7	24.489	41.612	23	1.65087	1.45565	1.01784	1.47505	1.05141	0.570507	0.460061	-0.342463	0.346688	0.788693
P46660	Ina	Alpha-internexin	37	32	32	70.7	55.382	323.31	166	5.35196	5.20717	4.84007	5.19646	4.977	5.07968	0.106448	-0.0486894	0.782621	0.966814
P46664	Adss	Adenylosuccinate synthetase isozyme 2	11	11	11	25.9	50.02	40.037	15	-0.654288	-0.491489	-1.15008	-0.843039	0.161771	-0.0830611	0.636717	0.51051	0.230825	1.42455
P47199	Cryz	Quinone oxidoreductase	5	5	5	22.4	35.268	11.262	8	-0.834606	-0.899425	0.0357949	-1.24307	-0.0338737	-1.35737	0.236074	-0.312027	0.580665	0.805509
P47708	Rph3a	Rabphilin-3A	15	15	15	25.1	75.488	58.207	27	1.36999	1.82815	1.91249	1.97671	1.38579	0.571545	0.372719	-0.392194	0.423917	0.76197
P47738	Aldh2	Aldehyde dehydrogenase, mitochondrial	20	20	20	57.8	56.537	119.54	46	2.81519	2.75909	2.41263	2.49717	2.54465	2.40177	0.612491	-0.181107	0.244067	0.882026
P47753	Capza1	F-actin-capping protein subunit alpha-1	8	5	5	38.5	32.939	19.753	13	0.194948	-0.886621	-0.507442	-0.695423	0.216452	-0.216894	0.151978	0.167751	0.704728	1.12331
P47754	Capza2	F-actin-capping protein subunit alpha-2	15	15	12	77.3	32.967	132.07	36	2.28307	2.38006	2.00817	2.23095	2.24786	2.31302	0.129242	0.0401802	0.742606	1.02824
P47757	Capzb	F-actin-capping protein subunit beta	12	2	2	52.3	31.345	13.819	5	-4.6628	-2.47304	-2.2754	-2.61039	-2.30506	-4.94123	0.0448613	-0.148477	0.901859	0.902202
P47791	Gsr	Glutathione reductase, mitochondrial	9	9	9	23.6	53.662	54.634	13	0.56135	0.420965	0.703203	0.388764	1.5229	0.428597	0.224115	0.218248	0.596877	1.16332
P47809	Map2k4	Dual specificity mitogen-activated protein kinase kinase 4	11	11	11	37	44.113	68.708	27	0.96177	0.755019	1.0131	1.37014	0.646314	1.33392	0.345101	0.20683	0.451751	1.15415
P47857	Pfkm	ATP-dependent 6-phosphofructokinase, muscle type	31	31	27	49.6	85.268	260	93	4.09143	4.0242	4.06381	4.44395	3.96248	4.02932	0.219165	0.0854365	0.603719	1.06101
P47911	Rpl6	60S ribosomal protein L6	4	4	4	15.5	33.509	6.7083	4	-0.917699	-0.765527	-0.638185	-1.15942	-1.04999	-1.3585	1.5758	-0.4155	0.0265585	0.74976
P47941	Crkl	Crk-like protein	7	7	7	28.1	33.83	16.108	13	0.714093	0.541579	0.834522	0.933465	0.58942	-0.425615	0.3265	-0.330974	0.47152	0.794999
P47955	Rplp1	60S acidic ribosomal protein P1	2	2	2	51.8	11.475	13.709	13	-0.626366	0.208975	-0.0286262	0.433223	-0.0383691	-0.700271	0.0386105	0.046867	0.914933	1.03302
P47962	Rpl5	60S ribosomal protein L5	5	5	5	18.5	34.4	11.414	9	0	-1.02398	-0.0522547	-0.545184	-0.388848	-0.837777	0.257652	-0.231858	0.552521	0.851537
P47963	Rpl13	60S ribosomal protein L13	7	7	7	31.8	24.305	28.048	12	-0.753359	0.400268	-0.0370761	0.0540769	0.153971	-0.404369	0.0592591	0.0646155	0.872451	1.04581
P48036	Anxa5	Annexin A5	18	18	18	59.2	35.752	97.215	47	3.09829	2.99517	2.76447	2.81887	3.16909	2.86679	0.00235026	-0.00106144	0.994603	0.999265
P48318	Gad1	Glutamate decarboxylase 1	8	7	7	17	66.648	36.85	16	0.829374	0.564029	1.24774	1.01347	1.49256	0.590539	0.175601	0.151808	0.667419	1.11096
P48320	Gad2	Glutamate decarboxylase 2	15	15	14	35.9	65.223	44.061	29	1.31355	1.28457	1.18827	1.37655	1.51286	0.481343	0.159599	-0.138548	0.69247	0.908433
P48678	Lmna	Prelamin-A/C	18	18	17	28.3	74.237	55.567	38	2.20918	2.33191	1.69726	2.24073	1.83758	2.21546	0.0264749	0.018478	0.94086	1.01289
P48722	Hspa4l	Heat shock 70 kDa protein 4L	35	33	33	46.4	94.381	113.26	66	3.01308	2.78275	2.49947	2.98778	2.45618	2.90854	0.0288144	0.0190681	0.935806	1.0133
P48758	Cbr1	Carbonyl reductase [NADPH] 1	15	15	14	59.9	30.641	83.521	43	2.68349	3.10313	3.23569	3.18773	2.76841	3.0206	0.0246457	-0.0151908	0.944831	0.989526
P48774	Gstm5	Glutathione S-transferase Mu 5	14	13	13	62.9	26.635	100.54	41	2.87266	2.6809	2.88834	2.50599	2.34538	2.55104	1.71647	-0.346499	0.0192101	0.78649
P48962	Slc25a4	ADP/ATP translocase 1	21	21	10	65.1	32.904	180.86	78	5.6386	5.44379	5.41194	5.50223	4.53214	5.47943	0.426406	-0.32684	0.374622	0.797281
Q5EBP8	Hnrnpa1	Heterogeneous nuclear ribonucleoprotein A1	11	10	10	34	38.833	121.47	27	1.70282	1.65857	1.30377	1.46363	1.72205	1.44801	0.0226961	-0.0104935	0.949082	0.992753
P49442	Inpp1	Inositol polyphosphate 1-phosphatase	5	5	5	15.9	43.346	79.887	12	0.0869048	-0.178436	-2.06214	-0.261644	-0.922828	-1.41151	0.0682794	-0.147436	0.854517	0.902853
P49443	Ppm1a	Protein phosphatase 1A	6	6	6	17.3	42.432	14.357	6	-2.27595	-1.57157	-0.740755	-0.977071	-1.12801	-1.10896	0.440537	0.458077	0.362629	1.37371
P49722	Psma2	Proteasome subunit alpha type-2	8	8	8	46.2	25.926	58.54	24	0.207984	-0.387801	0.0451637	-0.0759081	0.12694	-0.0325926	0.0970897	0.0510311	0.799669	1.03601
P50114	S100b	Protein S100-B	3	3	3	40.2	10.728	52.316	8	-0.647072	-1.62601	-2.21493	-1.22447	-0.893491	-1.33986	0.291657	0.343399	0.510908	1.26874
P50153	Gng4	Guanine nucleotide-binding protein G(I)/G(S)/G(O) subunit gamma-4	2	2	2	44	8.4047	6.4622	4	-2.26414	-2.3506	-1.37987	-1.94798	-1.33414	-2.0363	0.232332	0.225399	0.585691	1.1691
P50171	Hsd17b8	Estradiol 17-beta-dehydrogenase 8	5	5	5	25.1	26.588	37.359	11	-3.01504	-0.665942	-2.10589	-1.22593	-0.451215	-0.793444	0.700414	1.10543	0.199336	2.15163
P50247	Ahcy	Adenosylhomocysteinase	14	14	14	32.9	47.688	31.982	32	2.62515	2.72086	2.37198	2.73749	2.4747	2.54322	0.0322486	0.0124744	0.928435	1.00868
P50396	Gdi1	Rab GDP dissociation inhibitor alpha	31	31	25	74	50.521	323.31	144	4.24618	4.29489	3.79944	4.08051	4.18007	4.02479	0.0380179	-0.0183838	0.916183	0.987338
P50516	Atp6v1a	V-type proton ATPase catalytic subunit A	38	38	38	75.2	68.325	323.31	190	5.14965	5.5011	5.11135	5.48592	5.27296	5.33864	0.331088	0.111803	0.466565	1.08058
P50518	Atp6v1e1	V-type proton ATPase subunit E 1	15	15	15	58	26.157	161.94	77	3.76253	3.57863	3.83543	3.97912	3.69815	4.00433	0.606776	0.16834	0.2473	1.12376
Q3TGU7	Pa2g4	Proliferation-associated protein 2G4	7	7	7	20.8	43.698	21.276	9	-0.623086	-0.256571	-0.415295	-0.464868	-0.261673	-0.945751	0.213308	-0.12578	0.611917	0.916508
P51150	Rab7a	Ras-related protein Rab-7a	10	10	10	54.1	23.489	42.432	24	1.53383	1.31386	1.78517	1.53147	1.89549	1.79279	0.489722	0.195636	0.323801	1.14523
P51660	Hsd17b4	Peroxisomal multifunctional enzyme type 2	6	6	6	12.4	79.481	23.573	10	-1.36806	-2.20379	-0.87641	-1.21559	-1.30001	-1.64232	0.0838089	0.0967782	0.824501	1.06938
P51830	Adcy9	Adenylate cyclase type 9	7	7	7	6.3	150.95	19.045	7	-0.336835	0.0607833	0.0103235	-0.449598	-0.622837	-0.496138	1.48706	-0.434281	0.032579	0.740062
Q3UEE2	Gss	Glutathione synthetase	5	5	5	17	44.792	9.2189	7	0.546963	-0.019098	-0.352349	0.555234	-0.0406998	-0.233554	0.03355	0.0351548	0.925657	1.02467
P51859	Hdgf	Hepatoma-derived growth factor	5	4	4	21.9	26.268	7.7349	7	-1.88775	-1.20947	-1.10361	-1.21948	-0.371049	-1.89207	0.180761	0.239407	0.659537	1.18051
P51863	Atp6v0d1	V-type proton ATPase subunit d 1	15	15	15	52.1	40.301	142.96	84	3.93984	3.92912	3.74448	3.95168	3.42081	3.65996	0.510932	-0.193663	0.308367	0.874383
P51881	Slc25a5	ADP/ATP translocase 2	18	8	7	55.4	32.931	43.885	32	3.61833	3.63309	3.30609	3.41748	2.57603	3.32123	0.654224	-0.414255	0.221705	0.750407
P52196	Tst	Thiosulfate sulfurtransferase	8	8	8	31	33.466	20.164	13	-0.00576748	0.444331	0.096637	0.505852	0.733228	0.163399	0.604005	0.289093	0.248883	1.22187
P52480	Pkm	Pyruvate kinase PKM	38	38	38	74.4	57.844	323.31	207	6.27697	6.46857	5.7967	6.37755	6.21172	6.34195	0.249186	0.129659	0.563397	1.09404
P52503	Ndufs6	NADH dehydrogenase [ubiquinone] iron-sulfur protein 6, mitochondrial	7	7	7	62.1	13.02	46.579	10	0.657655	0.805523	0.918786	0.467103	0.299933	0.286268	2.01298	-0.442887	0.00970561	0.735661
P52760	Hrsp12	Ribonuclease UK114	6	6	6	56.3	14.255	35.233	23	1.55683	1.13748	1.38776	1.11609	1.56212	1.70446	0.176856	0.100204	0.665494	1.07192
P53026	Rpl10a	60S ribosomal protein L10a	3	3	3	12.9	24.916	4.0897	7	0.10131	0.219152	0.350228	0.070484	-3.03341	0.0641635	0.501946	-1.18982	0.314814	0.438359
P53986	Slc16a1	Monocarboxylate transporter 1	4	4	4	10.5	53.267	9.9605	4	-1.48271	-4.07292	-2.17101	-1.83962	-3.03044	-1.87425	0.139599	0.327444	0.725105	1.25479
P53994	Rab2a	Ras-related protein Rab-2A	11	11	9	50.9	23.547	79.362	27	1.98253	2.77253	2.66601	2.26566	2.37711	2.64969	0.0542252	-0.0428702	0.882622	0.970722
P54071	Idh2	Isocitrate dehydrogenase [NADP], mitochondrial	19	19	18	40.9	50.906	93.815	46	3.13608	2.95095	2.654	2.99171	2.68975	2.96737	0.062594	-0.0307324	0.865777	0.978923
P54227	Stmn1	Stathmin	13	13	10	65.1	17.274	60.958	39	3.46971	2.99169	3.08539	3.83688	3.19737	3.24285	0.409125	0.243436	0.38983	1.18381
P54728	Rad23b	UV excision repair protein RAD23 homolog B	9	9	7	22.8	43.512	30.94	21	1.31725	1.272	0.837883	1.18439	0.988906	0.849034	0.303042	-0.134933	0.497689	0.910712
P54823	Ddx6	Probable ATP-dependent RNA helicase DDX6	4	4	4	11	54.191	12.831	7	-2.07313	-0.508695	-1.71078	-1.39517	-2.46244	-2.49566	0.504899	-0.686891	0.31268	0.621191
P54923	Adprh	[Protein ADP-ribosylarginine] hydrolase	7	7	7	22.1	40.068	25.196	14	0.922552	1.68191	1.73784	1.51383	1.47796	1.32326	0.0111206	-0.00908178	0.974719	0.993725
P55264	Adk	Adenosine kinase	8	8	8	19.9	40.148	19.565	15	1.70386	1.28224	1.25734	1.67326	0.678461	1.641	0.0827896	-0.083571	0.826438	0.943719
P56135	Atp5j2	ATP synthase subunit f, mitochondrial	3	3	2	34.1	10.344	8.3517	5	-0.401424	-1.13356	-0.503694	-0.618631	-1.24112	-0.254893	0.0229994	-0.0253235	0.94842	0.9826
P56212	Arpp19	cAMP-regulated phosphoprotein 19	2	2	2	24.1	12.293	7.6024	2	-2.26764	-1.14384	-1.5787	-1.33856	-1.43075	-1.26993	0.406958	0.316981	0.391779	1.24572
P56213	Gfer	FAD-linked sulfhydryl oxidase ALR	2	2	2	10.1	22.876	4.0397	2	-3.45173	-5.29147	-4.60744	-5.3273	-4.20387	-6.20293	0.430535	-0.794483	0.371078	0.57655
P56375	Acyp2	Acylphosphatase-2	4	4	4	42.5	11.877	7.7626	4	-1.8376	-2.19679	-2.16538	-1.70702	-2.36192	-2.1704	0.0194431	-0.0131905	0.956218	0.990899
P56376	Acyp1	Acylphosphatase-1	5	5	5	64.6	11.241	25.273	11	0.245856	0.343645	-0.0980098	0.450227	-0.010542	-0.242994	0.150273	-0.0982665	0.7075	0.934155
P56382	Atp5e	ATP synthase subunit epsilon, mitochondrial	4	4	4	57.7	5.8378	5.5556	16	2.7726	2.70082	2.65968	2.8864	2.67075	2.82423	0.501846	0.0827614	0.314886	1.05904
P56391	Cox6b1	Cytochrome c oxidase subunit 6B1	7	7	7	70.9	10.071	79.36	38	3.43872	3.75674	3.49402	3.59453	3.77792	3.55721	0.268003	0.08006	0.539507	1.05706
P56393	Cox7b	Cytochrome c oxidase subunit 7B, mitochondrial	2	2	2	10	9.0113	2.524	2	0.401091	-0.10462	-0.0594893	0.405198	-1.0195	-0.336065	0.375563	-0.395781	0.42115	0.760078
Q3U4W8	Usp5	Ubiquitin carboxyl-terminal hydrolase	24	24	24	40	93.354	246.85	76	2.83087	3.21038	2.64108	2.75809	2.81212	3.04694	0.0389607	-0.0217268	0.914196	0.985053
P56480	Atp5b	ATP synthase subunit beta, mitochondrial	28	28	28	74.3	56.3	323.31	215	5.75388	5.88472	5.52329	5.56352	5.41489	5.67215	0.588551	-0.170444	0.257898	0.888569
P56564	Slc1a3	Excitatory amino acid transporter 1	8	8	8	18.6	59.622	70.428	23	0.954725	1.12573	0.668852	0.678874	0.682668	1.21204	0.0944034	-0.0585719	0.804631	0.960214
Q3UN10	Wfs1	Wolframin	2	2	2	2.9	91.816	4.3389	6	-4.00512	-1.84052	-3.29656	-1.99071	-1.86092	-2.31409	0.693973	0.992158	0.202315	1.98916
P56812	Pdcd5	Programmed cell death protein 5	5	5	5	43.7	14.275	15.048	7	0.152891	-0.327989	-0.130135	-0.384111	-0.253346	-0.817082	0.804406	-0.383102	0.156889	0.766787
P57746	Atp6v1d	V-type proton ATPase subunit D	7	7	7	37.7	28.369	54.872	18	0.430497	1.30156	0.971534	0.402176	1.3365	1.16617	0.0606808	0.0670869	0.869599	1.0476
P57759	Erp29	Endoplasmic reticulum resident protein 29	7	7	7	27.9	28.823	16.081	12	-0.50632	-0.208211	0.521183	0.418984	-0.270139	0.439112	0.271729	0.260435	0.534898	1.19784
P58252	Eef2	Elongation factor 2	33	33	32	45.6	95.313	206.26	101	3.54659	3.58974	3.15642	3.5812	3.12884	3.55558	0.01488	-0.00904322	0.966318	0.993751
P58281	Opa1	Dynamin-like 120 kDa protein, mitochondrial	27	27	27	33.2	111.34	127.54	52	2.33618	2.56493	2.48531	2.64092	2.20863	2.28095	0.222639	-0.085308	0.598909	0.942583
P58389	Ppp2r4	Serine/threonine-protein phosphatase 2A activator	11	11	11	49.2	36.71	55.993	27	1.80567	1.80649	0.837006	1.44323	1.29052	1.25606	0.17717	-0.15312	0.665013	0.899304
P58404	Strn4	Striatin-4	5	5	5	8.2	81.644	14.582	5	-1.91588	-1.917	-0.39443	-2.44338	-0.681299	-1.36019	0.0404671	-0.0858502	0.91103	0.942229
P58854	Tubgcp3	Gamma-tubulin complex component 3	2	2	2	2.3	103.47	4.8792	2	-2.75423	-2.85599	-2.19168	-3.79522	-2.16322	-2.36345	0.113533	-0.173328	0.769958	0.886795
Z4YJL4	Tnks1bp1	182 kDa tankyrase-1-binding protein	3	3	3	3.5	112.65	9.5393	6	-2.0482	-3.50954	-1.44236	-2.93488	-2.74109	-2.49972	0.247598	-0.391867	0.56546	0.762143
P59017	Bcl2l13	Bcl-2-like protein 13	2	2	2	4.8	46.719	9.5336	4	-1.16031	-1.9656	-1.88865	-1.36632	-2.70181	-6.20293	0.526267	-1.75216	0.297669	0.296856
P59325	Eif5	Eukaryotic translation initiation factor 5	7	7	7	17.7	48.968	17.66	11	0.489634	0.170372	-0.232705	-0.154945	-0.0955038	-0.00292659	0.458365	-0.226892	0.348044	0.854474
P59999	Arpc4	Actin-related protein 2/3 complex subunit 4	8	8	7	50.6	19.667	23.537	15	1.9264	1.8062	2.03738	1.9307	1.7866	1.5718	0.576589	-0.160298	0.265101	0.89484
P60041	Sst	Somatostatin	2	2	2	16.4	12.745	3.0673	3	-0.362091	0.451837	0.639414	0.25126	1.33376	-3.81224	0.24381	-0.98546	0.570414	0.505065
P60122	Ruvbl1	RuvB-like 1	5	5	5	13.2	50.213	14.008	12	-0.627943	0.647439	-0.813124	0.144285	-0.517029	-0.623811	0.0445823	-0.0676424	0.902439	0.954196
P60202	Plp1	Myelin proteolipid protein	9	9	9	31.8	30.077	252.23	53	4.24009	4.2334	4.09787	3.96533	4.7025	4.39067	0.302012	0.162378	0.49887	1.11913
P60229	Eif3e	Eukaryotic translation initiation factor 3 subunit E	5	5	5	11.2	52.22	10.521	7	-0.764241	-0.888216	-0.989159	-1.42258	-3.0963	-0.327281	0.382557	-0.73485	0.414422	0.600881
P60335	Pcbp1	Poly(rC)-binding protein 1	10	10	6	36.8	37.497	63.448	24	2.63401	1.91803	2.48064	1.69301	2.39361	1.87082	0.520235	-0.358418	0.301831	0.780019
P60469	Ppfia3	Liprin-alpha-3	20	20	18	19.5	133.42	89.701	35	1.87301	1.84615	1.65754	1.84504	1.69349	1.67515	0.248509	-0.0543358	0.564275	0.963038
P60487	Pdxp	Pyridoxal phosphate phosphatase	10	10	10	50.7	31.512	57.012	25	1.15643	1.21706	0.194609	1.11554	1.37732	0.947287	0.339406	0.290682	0.457713	1.22322
P60521	Gabarapl2	Gamma-aminobutyric acid receptor-associated protein-like 2	7	7	6	57.3	13.667	17.395	14	0.703808	-0.0240962	0.505772	-0.0662732	0.849556	0.820992	0.139198	0.139597	0.725774	1.1016
P60670	Nploc4	Nuclear protein localization protein 4 homolog	2	2	2	4.1	68.016	6.9227	4	-5.92553	-2.50373	-3.04598	-6.20669	-3.90913	-2.61346	0.100467	-0.418013	0.793475	0.748455
P60761	Nrgn	Neurogranin	5	5	4	73.1	7.4963	82.845	29	3.26856	3.3727	2.88506	3.55732	2.88183	3.22414	0.0648917	0.0456607	0.861208	1.03216
P60766	Cdc42	Cell division control protein 42 homolog	9	9	8	62.8	21.258	36.08	35	2.14857	1.99166	1.85301	1.92574	2.18256	1.85768	0.0232374	-0.00908609	0.9479	0.993722
P60824	Cirbp	Cold-inducible RNA-binding protein	5	5	5	36.6	18.607	30.045	7	-2.76364	-1.3541	-1.76028	-1.7133	-2.12547	-3.77454	0.31245	-0.578434	0.487024	0.66969
P60840	Ensa	Alpha-endosulfine	5	5	5	43	13.335	10.889	8	0.673312	0.102353	-2.33255	-0.0935667	0.458445	0.649492	0.379699	0.857084	0.417158	1.81137
P60843	Eif4a1	Eukaryotic initiation factor 4A-I	13	5	5	29.6	46.153	11.362	11	1.30756	1.41933	1.73009	1.06096	1.29898	1.08412	1.07694	-0.337636	0.0837651	0.791337
P60867	Rps20	40S ribosomal protein S20	3	3	3	26.9	13.373	10.743	6	-1.1326	-0.21175	-0.417813	0.016286	-0.227236	0.191459	0.889776	0.580889	0.128891	1.49577
P60879	Snap25	Synaptosomal-associated protein 25	17	17	17	72.8	23.315	275.46	51	3.39971	3.19505	3.06761	3.11071	3.38662	3.48488	0.291474	0.106613	0.511124	1.0767
P60904	Dnajc5	DnaJ homolog subfamily C member 5	9	9	9	59.1	22.101	59.417	27	2.59886	2.59432	1.99323	2.60417	2.15349	2.67132	0.113406	0.0808512	0.770184	1.05764
P61021	Rab5b	Ras-related protein Rab-5B	6	3	3	35.8	23.707	17.392	9	-0.902313	-0.356292	0.13457	-0.905842	-1.76853	-0.880216	0.903894	-0.810183	0.124769	0.570309
P61027	Rab10	Ras-related protein Rab-10	9	8	7	40	22.541	31.028	25	2.61997	2.5287	2.38962	2.57933	2.09017	2.51785	0.280627	-0.116984	0.524051	0.922113
P61082	Ube2m	NEDD8-conjugating enzyme Ubc12	5	5	5	28.4	20.9	13.831	8	0.0379018	-0.602438	-0.970567	-0.145337	-0.0170661	-0.440071	0.412845	0.310876	0.386505	1.24046
P61087	Ube2k	Ubiquitin-conjugating enzyme E2 K	7	7	7	52	22.406	75.753	17	-0.322754	-0.788058	-1.19887	-0.919193	-2.02231	-1.31244	0.722974	-0.648088	0.189246	0.638126
P61089	Ube2n	Ubiquitin-conjugating enzyme E2 N	10	10	10	77.6	17.138	92.781	46	2.74115	2.17383	2.09459	2.76415	2.77053	2.14429	0.313594	0.223135	0.485743	1.16727
P61148	Fgf1	Fibroblast growth factor 1	4	4	4	27.1	17.417	20.326	12	-0.514494	-0.723048	-3.3513	-1.07703	-0.0897383	-0.63444	0.413078	0.929211	0.386297	1.90423
P61161	Actr2	Actin-related protein 2	12	12	12	44.7	44.76	132.89	33	2.02508	2.28827	2.40805	2.15435	1.76101	2.25935	0.408927	-0.182234	0.390007	0.881337
P61164	Actr1a	Alpha-centractin	9	4	4	35.1	42.613	37.174	8	-1.89078	-0.861775	-1.21376	-1.69685	-3.00587	-1.51831	0.60367	-0.751573	0.249075	0.593956
P61202	Cops2	COP9 signalosome complex subunit 2	8	8	8	19.6	51.596	29.72	21	0.816037	0.818332	1.3839	1.69466	0.698565	1.16235	0.200432	0.179104	0.630331	1.13218
P61222	Abce1	ATP-binding cassette sub-family E member 1	4	4	4	7.2	67.314	7.888	6	-2.05586	-1.50141	-1.11818	-0.924361	-0.595683	-1.11362	1.02611	0.680593	0.0941661	1.6028
P61226	Rap2b	Ras-related protein Rap-2b	10	10	6	62.3	20.504	51.041	26	1.67254	1.83984	1.65037	1.79431	1.79627	1.11409	0.258874	-0.152696	0.550967	0.899568
P61264	Stx1b	Syntaxin-1B	17	17	14	50	33.244	244.95	51	3.52297	3.28918	3.33632	3.72762	3.62331	3.62089	1.58359	0.274449	0.0260861	1.20953
P61294	Rab6b	Ras-related protein Rab-6B	8	8	3	47.6	23.461	51.606	28	2.03934	1.57469	1.88491	2.06641	2.02349	1.96517	0.592929	0.185375	0.255312	1.13711
P61358	Rpl27	60S ribosomal protein L27	3	3	3	18.4	15.798	4.4578	5	-0.874687	-0.496112	-1.65274	-0.143003	-0.851167	-1.20433	0.233906	0.275014	0.583572	1.21001
P61759	Vbp1	Prefoldin subunit 3	5	5	5	26	22.435	27.629	8	-0.186967	-0.201437	-0.426012	-1.33349	-1.27884	-2.32414	1.77199	-1.37402	0.0169047	0.385815
P61922	Abat	4-aminobutyrate aminotransferase, mitochondrial	26	26	26	68.6	56.451	323.31	94	3.00342	3.0085	2.93445	2.98309	3.05755	2.62111	0.278662	-0.0948723	0.526426	0.936355
P61971	Nutf2	Nuclear transport factor 2	3	3	3	37	14.478	5.433	8	0.330123	-0.292593	0.0360651	-0.113314	0.366108	0.330009	0.289672	0.169736	0.513249	1.12485
P61982	Ywhag	14-3-3 protein gamma	18	14	13	77.3	28.302	317.28	71	4.04987	3.6204	3.7966	4.14443	3.57718	3.75264	0.00385554	0.00246215	0.991162	1.00171
P62073	Timm10	Mitochondrial import inner membrane translocase subunit Tim10	5	5	5	34.4	10.333	6.7932	8	-0.727462	-0.587955	-0.107916	-0.0879418	-0.461358	-1.29556	0.127788	-0.140507	0.745095	0.9072
P62137	Ppp1ca	Serine/threonine-protein phosphatase PP1-alpha catalytic subunit	14	14	4	55.2	37.54	75.441	55	2.15937	1.62438	2.31715	1.4866	1.66757	2.07259	0.463049	-0.29138	0.344311	0.81712
P62141	Ppp1cb	Serine/threonine-protein phosphatase PP1-beta catalytic subunit	12	4	4	49.8	37.186	49.077	9	-0.319414	0.110268	0.0812972	-0.0764429	-0.120648	-0.470032	0.409691	-0.179758	0.389322	0.882851
P62192	Psmc1	26S protease regulatory subunit 4	5	5	5	14.5	49.184	20.821	6	-2.36628	-2.28154	-2.48742	-1.26161	-1.37038	-1.96491	1.69415	0.846116	0.0202234	1.79765
Q8K1K2	Psmc5	26S protease regulatory subunit 8	10	10	10	37.9	38.751	55.163	23	0.962273	1.02703	0.806496	0.662952	0.895079	0.628152	0.890972	-0.203205	0.128537	0.868619
P62242	Rps8	40S ribosomal protein S8	6	6	6	30.3	24.205	21.222	10	-1.90821	0.36814	-0.303369	-0.859022	-1.41325	-0.702589	0.205594	-0.377139	0.622883	0.769963
P62259	Ywhae	14-3-3 protein epsilon	25	25	22	77.3	29.174	323.31	101	5.87522	5.88225	5.17467	5.84071	5.34708	5.79377	0.0194051	0.0164736	0.956302	1.01148
P62264	Rps14	40S ribosomal protein S14	5	5	5	37.7	16.273	25.178	10	-0.226601	-0.603243	-0.584912	-0.48607	-0.36777	-0.264519	0.288624	0.0987988	0.514489	1.07088
P62267	Rps23	40S ribosomal protein S23	3	3	3	14	15.807	16.754	6	-0.360729	-0.0856913	-0.0577861	0.365656	-0.951457	-0.0933156	0.0503189	-0.0583035	0.890597	0.960393
P62305	Snrpe	Small nuclear ribonucleoprotein E	2	2	2	25	10.803	11.253	6	-2.46725	-0.394337	-1.46634	-0.516652	-0.91786	-1.33404	0.333079	0.519794	0.464431	1.43375
P62309	Snrpg	Small nuclear ribonucleoprotein G	2	2	2	18.4	8.496	2.6055	4	-0.910707	-0.114229	-2.04049	-1.21355	-0.395861	-0.146118	0.271119	0.436631	0.53565	1.35344
P62311	Lsm3	U6 snRNA-associated Sm-like protein LSm3	3	3	3	40.2	11.845	43.839	4	-2.24956	-1.8428	-3.27741	-2.90926	-2.66263	-1.99015	0.0430578	-0.0640939	0.905612	0.956546
P62320	Snrpd3	Small nuclear ribonucleoprotein Sm D3	3	3	3	31.7	13.916	9.3146	7	-1.04319	-1.16365	-2.5494	-1.21374	-1.0696	-1.40307	0.292991	0.35661	0.509341	1.28041
P62334	Psmc6	26S protease regulatory subunit 10B	7	7	7	20.8	44.172	21.322	15	-0.0847047	-0.0965305	-0.54364	-0.589972	-0.364693	-1.24181	0.742088	-0.490532	0.181097	0.711762
P62627	Dynlrb1	Dynein light chain roadblock-type 1	4	4	4	38.5	10.99	30.18	10	0.520311	-0.579144	0.307824	0.656452	0.783193	0.375327	0.661207	0.521994	0.218169	1.43594
P62631	Eef1a2	Elongation factor 1-alpha 2	17	17	9	40.8	50.454	97.057	72	4.39057	4.42235	4.45128	4.59706	4.42123	4.59515	0.891434	0.116413	0.1284	1.08404
P62702	Rps4x	40S ribosomal protein S4, X isoform	9	9	9	33.8	29.597	16.149	13	0.98294	1.95848	0.889188	0.494027	1.90848	2.04306	0.1246	0.204986	0.750585	1.15268
P62743	Ap2s1	AP-2 complex subunit sigma	6	6	6	44.4	17.018	26.154	19	3.6887	3.86848	3.22738	3.69906	3.71871	3.88403	0.359806	0.172409	0.436711	1.12694
P62746	Rhob	Rho-related GTP-binding protein RhoB	9	9	7	54.1	22.123	40.323	21	1.66356	2.1151	1.16088	1.58786	1.01275	1.60543	0.293446	-0.244501	0.508808	0.844108
P62748	Hpcal1	Hippocalcin-like protein 1	14	4	4	66.8	22.338	11.053	6	-0.181525	0.0835981	-1.06611	-1.50698	-0.22489	-1.24953	0.506318	-0.605787	0.311661	0.657113
P62754	Rps6	40S ribosomal protein S6	2	2	2	7.6	28.68	2.5402	2	-0.808324	-0.9478	-0.696755	-0.901915	-1.07441	-0.958768	0.842158	-0.160737	0.143827	0.894568
P62761	Vsnl1	Visinin-like protein 1	15	15	11	77	22.142	94.941	79	3.79101	3.75439	3.64911	3.97748	3.81148	3.86919	1.12466	0.154548	0.0750474	1.11307
P62774	Mtpn	Myotrophin	7	7	6	59.3	12.861	51.12	9	0.0735312	0.136731	-0.0156826	-0.53783	-0.803082	0.158214	0.724439	-0.459093	0.188608	0.727444
P62806	Hist1h4a	Histone H4	9	9	9	59.2	11.367	64.169	44	3.80367	3.90466	3.55654	4.03218	3.02873	3.63813	0.240059	-0.188612	0.575362	0.87745
P62812	Gabra1	Gamma-aminobutyric acid receptor subunit alpha-1	5	5	3	9.9	51.753	8.9897	9	0.5342	0.318895	1.27067	1.24567	0.0874812	0.56974	0.0575228	-0.0736235	0.875946	0.950248
P62814	Atp6v1b2	V-type proton ATPase subunit B, brain isoform	28	28	28	79.8	56.55	323.31	139	4.48027	4.1451	4.35127	4.53732	4.11428	4.37116	0.0330323	0.0153683	0.926761	1.01071
P62823	Rab3c	Ras-related protein Rab-3C	8	6	5	41.4	25.872	24.771	15	0.551774	1.20601	0.957543	1.05832	1.07434	1.1148	0.390886	0.177376	0.40655	1.13083
P62827	Ran	GTP-binding nuclear protein Ran	8	8	8	39.4	24.423	64.618	33	2.93367	2.64841	2.62931	2.97073	2.64648	2.62003	0.0191684	0.00862225	0.956823	1.00599
P62830	Rpl23	60S ribosomal protein L23	4	4	4	32.9	14.865	21.435	6	-1.17172	-2.91269	-0.841677	-1.78761	0.110316	-2.1879	0.136452	0.353629	0.730378	1.27777
P62855	Rps26	40S ribosomal protein S26	2	2	2	20.9	13.015	3.3302	4	-1.26297	-0.902107	-2.56574	-1.0351	-0.960165	-2.01587	0.146443	0.239893	0.713767	1.18091
P62869	Tceb2	Transcription elongation factor B polypeptide 2	9	9	9	65.3	13.17	37.048	25	2.0925	2.09951	2.16822	2.09082	1.93041	2.19767	0.226566	-0.0471088	0.593519	0.967874
P62874	Gnb1	Guanine nucleotide-binding protein G(I)/G(S)/G(T) subunit beta-1	17	10	9	69.4	37.377	190.74	31	2.38455	2.98237	2.5047	3.10921	2.96656	2.45366	0.334937	0.219268	0.462448	1.16414
P62880	Gnb2	Guanine nucleotide-binding protein G(I)/G(S)/G(T) subunit beta-2	18	18	7	69.4	37.331	254.22	73	3.70922	3.7689	3.62461	3.45408	3.77231	3.51535	0.49477	-0.120329	0.320059	0.919978
P62881	Gnb5	Guanine nucleotide-binding protein subunit beta-5	10	10	9	33.4	43.565	47.542	21	0.694427	0.895891	0.785082	0.848254	0.945141	0.889647	0.725943	0.102547	0.187956	1.07367
P62897	Cycs	Cytochrome c, somatic	8	8	8	61.9	11.605	61.209	54	4.81919	4.55429	4.71855	4.71719	4.65808	4.91318	0.235982	0.0654715	0.580789	1.04643
P62900	Rpl31	60S ribosomal protein L31	4	4	4	32	14.463	28.564	18	0.301413	-0.0511631	0.312737	0.717124	0.635798	0.288102	0.94607	0.359346	0.113222	1.28284
P62908	Rps3	40S ribosomal protein S3	10	10	10	39.1	26.674	67.841	23	1.84211	1.96107	1.82667	1.72674	1.95364	1.7214	0.362447	-0.076028	0.434063	0.948666
P62911	Rpl32	60S ribosomal protein L32	4	4	4	25.2	15.86	5.9343	5	0.849303	0.275924	-1.18452	0.279347	-2.02456	0.896254	0.086883	-0.263222	0.818685	0.833225
P62918	Rpl8	60S ribosomal protein L8	5	5	5	19.1	28.024	8.6059	6	-0.496813	-0.615514	-1.93129	0.665544	-0.976621	-0.503167	0.481732	0.743124	0.329813	1.6738
P62962	Pfn1	Profilin-1	10	10	5	90	14.957	110.71	50	2.96905	2.93963	2.30081	2.72712	2.59177	2.89982	0.00427346	0.00307512	0.990208	1.00213
Q3TLP8	Rac1	Ras-related C3 botulinum toxin substrate 1	8	7	4	35.5	23.432	47.902	30	2.38862	2.47172	1.92449	2.63169	2.42401	2.59366	0.725434	0.288178	0.188177	1.2211
P63005	Pafah1b1	Platelet-activating factor acetylhydrolase IB subunit alpha	16	16	16	39.5	46.67	53.061	24	2.0443	2.07732	2.11073	1.95915	2.37114	2.34222	0.474266	0.146723	0.335532	1.10705
P63011	Rab3a	Ras-related protein Rab-3A	8	8	5	45.9	24.97	108.85	51	3.55452	3.29912	3.31958	3.60657	3.07594	3.55341	0.0378042	0.0209022	0.916634	1.01459
P63017	Hspa8	Heat shock cognate 71 kDa protein	47	47	31	74.1	70.87	323.31	217	6.63327	6.80287	6.28657	6.81432	6.43825	6.74837	0.185173	0.0927442	0.652871	1.0664
P63028	Tpt1	Translationally-controlled tumor protein	4	4	4	27.3	19.462	41.146	16	0.990836	1.16529	1.32236	1.23114	1.02186	0.615532	0.424312	-0.203314	0.376434	0.868553
P63037	Dnaja1	DnaJ homolog subfamily A member 1	6	6	6	16.9	44.868	32.644	11	0.584074	-0.165022	-0.00537678	0.641939	-0.342284	0.572459	0.145399	0.152812	0.715486	1.11173
P63038	Hspd1	60 kDa heat shock protein, mitochondrial	32	32	32	63.2	60.955	323.31	136	4.9091	4.96568	4.66871	4.45018	4.58654	4.88653	0.584554	-0.206748	0.260283	0.866488
P63040	Cplx1	Complexin-1	7	4	4	58.2	15.122	25.72	16	0.473709	0.0402623	0.929704	0.129111	0.312774	0.567463	0.193872	-0.144776	0.639923	0.90452
P63046	Sult4a1	Sulfotransferase 4A1	4	4	4	14.8	33.053	21.597	6	-1.74202	-0.700301	-2.02624	-1.51209	-0.470154	-1.44767	0.26285	0.346218	0.545947	1.27122
P63085	Mapk1	Mitogen-activated protein kinase 1	19	19	15	63.1	41.275	117.05	51	3.17117	3.17917	3.14263	3.36584	2.93697	3.18845	0.0014724	-0.000563701	0.996615	0.999609
Z4YKV1	Gnas	Guanine nucleotide-binding protein G(s) subunit alpha isoforms short	11	10	10	34.8	44.178	35.86	24	1.15247	0.84785	0.507762	0.670221	1.25994	0.641724	0.0259803	0.021268	0.941932	1.01485
P63101	Ywhaz	14-3-3 protein zeta/delta	20	15	14	72.2	27.771	323.31	89	5.21206	5.26628	4.93229	5.18011	4.8207	5.08906	0.289051	-0.106922	0.513984	0.928567
P63137	Gabrb2	Gamma-aminobutyric acid receptor subunit beta-2	7	7	4	12.9	59.196	18.524	12	-1.37127	-0.319076	-1.07191	-0.220049	-0.417766	-1.44528	0.174313	0.226387	0.669402	1.1699
P63141	Kcna2	Potassium voltage-gated channel subfamily A member 2	5	5	2	16.6	56.7	12.77	6	-1.38506	-0.455477	-1.50184	-0.775472	-0.564429	-0.447777	0.6838	0.518236	0.20711	1.4322
P63168	Dynll1	Dynein light chain 1, cytoplasmic	4	2	2	46.1	10.366	12.556	6	2.46902	2.10375	2.53204	2.42108	0.572806	2.5201	0.338587	-0.530275	0.458578	0.692423
P63213	Gng2	Guanine nucleotide-binding protein G(I)/G(S)/G(O) subunit gamma-2	5	5	5	78.9	7.8501	53.864	14	1.3878	0.776982	0.557548	1.6324	1.67279	1.47617	1.26054	0.68634	0.0548856	1.6092
P63216	Gng3	Guanine nucleotide-binding protein G(I)/G(S)/G(O) subunit gamma-3	2	2	2	29.3	8.3047	9.0222	4	0.0869856	0.707776	0.727673	0.430806	0.72751	0.53864	0.0910946	0.0581739	0.810784	1.04115
P63276	Rps17	40S ribosomal protein S17	5	5	5	54.1	15.524	23.825	9	-1.54438	-0.705701	-0.493744	-0.922451	-0.766484	-2.18543	0.273843	-0.376848	0.5323	0.770119
P63318	Prkcg	Protein kinase C gamma type	29	29	26	47.5	78.357	134.55	87	3.82613	3.92925	3.75412	3.93598	3.62057	3.85167	0.114433	-0.0337607	0.768364	0.976871
P63321	Rala	Ras-related protein Ral-A	4	4	4	18.4	23.553	8.396	7	-0.450322	-0.78326	0.533805	-0.192239	-0.0224287	-0.0189047	0.144416	0.155402	0.717107	1.11373
P63325	Rps10	40S ribosomal protein S10	9	9	9	58.8	18.916	17.614	18	0.565595	1.00053	1.22657	0.969565	0.164461	1.18365	0.162716	-0.158339	0.687518	0.896056
P63328	Ppp3ca	Serine/threonine-protein phosphatase 2B catalytic subunit alpha isoform	25	25	16	64.1	58.643	323.31	107	4.68607	4.9501	4.51731	4.67046	4.01376	4.74153	0.387588	-0.242574	0.409649	0.845236
P63330	Ppp2ca	Serine/threonine-protein phosphatase 2A catalytic subunit alpha isoform	13	13	2	52.1	35.608	88.334	42	3.25109	2.91918	2.61968	2.55252	3.02575	2.80495	0.233634	-0.13558	0.583937	0.910304
P67778	Phb	Prohibitin	16	16	16	69.1	29.82	122.36	51	2.92793	2.61643	2.81144	2.98402	2.19077	2.48044	0.396527	-0.233521	0.401303	0.850557
P67871	Csnk2b	Casein kinase II subunit beta	5	5	5	27	24.942	36.412	11	0.300235	0.401564	0.791911	0.148736	0.81639	0.558966	0.0136449	0.0101273	0.96907	1.00704
P67984	Rpl22	60S ribosomal protein L22	4	4	4	50.8	14.759	10.623	7	-0.762073	-0.470326	-2.23414	-1.73784	-0.752078	-1.33736	0.0681213	-0.120245	0.854828	0.920031
P68033	Actc1	Actin, alpha cardiac muscle 1	20	6	6	54.9	42.019	71.862	23	2.23742	2.17473	2.54487	2.48886	2.03268	2.59286	0.0904184	0.0524634	0.812048	1.03703
P68040	Gnb2l1	Guanine nucleotide-binding protein subunit beta-2-like 1	15	15	15	57.4	35.076	147.89	38	1.47483	1.96546	2.18312	1.96445	1.75997	2.09654	0.102408	0.0658508	0.789936	1.0467
P68404	Prkcb	Protein kinase C beta type	19	17	12	35.3	76.75	75.423	45	1.7245	1.69156	1.02785	1.73602	1.36284	1.67296	0.16131	0.109306	0.689747	1.07871
P68510	Ywhah	14-3-3 protein eta	19	16	15	69.5	28.211	204.84	55	3.82131	3.97739	3.84058	3.88656	3.73558	4.03382	0.0186536	0.00556032	0.957958	1.00386
P70168	Kpnb1	Importin subunit beta-1	24	24	24	35.7	97.183	90.325	60	2.7468	2.7433	2.60632	2.25405	2.81085	2.35279	0.565731	-0.226245	0.271813	0.854857
P70188	Kifap3	Kinesin-associated protein 3	3	3	3	5.3	91.29	13.169	6	-2.18222	-2.66451	-3.7725	-6.80046	-1.62804	-1.4771	0.0837739	-0.428789	0.824567	0.742885
P70195	Psmb7	Proteasome subunit beta type-7	4	4	4	18.1	29.891	18.817	14	0.676519	0.236152	-0.167691	0.834397	-0.718561	-0.521361	0.283264	-0.383501	0.520878	0.766575
P70202	Lxn	Latexin	3	3	3	12.2	25.492	92.724	18	1.28767	1.02343	1.02368	1.20434	1.11781	0.779915	0.189575	-0.0775726	0.646286	0.947651
P70206	Plxna1	Plexin-A1	12	8	8	7.1	211.1	16.277	15	-0.552895	-0.48087	-0.148326	-0.119405	-0.692916	-0.810526	0.233394	-0.146919	0.584259	0.903177
P70236	Map2k6	Dual specificity mitogen-activated protein kinase kinase 6	6	6	6	19.2	37.432	10.093	6	-1.91106	-1.38484	-1.22302	-1.36967	-2.24934	-1.64816	0.305552	-0.249415	0.494821	0.841238
P70280	Vamp7	Vesicle-associated membrane protein 7	2	2	2	7.3	24.967	1.9159	2	-1.37093	-2.75452	-2.41892	-0.997527	-0.720249	-1.04736	1.37144	1.25975	0.0425167	2.39454
P70296	Pebp1	Phosphatidylethanolamine-binding protein 1	13	13	13	88.8	20.83	226.06	94	3.72821	3.70966	3.14298	3.61152	3.45424	3.56488	0.0282125	0.0165988	0.937103	1.01157
P70297	Stam	Signal transducing adapter molecule 1	6	6	6	12.2	59.771	13.233	9	-2.6085	-2.10322	-0.123999	-1.59026	-2.15254	-0.330081	0.0979497	0.254277	0.798087	1.19274
P70362	Ufd1l	Ubiquitin fusion degradation protein 1 homolog	3	3	3	9.8	34.481	4.1866	4	-2.71846	-2.99278	-2.2619	-2.37034	-1.87702	-2.67012	0.48703	0.351887	0.325814	1.27623
P70365	Ncoa1	Nuclear receptor coactivator 1	2	2	2	1.4	157.01	1.6887	2	-0.387804	-0.725429	-0.977727	-0.0591211	-0.663929	-0.771373	0.286774	0.198846	0.516686	1.14778
P70372	Elavl1	ELAV-like protein 1	7	7	7	24.5	36.169	27.189	13	-0.0507953	0.130159	-0.113575	-0.0678669	-0.923838	0.0850254	0.378906	-0.290823	0.417921	0.817436
Q4FE56	Usp9x	Ubiquitin carboxyl-terminal hydrolase	21	21	21	8.9	290.21	44.845	27	1.34651	0.739881	1.29709	0.945999	0.611221	1.11375	0.413537	-0.237502	0.38589	0.848213
P70404	Idh3g	Isocitrate dehydrogenase [NAD] subunit gamma 1, mitochondrial	12	12	12	36.9	42.785	60.491	31	2.41606	2.52693	2.39243	2.58798	2.38784	2.63488	0.458606	0.0917617	0.347852	1.06567
P70441	Slc9a3r1	Na(+)/H(+) exchange regulatory cofactor NHE-RF1	7	7	7	28.5	38.6	54.763	15	-0.344306	-0.112228	0.337259	-0.608202	0.0339068	0.577682	0.0348469	0.0408875	0.922897	1.02875
P70663	Sparcl1	SPARC-like protein 1	8	8	8	16.2	72.286	22.651	9	-2.0107	-1.86247	-2.59442	-1.14703	-0.939805	-2.90537	0.301885	0.491794	0.499017	1.40619
Q60817	Naca	Nascent polypeptide-associated complex subunit alpha	3	3	3	19.5	23.384	15.905	9	-0.820463	-1.34889	-0.737048	-1.22828	-1.34456	0.154297	0.113895	0.162617	0.769317	1.11932
P70699	Gaa	Lysosomal alpha-glucosidase	12	12	12	14.2	106.25	31.167	17	-1.20839	-0.862821	-0.378703	-1.47273	-0.492065	-1.41736	0.31929	-0.310745	0.479413	0.806225
P80313	Cct7	T-complex protein 1 subunit eta	19	19	19	38.1	59.652	90.474	34	1.79197	0.999518	2.00681	1.07659	1.74625	1.65894	0.102099	-0.105503	0.790499	0.929481
P80314	Cct2	T-complex protein 1 subunit beta	26	26	26	58.5	57.477	185.83	75	2.47806	2.67883	2.58561	2.60761	2.63486	2.90908	0.534867	0.136347	0.291832	1.09912
P80315	Cct4	T-complex protein 1 subunit delta	19	19	19	45.8	58.066	81.639	55	2.66752	2.96422	2.10399	2.55167	2.84908	2.70849	0.177386	0.124504	0.664682	1.09013
P80316	Cct5	T-complex protein 1 subunit epsilon	21	21	21	45.3	59.623	69.231	52	2.9558	2.85126	2.73036	2.68673	2.45105	2.65859	1.17526	-0.247014	0.0667948	0.842639
P80317	Cct6a	T-complex protein 1 subunit zeta	15	15	15	37.7	58.004	94.325	52	1.84366	2.05855	1.88848	2.07808	1.84378	1.76643	0.107859	-0.0341312	0.780083	0.97662
P80318	Cct3	T-complex protein 1 subunit gamma	17	17	17	36.1	60.629	79.078	37	2.19781	1.54505	1.73519	1.78122	2.15278	2.16167	0.37379	0.205874	0.422873	1.15338
Q3UU93	Ptprn2	Receptor-type tyrosine-protein phosphatase N2	5	5	5	5.7	104.2	21.348	6	-1.13222	-1.10653	-1.62432	-0.951938	-1.65838	-1.36923	0.0502375	-0.038825	0.890764	0.973447
Q8VCK3	Tubg2	Tubulin gamma-2 chain	5	5	5	14.9	51.121	18.634	5	-2.7561	-2.86192	-2.1686	-1.97929	-2.62331	-1.47039	0.650128	0.571208	0.223806	1.48577
P84075	Hpca	Neuron-specific calcium-binding protein hippocalcin	17	17	6	82.9	22.427	138.47	65	3.5665	4.09336	3.92745	3.42935	3.28959	4.05651	0.406362	-0.270622	0.392318	0.828962
P84084	Arf5	ADP-ribosylation factor 5	10	5	4	56.1	20.529	17.136	10	-0.0307608	-0.836567	-0.799495	-1.45831	-0.864951	-0.353704	0.336292	-0.336713	0.461007	0.791844
P84086	Cplx2	Complexin-2	8	8	5	54.5	15.394	91.84	42	2.9963	3.07076	3.05595	2.64493	2.57342	3.23727	0.452922	-0.222464	0.352434	0.8571
Q3TWV4	Ap2m1	AP-2 complex subunit mu	23	23	23	54.5	49.389	81.798	63	3.76718	3.73061	3.52995	3.88627	3.08406	3.80041	0.11776	-0.0856651	0.7625	0.94235
P84104	Srsf3	Serine/arginine-rich splicing factor 3	5	5	4	30.5	19.329	21.572	10	0.506738	-1.09773	0.715305	0.560743	0.258972	1.13657	0.413542	0.610658	0.385885	1.52696
P85094	Isoc2a	Isochorismatase domain-containing protein 2A, mitochondrial	6	6	6	56.3	22.417	23.997	14	-0.752282	-0.787478	-1.38621	-0.401824	-0.840167	-1.86556	0.0429954	-0.0605282	0.905742	0.958913
P97300	Nptn	Neuroplastin	10	10	10	27	44.373	182.03	31	3.00802	2.84607	2.80378	3.02751	2.37437	2.83398	0.277919	-0.14067	0.527328	0.907098
P97315	Csrp1	Cysteine and glycine-rich protein 1	5	5	5	41.5	20.583	39.005	20	1.38863	1.30547	1.46412	1.52776	1.82153	1.94093	1.34652	0.377333	0.0450276	1.29894
P97333	Nrp1	Neuropilin-1	4	4	4	6.3	103	22.55	8	-2.73791	-5.14816	-3.51081	-0.411042	-4.20387	-1.02978	0.628816	1.9174	0.235063	3.77741
P97351	Rps3a	40S ribosomal protein S3a	8	8	8	25	29.885	17.934	15	0.544273	0.479654	0.873362	0.162399	0.823266	0.353234	0.331813	-0.18613	0.465787	0.87896
P97355	Sms	Spermine synthase	9	9	9	41.8	41.313	49.927	13	-0.302987	-0.648866	-2.09498	-1.82017	-0.91506	-1.13571	0.169318	-0.274702	0.677145	0.826621
P97370	Atp1b3	Sodium/potassium-transporting ATPase subunit beta-3	4	4	4	16.9	31.775	10.672	12	0.319522	0.270713	-0.0876372	0.428449	0.0491504	-0.305348	0.167708	-0.110115	0.679661	0.926514
P97379	G3bp2	Ras GTPase-activating protein-binding protein 2	6	6	6	14.5	54.087	21.058	14	0.078152	-0.762184	-0.51437	-0.517677	0.00140043	-2.37298	0.300265	-0.563617	0.500881	0.676604
P97384	Anxa11	Annexin A11	8	8	8	14.9	54.079	14.936	16	0.717729	0.00494807	0.208425	-0.192818	0.0415138	0.536541	0.237148	-0.181955	0.579232	0.881508
P97390	Vps45	Vacuolar protein sorting-associated protein 45	4	4	4	9.3	65.052	9.0455	9	-0.493758	-1.18038	-2.13201	-1.30138	-1.41193	-1.99015	0.224395	-0.299106	0.596492	0.812756
P97441	Slc30a3	Zinc transporter 3	5	5	5	18.6	41.824	50.909	7	-1.47948	-1.96296	-1.86897	-1.78776	-3.43333	-1.39978	0.273209	-0.436486	0.533078	0.738932
P97450	Atp5j	ATP synthase-coupling factor 6, mitochondrial	5	5	5	45.4	12.496	50.944	19	1.79577	1.47705	2.08135	1.61139	1.87636	1.42587	0.269561	-0.146849	0.537575	0.903221
P97492	Rgs14	Regulator of G-protein signaling 14	9	9	9	17.2	59.846	28.607	12	0.0155937	-1.76573	0.200186	-0.485126	-0.376006	-0.716638	0.00478504	-0.00927486	0.989043	0.993592
P97494	Gclc	Glutamate--cysteine ligase catalytic subunit	4	4	4	8	72.571	10.681	7	-1.37127	-0.900319	-0.778785	-1.0227	-0.720562	-0.809437	0.340079	0.165891	0.457005	1.12186
P97765	Wbp2	WW domain-binding protein 2	5	5	5	19.5	28.032	13.04	10	0.486408	-1.175	1.11642	1.52424	0.591881	0.691022	0.459835	0.793102	0.346869	1.7328
P97807	Fh	Fumarate hydratase, mitochondrial	17	17	17	46	54.356	105.28	74	3.64341	3.51729	3.33287	3.23011	3.18925	3.50985	0.626141	-0.188119	0.236515	0.87775
P98203	Arvcf	Armadillo repeat protein deleted in velo-cardio-facial syndrome homolog	5	5	5	7.8	105.06	16.089	6	-2.22876	-4.24051	-2.8372	-2.60052	-2.4876	-2.7335	0.34133	0.494951	0.45569	1.40927
P99024	Tubb5	Tubulin beta-5 chain	24	5	5	69.8	49.67	155.33	25	1.95984	2.05333	1.75048	1.77979	1.69469	1.98845	0.330111	-0.10024	0.467615	0.932878
P99026	Psmb4	Proteasome subunit beta type-4	7	7	7	42.8	29.116	17.405	12	-0.3785	0.332002	-0.592475	0.426445	-0.314701	-1.15464	0.0894606	-0.134639	0.813841	0.910898
P99027	Rplp2	60S acidic ribosomal protein P2	6	6	6	76.5	11.651	81.911	19	1.07503	1.55589	1.13989	1.1834	1.21227	1.24807	0.100156	-0.0423591	0.794043	0.971066
P99028	Uqcrh	Cytochrome b-c1 complex subunit 6, mitochondrial	3	3	3	37.1	10.435	33.286	22	1.4437	1.04235	1.05034	1.00516	1.30246	0.568058	0.366619	-0.220236	0.429914	0.858425
P99029	Prdx5	Peroxiredoxin-5, mitochondrial	13	13	13	60.5	21.897	261.15	85	4.4607	4.3961	4.2104	4.22788	4.17574	4.08252	1.05543	-0.193692	0.0880169	0.874365
Q00493	Cpe	Carboxypeptidase E	15	15	15	35.3	53.255	60.949	29	1.88942	2.08614	1.94628	1.77666	2.11364	1.89051	0.152736	-0.0470092	0.7035	0.967941
Q00612	G6pdx	Glucose-6-phosphate 1-dehydrogenase X	10	10	10	21.6	59.262	35.954	17	0.0983608	-0.586145	-0.127018	0.111784	-0.968258	-0.126718	0.116079	-0.122796	0.765457	0.918406
Q00623	Apoa1	Apolipoprotein A-I	5	5	5	18.6	30.615	14.23	8	-1.48931	-3.58923	-2.13776	-1.98444	-1.33135	-2.19274	0.351477	0.569259	0.445167	1.48376
Q00897	Serpina1d	Alpha-1-antitrypsin 1-4	5	5	2	10.9	45.998	13.264	7	-2.245	-1.32125	-0.775052	-1.87751	-1.63289	-0.482285	0.0667056	0.116204	0.857619	1.08388
Q00PI9	Hnrnpul2	Heterogeneous nuclear ribonucleoprotein U-like protein 2	12	12	12	18	84.939	30.954	20	0.98199	1.10003	0.941625	1.25904	1.71851	1.15747	0.969391	0.37046	0.107302	1.29276
Q01853	Vcp	Transitional endoplasmic reticulum ATPase	39	39	38	60.7	89.321	240.56	138	4.51945	4.61122	4.32452	4.75034	4.44373	4.17007	0.0558161	-0.0303493	0.879395	0.979183
Q02053	Uba1	Ubiquitin-like modifier-activating enzyme 1	45	45	45	56	117.81	323.31	171	4.83811	4.81208	4.57964	4.77717	4.56404	4.97895	0.0726843	0.030114	0.845893	1.02109
Q02248	Ctnnb1	Catenin beta-1	23	23	19	35.1	85.47	74.59	44	2.77415	2.79466	2.73642	2.65473	2.27361	2.65333	0.877743	-0.241187	0.132513	0.846049
Q02257	Jup	Junction plakoglobin	6	2	2	8.2	81.8	2.9575	3	-2.07329	-2.94236	-0.509111	-1.67152	-0.839759	-0.766514	0.414421	0.74899	0.385105	1.68062
Q03137	Epha4	Ephrin type-A receptor 4	10	10	8	14.3	109.81	58.701	16	0.342702	0.914775	-0.285427	0.342559	0.415479	-0.233382	0.136694	-0.149131	0.729972	0.901793
Q03265	Atp5a1	ATP synthase subunit alpha, mitochondrial	37	37	37	68.4	59.752	323.31	234	6.26466	6.37999	5.82471	6.19144	6.00532	6.31051	0.0220785	0.0126392	0.950433	1.0088
Q03517	Scg2	Secretogranin-2	11	11	11	25	70.643	35.185	15	0.6739	0.792602	0.469577	0.466505	1.93621	0.414568	0.226324	0.293734	0.593849	1.22581
Q04447	Ckb	Creatine kinase B-type	23	23	21	73.8	42.713	323.31	220	5.06139	4.99946	4.76603	5.2231	4.96589	5.05651	0.522859	0.139538	0.300013	1.10155
Q04690	Nf1	Neurofibromin	7	7	6	3.3	319.59	21.376	8	-1.74043	-2.27556	-2.93061	-2.43488	-1.49658	-2.46946	0.143924	0.181894	0.71792	1.13437
Q05816	Fabp5	Fatty acid-binding protein, epidermal	7	7	7	57	15.137	24.939	17	1.37409	0.789241	1.24569	0.801747	1.14701	0.982594	0.320754	-0.159225	0.4778	0.895506
Q06138	Cab39	Calcium-binding protein 39	12	12	10	35.5	39.842	33.687	16	0.0922438	0.00659351	0.583927	-0.362107	-0.186618	0.307829	0.499115	-0.307886	0.316873	0.807824
Q06185	Atp5i	ATP synthase subunit e, mitochondrial	4	4	4	60.6	8.2355	36.572	18	2.46124	1.35335	2.04163	2.12002	1.08319	1.67584	0.300029	-0.325719	0.501154	0.797901
Q06890	Clu	Clusterin	5	5	5	13.6	51.655	10.767	6	-1.14662	-1.54666	-1.27195	-0.23289	-1.32751	-1.54795	0.27007	0.285626	0.536945	1.21894
Q08331	Calb2	Calretinin	13	13	12	54.6	31.372	47.966	42	2.15135	2.26802	1.89588	2.31484	3.38953	1.07696	0.0810407	0.155365	0.829773	1.1137
Q08642	Padi2	Protein-arginine deiminase type-2	7	7	7	13.5	76.249	39.065	9	-0.416876	-1.04944	-0.65498	-1.28916	-1.25845	-0.383383	0.315925	-0.269899	0.483142	0.829378
Q0KL02	Trio	Triple functional domain protein	12	8	8	4.6	347.86	19.006	9	-0.744127	-3.45983	0.129112	-0.27547	-1.24049	-0.934037	0.184923	0.541616	0.653246	1.4556
Q0VE82	Cpne7	Copine-7	9	8	8	21.2	61.89	20.08	9	-0.357734	-0.112702	-1.06199	-1.00778	-1.96541	-1.61955	1.20111	-1.0201	0.0629348	0.493081
Q0VGU4	Vgf		12	12	12	26.9	68.231	52.421	20	-0.494776	-0.401476	-0.0204379	0.219254	-0.471835	0.490907	0.527484	0.385005	0.296836	1.30586
Q11011	Npepps	Puromycin-sensitive aminopeptidase	33	33	33	44.9	103.32	189.1	89	3.59832	3.52973	3.29236	3.43	3.43331	3.35704	0.279504	-0.0666892	0.525407	0.954827
Q14BB9	Map6d1	MAP6 domain-containing protein 1	6	6	6	42.9	20.432	15.775	15	-0.034963	0.0255787	0.0396035	-0.0568767	-0.258634	-0.26874	1.31928	-0.204823	0.0479421	0.867645
Q14BI1	Slc24a2		4	4	4	8	78.976	24.29	10	-0.39337	0.139962	0.0496712	-1.16045	-0.536097	-1.35943	1.47978	-0.950748	0.03313	0.517364
Q14BI2	Grm2	Metabotropic glutamate receptor 2	8	8	7	9.4	95.886	49.103	11	-0.221499	-0.376763	-0.518507	0.214262	-0.51513	-0.285657	0.311392	0.176748	0.488212	1.13033
Q20BD0	Hnrnpab	Heterogeneous nuclear ribonucleoprotein A/B	7	7	7	25	36.21	19.453	18	0.820488	0.120516	1.25632	1.14294	-0.14704	0.532384	0.16902	-0.223014	0.677611	0.856774
Q2TBE6	Pi4k2a	Phosphatidylinositol 4-kinase type 2-alpha	2	2	2	3.5	54.257	1.8722	3	-2.47185	-1.84715	-1.1169	-1.27482	-1.43797	-2.54983	0.0348759	0.0577598	0.922835	1.04085
Q3B7Z2	Osbp	Oxysterol-binding protein 1	6	6	6	8.7	88.796	14.712	6	-0.949884	-2.28739	-1.52035	-2.16726	-1.44087	-1.22043	0.0162857	-0.023647	0.963195	0.983743
Q3TCN2	Plbd2	Putative phospholipase B-like 2	5	5	5	9.1	66.289	9.9392	9	0.335953	-1.41017	0.0445892	-0.221279	0.139104	-0.0796591	0.202849	0.289266	0.626832	1.22202
Q3TDD9	Ppp1r21	Protein phosphatase 1 regulatory subunit 21	5	5	5	10.9	88.337	19.604	6	-1.15488	-3.23093	-3.27928	-1.23202	-1.19004	-1.02568	0.934896	1.40578	0.116173	2.64961
Q3TDK6	Rogdi	Protein rogdi homolog	8	8	8	32.1	32.1	33.454	14	0.233524	0.0940319	0.158474	0.129428	-0.123241	0.141684	0.519535	-0.11272	0.302319	0.924843
Z4YKA3	Hp1bp3	Heterochromatin protein 1-binding protein 3	3	3	3	6.8	56.824	7.2955	3	-4.00849	-1.49753	-4.51187	-3.53871	-3.65035	-3.72013	0.115614	-0.297096	0.766277	0.813889
Q3TFP0	Srsf10	Serine/arginine-rich splicing factor 10	3	3	3	16.5	22.135	4.1388	4	-1.83492	-1.81648	-1.06427	-1.77159	-1.05529	-1.68203	0.0710826	0.0689181	0.849019	1.04893
Q3TG45	Psmd8	26S proteasome non-ATPase regulatory subunit 8	5	5	5	19.4	28.526	15.957	13	0.192147	-0.24169	0.651849	0.602657	0.817498	0.78536	0.937669	0.534403	0.115433	1.44834
Q3THE2	Myl12b	Myosin regulatory light chain 12B	6	6	6	46.5	19.779	23.436	16	-0.389415	-0.010967	-0.10075	-0.426591	-0.776408	0.220276	0.196844	-0.160531	0.635559	0.894696
Q3THK7	Gmps	GMP synthase [glutamine-hydrolyzing]	12	12	12	20.1	76.723	56.794	23	-0.0672948	0.612214	0.143035	0.471598	0.417529	0.678825	0.608869	0.293332	0.246111	1.22547
Q3TIR3	Ric8a	Synembryn-A	5	5	5	13	59.846	21.956	8	-2.07385	-1.87589	-2.5646	-2.01533	-2.42593	-3.01021	0.369323	-0.312374	0.427245	0.805315
Q3TL72	Uba3	NEDD8-activating enzyme E1 catalytic subunit	8	8	8	29.7	49.957	39.8	13	-2.94031	-2.04569	-1.38632	-2.35679	-1.25216	-2.21391	0.117234	0.183152	0.763424	1.13536
Q3TMH2	Scrn3	Secernin-3	5	5	5	17.2	47.661	11.928	6	-2.75713	-1.73192	-1.89833	-1.60707	-2.56239	-2.35261	0.0353307	-0.0449004	0.921869	0.969357
Q3TML0	Pdia6	Protein disulfide-isomerase A6	9	9	9	29.4	48.689	71.483	17	-0.821667	-0.394845	0.20727	0.0205843	-0.167159	-0.127755	0.332207	0.244971	0.465364	1.18507
Q3TVK3	Dnpep	Aspartyl aminopeptidase	7	7	7	18.9	52.466	32.894	13	-0.983908	-1.56513	-0.888537	-1.32414	-1.22919	-0.794141	0.0381634	0.0300348	0.915876	1.02104
Q3TW96	Uap1l1	UDP-N-acetylhexosamine pyrophosphorylase-like protein 1	4	4	4	10.3	56.613	7.9181	5	-1.89712	-1.1189	-1.69564	-2.92645	-1.48959	-1.5589	0.331939	-0.421095	0.465651	0.746858
Q3TWW8	Srsf6	Serine/arginine-rich splicing factor 6	5	5	2	13	39.025	9.3709	7	-1.07513	0.327373	-0.629406	-0.365742	-0.142691	0.0455562	0.285643	0.304762	0.518033	1.23521
Q8VDQ1	Ptgr2	Prostaglandin reductase 2	4	4	4	15.4	38.015	16.697	6	0.327472	0.455628	0.00142293	0.230517	-0.12522	-1.69335	0.581601	-0.790857	0.262059	0.578001
Q3TXS7	Psmd1	26S proteasome non-ATPase regulatory subunit 1	11	11	11	15.4	105.73	38.603	20	0.0150011	-0.537329	-0.526937	0.482418	0.0144868	0.0956026	1.10626	0.547257	0.0782966	1.46131
Q3TXX4	Slc17a7	Vesicular glutamate transporter 1	11	11	11	19.3	61.637	43.486	31	2.27034	2.16066	1.75005	2.32508	1.7113	2.16283	0.00820816	0.00605369	0.981277	1.0042
Q3TYL7	Dnajb1	DnaJ homolog subfamily B member 1	4	4	4	14.6	27.123	6.7198	7	-1.35333	-1.44237	-1.43929	0	-1.13034	-1.10691	0.824893	0.665909	0.14966	1.58657
Q3U0V1	Khsrp	Far upstream element-binding protein 2	9	9	7	10.6	76.775	16.57	12	0.424466	0.581327	0.675396	-0.379443	-0.455368	-0.455976	3.6664	-0.990658	0.000215574	0.503248
Q3U125	Fam213a	Redox-regulatory protein FAM213A	6	6	6	21	25.682	14.983	12	-0.750203	-0.544769	-1.51208	-0.359129	-1.068	-0.75068	0.229126	0.209747	0.590029	1.15649
Q3U1J4	Ddb1	DNA damage-binding protein 1	15	15	15	12.8	126.85	38.411	28	1.69941	1.2749	1.58955	1.76565	1.55393	1.61398	0.3622	0.123234	0.43431	1.08917
Q3U2G2	Hspa4	Heat shock 70 kDa protein 4	41	41	39	61.2	94.208	323.31	114	3.82092	4.0205	3.9317	4.22448	3.81785	4.0867	0.375092	0.118635	0.421607	1.08571
Q3U367	Aldh9a1	4-trimethylaminobutyraldehyde dehydrogenase	9	9	9	20.7	55.887	29.025	13	-0.210664	-0.118343	-0.111807	-0.42043	0.185207	-0.757771	0.264638	-0.18406	0.543704	0.880222
Q3U5Q7	Cmpk2	UMP-CMP kinase 2, mitochondrial	4	4	4	11	50.036	6.0108	5	-3.45002	-1.81274	-1.98123	-2.14869	-2.25657	-1.29242	0.35585	0.51544	0.440708	1.42943
Q501J6	Ddx17	Probable ATP-dependent RNA helicase DDX17	12	7	7	20.9	72.399	22.596	6	-1.07064	-1.55774	-0.635057	-1.12649	-1.77493	-1.18068	0.332938	-0.272887	0.464581	0.827662
Q3UDE2	Ttll12	Tubulin--tyrosine ligase-like protein 12	3	3	3	4.7	74.042	10.537	4	-3.22748	-3.07585	-2.26222	-2.16439	-2.27665	-3.36098	0.202319	0.254513	0.627597	1.19293
Q3UE92	Xpnpep1	Xaa-Pro aminopeptidase 1	13	13	13	22.1	74.559	39.057	24	1.51864	0.992347	0.917737	1.25941	0.587463	0.84736	0.377705	-0.244828	0.419078	0.843916
Q3UEB3	Puf60	Poly(U)-binding-splicing factor PUF60	5	5	5	14	60.248	23.656	7	-1.07171	-2.14696	-1.15763	-0.998699	-2.99921	-1.50164	0.209298	-0.374415	0.617592	0.771418
Q3UF95	Bag6	Large proline-rich protein BAG6	6	6	6	5	119.14	16.68	8	-1.53715	-2.26712	-2.30106	-5.66539	-1.784	-2.02495	0.366683	-1.12301	0.42985	0.459136
Q3UGC7	Eif3j1	Eukaryotic translation initiation factor 3 subunit J-A	9	9	9	28.4	29.343	30.333	13	-0.0217082	-0.266749	-0.361799	0.0161149	0.110929	-0.894147	0.0393815	-0.0389489	0.913311	0.973364
Q3UGR5	Hdhd2	Haloacid dehalogenase-like hydrolase domain-containing protein 2	4	4	4	18.9	28.73	25.295	18	1.29415	1.03915	1.38387	0.997775	1.02854	0.726275	1.07173	-0.321527	0.0847761	0.800222
Q3UH59	Myh10	Myosin-10	54	54	40	30.8	233.45	323.31	98	3.14533	2.81827	2.93922	3.38182	2.99942	3.01038	0.443409	0.162937	0.360239	1.11956
Q3UH99	Shisa6	Protein shisa-6 homolog	4	4	4	9	58.425	8.8545	8	1.01015	0.63128	0.613164	0.378542	0.849316	0.471899	0.405169	-0.184945	0.393397	0.879683
Q3UHB1	Nt5dc3	5-nucleotidase domain-containing protein 3	10	10	10	20.7	63.17	37.657	16	0.671625	0.933472	0.973742	0.213366	0.714152	0.580705	0.9422	-0.356872	0.114235	0.780856
Q3UHD6	Snx27	Sorting nexin-27	8	8	8	16.5	60.988	17.752	14	-0.38647	-0.00557149	0.216175	-0.862224	-1.51568	-0.277262	0.97125	-0.826433	0.106844	0.563922
Q3UHD9	Agap2	Arf-GAP with GTPase, ANK repeat and PH domain-containing protein 2	10	10	10	11.1	124.51	15.537	17	0.33443	-0.0294612	0.972212	0.546515	0.388016	0.825889	0.193379	0.161079	0.640651	1.11812
Q3UHG5	Tspan7	Tetraspanin	2	2	2	9.6	25.412	4.4039	4	-1.49365	-1.3735	-0.284814	-0.774393	-0.824665	-1.91728	0.0800242	-0.121459	0.831717	0.919258
Q3UHJ0	Aak1	AP2-associated protein kinase 1	24	24	24	42.4	103.35	136.52	66	2.5001	2.1567	1.93581	2.28489	1.83522	2.51011	0.0161451	0.0125356	0.963507	1.00873
Q3UHK1	Slc2a13	Proton myo-inositol cotransporter	3	3	3	6.4	69.062	8.3947	5	-2.8734	-2.83252	-3.53703	-3.82597	-3.65035	-2.42402	0.166336	-0.219131	0.681812	0.859083
Q3UHL1	Camkv	CaM kinase-like vesicle-associated protein	25	25	25	62.7	54.819	248.88	84	3.72782	3.42185	3.27846	3.30559	3.12986	3.63656	0.23429	-0.11871	0.583055	0.921011
Q3UHX2	Pdap1	28 kDa heat- and acid-stable phosphoprotein	4	4	4	17.7	20.605	10.775	8	0.669803	0.528474	0.929984	0.972526	0.910735	1.17131	1.0249	0.308769	0.0944272	1.23865
Q3UJB0	Sf3b2		5	5	5	5	98.197	15.822	8	-2.06741	-2.54637	-1.96645	-1.69455	-1.57707	-3.02046	0.067562	0.0960516	0.85593	1.06884
Q3UJU9	Rmdn3	Regulator of microtubule dynamics protein 3	5	5	5	13.8	52.028	15.885	7	-2.95084	-3.18419	-2.56005	-2.88909	-2.40744	-2.29577	0.64483	0.367591	0.226553	1.2902
Q3UKJ7	Smu1	WD40 repeat-containing protein SMU1	3	3	3	4.9	57.543	9.5608	5	-1.16768	-1.90299	-2.90779	-2.6347	-2.55554	-1.75721	0.217908	-0.322991	0.60547	0.799411
Q3ULD5	Mccc2	Methylcrotonoyl-CoA carboxylase beta chain, mitochondrial	6	6	6	12.6	61.378	34.161	7	-0.593001	-0.939429	-0.734536	-1.37562	-2.57191	-2.31451	1.61586	-1.33169	0.0242183	0.397302
Q3ULJ0	Gpd1l	Glycerol-3-phosphate dehydrogenase 1-like protein	18	18	16	59.5	38.225	84.873	42	2.69135	2.5353	2.34876	2.50279	2.26855	2.43818	0.430459	-0.121962	0.371143	0.918937
Q3UM45	Ppp1r7	Protein phosphatase 1 regulatory subunit 7	15	15	15	44	41.291	59.344	30	2.0442	2.48294	2.13587	2.46044	2.1874	2.12222	0.0740881	0.0356833	0.843164	1.02504
Q3UNH4	Gprin1	G protein-regulated inducer of neurite outgrowth 1	34	34	34	39.5	95.495	159.65	58	2.34366	2.29634	2.05797	2.79153	2.13602	2.46758	0.483817	0.232387	0.328233	1.17478
Q3UPL0	Sec31a	Protein transport protein Sec31A	16	16	16	14.4	133.57	84.678	30	0.613324	1.73589	1.25278	1.64558	1.77304	1.49168	0.579965	0.436098	0.263048	1.35294
Q3USB7	Plcl1	Inactive phospholipase C-like protein 1	4	4	3	5.5	122.67	29.73	7	-0.441699	-0.755604	0.29039	-0.158523	-0.551693	0.0503811	0.0816057	0.0823591	0.828694	1.05875
Q3UUI3	Them4	Acyl-coenzyme A thioesterase THEM4	5	5	5	27.8	26.031	36.358	13	0.0773016	-0.388118	-0.828223	-1.37053	-0.370853	-1.30492	0.697515	-0.635756	0.200671	0.643604
Q3UVL4	Vps51	Vacuolar protein sorting-associated protein 51 homolog	6	6	5	11	86.186	11.278	5	-1.08551	-1.0392	-0.915945	-0.766437	-0.733831	-2.22026	0.174275	-0.226621	0.66946	0.854634
Q3UVX5	Grm5	Metabotropic glutamate receptor 5	11	11	11	10.8	131.86	25.025	15	1.11546	0.530309	0.674746	0.691219	0.895351	0.505176	0.134514	-0.0762567	0.733646	0.948516
Q61885	Mog	Myelin-oligodendrocyte glycoprotein	9	9	9	35.8	28.271	101.03	26	2.01026	1.92096	1.8599	1.7262	1.14838	2.2638	0.267713	-0.217577	0.539867	0.860008
Q3UYC0	Ppm1h	Protein phosphatase 1H	6	6	6	13.5	56.379	16.859	8	-0.689753	-1.52801	-0.961563	-1.37899	-1.29888	-0.887165	0.167117	-0.128568	0.680586	0.914739
Q3UZJ4	Ppp2r5e	Serine/threonine-protein phosphatase 2A 56 kDa regulatory subunit epsilon isoform	6	6	6	15.9	50.83	19.578	11	-0.946016	-0.104725	-0.494925	0.145223	-1.01533	-0.406449	0.0761986	0.0897016	0.839076	1.06415
Q91V92	Acly	ATP-citrate synthase	25	25	25	27.7	119.73	107.48	45	0.756756	1.87453	2.16645	1.70935	1.61573	1.72463	0.0680534	0.0839947	0.854962	1.05995
Q3V156	Osbpl1a	Oxysterol-binding protein	8	8	8	15.8	63.433	19.967	14	0.443582	0.323668	0.512413	0.684787	-0.324105	0.21889	0.32282	-0.233363	0.475532	0.850649
Q3V493	Trappc4	Trafficking protein particle complex subunit 4	3	3	3	14.9	21.765	7.1958	6	-0.797989	-0.734274	-0.922999	-0.852562	-0.735221	-0.956922	0.129255	-0.0298144	0.742583	0.979546
Q4KMM3	Oxr1	Oxidation resistance protein 1	36	36	36	53.2	95.911	159.43	81	3.37037	3.61062	3.3869	3.65438	2.86534	3.51493	0.163803	-0.111079	0.685799	0.925896
Q4V9Z5	Sez6l2	Seizure 6-like protein 2	3	3	3	2.9	97.503	10.687	6	-0.303982	-1.95487	-0.961237	-0.864515	-1.28887	-0.131754	0.205133	0.311649	0.623543	1.24113
Q4VA93	Prkca	Protein kinase C	19	12	3	35.7	76.823	42.577	24	1.77253	1.91029	1.95798	1.72227	1.38211	2.10307	0.268065	-0.144449	0.53943	0.904725
Q4VBF8	Sipa1l1	Signal-induced proliferation-associated 1-like protein 1	7	7	7	4.5	189.01	11.422	9	-0.466786	-2.42875	-0.971388	-1.0227	-2.1491	-0.526617	0.024764	0.0561705	0.944574	1.0397
Q505D7	Opa3	Optic atrophy 3 protein homolog	3	3	3	12.8	20.11	4.8659	5	0.113877	-0.0211246	0.346645	-0.569091	0.0990658	0.0833645	0.489635	-0.275353	0.323866	0.826248
Q569Z6	Thrap3	Thyroid hormone receptor-associated protein 3	4	4	4	5.4	108.18	9.0265	5	-2.07249	-2.29387	-2.16047	-1.86646	-3.65035	-1.45307	0.0767271	-0.147678	0.838056	0.902702
Q56A07	Scn2b	Sodium channel subunit beta-2	3	3	3	20	24.227	14.463	5	-1.32389	-2.23686	-1.31799	-3.0089	-1.53216	-1.64644	0.316521	-0.436252	0.48248	0.739052
Q58A65	Spag9	C-Jun-amino-terminal kinase-interacting protein 4	5	3	3	4.4	146.22	4.7815	3	-1.72661	-2.3417	-3.27993	-2.90799	-2.18057	-1.42343	0.169062	0.278747	0.677545	1.21314
Q5DQR4	Stxbp5l	Syntaxin-binding protein 5-like	9	9	9	11.1	131.84	21.696	15	0.174924	0.0881377	-0.766401	0.0199046	0.424614	0.0783713	0.452198	0.342076	0.353022	1.26758
Q5DTT2	Psd	PH and SEC7 domain-containing protein 1	4	4	4	4.1	109.69	11.516	5	-5.06652	-1.69151	-4.59891	-1.7679	-4.4138	-2.30903	0.290793	0.955408	0.511925	1.93913
Q5DTY9	Kctd16	BTB/POZ domain-containing protein KCTD16	4	3	3	9.1	48.972	5.5213	5	-1.0701	-2.26269	-1.95024	-0.753414	-2.04922	-1.0907	0.367203	0.463232	0.429336	1.37863
Q5EBJ4	Ermn	Ermin	7	7	7	37	32.148	35.071	15	0.420835	-0.0184559	-0.0250805	0.238651	-0.273429	0.00727939	0.256695	-0.134933	0.553739	0.910712
Q5F258	Git1	ARF GTPase-activating protein GIT1	15	15	15	23.8	84.194	31.926	25	0.698218	1.56511	1.11024	1.06588	1.16103	1.4361	0.129368	0.0964802	0.742389	1.06916
Q5FWK3	Arhgap1	Rho GTPase-activating protein 1	12	12	12	41.9	50.41	46.365	21	0.862618	0.481796	0.397984	0.742691	1.05907	0.605456	0.492475	0.221605	0.321755	1.16603
Q5H8C4	Vps13a	Vacuolar protein sorting-associated protein 13A	6	6	6	2.4	359.4	14.165	6	-1.60557	-3.0623	-2.39945	-1.37475	-2.04652	-2.5064	0.287169	0.379883	0.516215	1.30124
Q5M8N0	Cnrip1	CB1 cannabinoid receptor-interacting protein 1	9	9	9	76.2	18.612	70.488	39	1.74294	1.65835	2.0665	2.33597	1.62207	1.70919	0.0922537	0.0664796	0.808623	1.04716
Q5M8N4	Sdr39u1	Epimerase family protein SDR39U1	3	3	3	12.7	32.994	9.1467	4	-5.65007	-1.85835	-0.978553	-0.369386	-5.29738	-0.412031	0.136233	0.802725	0.730747	1.74439
Q5PR72	Pde2a	cGMP-dependent 3,5-cyclic phosphodiesterase	20	20	20	28.1	105.25	49.817	28	0.930897	0.669805	1.03069	1.24487	0.704092	1.10928	0.296086	0.14228	0.505725	1.10365
Q5PR73	Diras2	GTP-binding protein Di-Ras2	6	6	5	34.2	22.498	38.076	17	-0.130298	-0.975642	0.384062	-0.0113358	0.0919403	0.138155	0.322643	0.313546	0.475726	1.24276
Q5SQB0	Npm1	Nucleophosmin	9	9	9	37.9	29.524	28.444	22	1.52479	1.49885	1.58214	1.7956	1.6602	1.59511	1.09049	0.148374	0.081192	1.10832
Q5SQX6	Cyfip2	Cytoplasmic FMR1-interacting protein 2	30	30	16	25.3	145.66	118.84	64	2.29308	2.49418	2.27462	2.27904	2.3201	2.56113	0.104912	0.0327947	0.785395	1.02299
Q5SRX1	Tom1l2	TOM1-like protein 2	16	16	16	40.2	55.662	77.309	31	0.295198	0.489429	0.539992	0.561127	-0.0722636	0.376939	0.308165	-0.152938	0.491853	0.899417
Q5SS83	Flot2	Flotillin-2	13	13	13	35.7	47.116	48.818	28	1.19226	0.267795	1.09444	1.09673	1.08629	1.15321	0.371155	0.260578	0.425447	1.19796
Q5SSM3	Arhgap44	Rho GTPase-activating protein 44	7	7	7	12.8	88.993	27.063	16	-0.558583	-0.565171	-0.157041	-0.583336	-0.252443	-0.718141	0.179047	-0.0910418	0.662145	0.938845
Q5SUR0	Pfas	Phosphoribosylformylglycinamidine synthase	3	3	3	3.1	144.63	17.747	6	-2.60384	-2.16517	-2.53226	-3.09276	-0.911836	-3.35798	0.00854278	-0.0204366	0.980522	0.985934
Q5SUT0	Ewsr1	RNA-binding protein EWS	2	2	2	4.7	64.988	4.5605	4	-2.59945	-1.49927	-1.94504	-1.16101	-2.13401	-3.31845	0.097002	-0.189903	0.799831	0.876665
Q5SYD0	Myo1d	Unconventional myosin-Id	5	5	5	4.8	116.08	8.4269	7	-1.03897	-1.48729	-0.872568	-5.24093	-0.867239	-0.799286	0.324386	-1.16954	0.473821	0.444563
Q5U3K5	Rabl6	Rab-like protein 6	4	4	4	7.7	79.83	9.9215	6	-1.73772	-4.03665	-2.81905	-1.41744	-2.00431	-2.01674	0.691102	1.05165	0.203656	2.07289
Q5XJY5	Arcn1	Coatomer subunit delta	7	7	7	15.7	57.229	18.233	12	-0.616614	-0.700145	-0.174772	-0.664766	-0.67044	-0.749327	0.526189	-0.197668	0.297722	0.871959
Z4YJV4	Ogdh	2-oxoglutarate dehydrogenase, mitochondrial	31	31	22	35.9	116.03	123.34	78	3.74877	3.41813	3.48229	3.21975	3.32841	3.62107	0.43716	-0.159988	0.36546	0.895032
Q921L6	Cttn	Src substrate cortactin	14	14	14	31.8	57.086	86.533	40	2.5703	2.63632	2.61046	2.80265	2.48718	2.64817	0.162847	0.0403063	0.68731	1.02833
Q60625	Icam5	Intercellular adhesion molecule 5	15	15	15	19.4	96.944	33.163	29	2.41669	2.24096	1.90108	2.21129	1.69152	2.20352	0.262555	-0.150801	0.546317	0.90075
Q60668	Hnrnpd	Heterogeneous nuclear ribonucleoprotein D0	10	10	9	25.1	38.354	42.182	44	2.54706	2.26159	2.45818	2.35954	1.95218	2.47774	0.369602	-0.159122	0.42697	0.89557
Q60676	Ppp5c	Serine/threonine-protein phosphatase 5	15	15	15	35.7	56.876	89.864	30	1.33329	1.9692	0.891348	1.54296	1.44098	1.60337	0.155063	0.13116	0.69974	1.09517
Q60692	Psmb6	Proteasome subunit beta type-6	5	5	5	20.6	25.378	16.621	13	0.861022	0.236235	0.537755	0.8397	0.915787	0.380665	0.272257	0.167047	0.534248	1.12276
Q60737	Csnk2a1	Casein kinase II subunit alpha	7	7	7	23.3	45.133	18.365	12	-0.424837	-1.38694	-0.524825	-1.15643	-0.293383	-0.47948	0.123289	0.135771	0.752855	1.09868
Q60738	Slc30a1	Zinc transporter 1	3	3	3	8.3	54.716	5.2309	3	-1.37071	-2.78374	-0.695058	-0.401434	-0.921603	-0.867286	0.626121	0.886397	0.236526	1.84855
Q60749	Khdrbs1	KH domain-containing, RNA-binding, signal transduction-associated protein 1	4	4	4	9.5	48.37	7.7887	6	0.0754383	-0.316056	0.294379	-0.717652	0.107828	0.299864	0.123239	-0.121241	0.752942	0.919397
Q60771	Cldn11	Claudin-11	4	4	4	18.4	22.114	23.438	10	0.874927	0.709523	1.12774	1.37223	1.98705	1.76524	1.68313	0.804113	0.0207431	1.74607
Q60790	Rasa3	Ras GTPase-activating protein 3	5	5	5	5.2	95.986	5.7705	5	-1.17616	-3.32969	-2.0244	-2.59646	-1.85967	-1.40549	0.112865	0.222877	0.771144	1.16706
Q60829	Ppp1r1b	Protein phosphatase 1 regulatory subunit 1B	4	4	4	42.8	21.78	20.127	8	-1.42314	-0.728053	-0.491268	-0.846962	-0.054803	-1.43387	0.073585	0.102277	0.844141	1.07347
Q60854	Serpinb6	Serpin B6	6	6	6	21.4	42.598	18.892	8	-2.0771	-1.14943	-0.670104	-1.93282	-1.42479	-2.18929	0.512967	-0.550086	0.306925	0.682979
Q60864	Stip1	Stress-induced-phosphoprotein 1	29	29	29	48.6	62.581	99.927	74	3.16507	3.46428	2.9476	3.24498	3.11367	3.25221	0.0241687	0.0112998	0.94587	1.00786
Q60865	Caprin1	Caprin-1	6	6	6	9.9	78.168	15.422	5	-3.01898	-3.54496	-1.50576	-0.641155	-1.23824	-1.26561	1.19757	1.64156	0.0634495	3.12004
Q8BMJ3	Eif1ax	Eukaryotic translation initiation factor 1A, X-chromosomal	2	2	2	25.7	16.46	2.5847	3	-1.82564	-2.24549	-1.98892	-4.10497	-2.40936	-1.88368	0.499679	-0.779321	0.316461	0.582641
Q60902	Eps15l1	Epidermal growth factor receptor substrate 15-like 1	12	12	12	19.3	99.307	53.495	14	-0.222538	-0.579937	-0.542236	-0.854155	-0.151949	-0.886421	0.276706	-0.182605	0.528803	0.881111
Q60930	Vdac2	Voltage-dependent anion-selective channel protein 2	14	14	14	58.6	31.732	145.07	59	5.02272	3.66537	4.70498	5.08005	3.19208	4.35118	0.138319	-0.256589	0.727246	0.837065
Q60932	Vdac1	Voltage-dependent anion-selective channel protein 1	19	19	5	78.7	32.351	303.45	91	5.22196	4.65886	5.15215	5.44388	4.27922	4.60076	0.238784	-0.236369	0.577054	0.848879
Q60972	Rbbp4	Histone-binding protein RBBP4	3	3	2	12.7	47.655	9.8985	5	-0.331539	-0.380349	-0.783899	-1.30582	-0.782279	-0.888721	1.08125	-0.493679	0.0829364	0.710212
Q61024	Asns	Asparagine synthetase [glutamine-hydrolyzing]	6	6	6	13	64.282	14.453	10	-4.02764	-0.806903	-1.19282	-1.44346	-3.25249	-2.03498	0.0716472	-0.234521	0.847916	0.849967
Q61035	Hars	Histidine--tRNA ligase, cytoplasmic	8	8	6	14.7	57.432	18.732	14	0.30394	-0.173549	0.0220095	0.345227	0.572927	-0.648869	0.0328861	0.0389617	0.927073	1.02737
Q61036	Pak3	Serine/threonine-protein kinase PAK 3	13	8	6	29	62.397	25.947	9	0.503219	0.526874	0.361377	0.389759	0.145428	0.489705	0.460564	-0.122192	0.346287	0.91879
Q61081	Cdc37	Hsp90 co-chaperone Cdc37	7	7	7	24.3	44.593	26.292	16	-0.278438	0.198261	0.309968	0.157717	-0.00416227	-0.314908	0.223777	-0.130381	0.597343	0.91359
Q61097	Ksr1	Kinase suppressor of Ras 1	6	6	6	10.8	96.754	24.349	10	-0.828992	-0.418053	-2.44471	-0.48985	-0.968184	-0.0205709	0.47278	0.737718	0.336682	1.66754
Q61137	Astn1	Astrotactin-1	7	7	7	6.8	144.88	18.551	11	-1.58034	-2.10527	-2.63754	-0.71048	-1.27238	-1.43842	1.20779	0.967291	0.0619734	1.95517
Q61166	Mapre1	Microtubule-associated protein RP/EB family member 1	8	7	7	37.3	30.016	26.633	13	-0.0951644	0.115761	0.40517	0.569585	-0.0418661	0.153769	0.13594	0.0852405	0.73124	1.06086
Q61171	Prdx2	Peroxiredoxin-2	11	11	11	56.6	21.778	176.42	53	3.8526	4.20353	3.8403	4.02828	3.64982	3.92261	0.236438	-0.098571	0.580179	0.933958
Q61187	Tsg101	Tumor susceptibility gene 101 protein	3	3	3	8.2	44.123	8.5976	3	-2.12782	-2.26526	-4.00814	-1.55169	-3.26312	-2.2258	0.2264	0.453537	0.593746	1.36939
Q61205	Pafah1b3	Platelet-activating factor acetylhydrolase IB subunit gamma	5	5	4	23.7	25.853	7.0046	6	-1.48475	-1.27031	-0.157088	-1.33507	0.160327	-1.58128	0.0255529	0.0520403	0.94286	1.03673
Q61282	Acan	Aggrecan core protein	5	5	5	3	221.94	14.503	9	-1.36839	-2.23787	-1.54702	-2.43872	-1.82235	-1.33211	0.129555	-0.146632	0.74207	0.903357
Q61292	Lamb2	Laminin subunit beta-2	8	8	8	5.4	196.58	17.086	8	-2.74175	-1.92692	-2.02706	-1.45739	-2.77	-2.32836	0.0340483	0.0466645	0.924595	1.03287
Q61330	Cntn2	Contactin-2	3	3	3	3.5	113.22	6.5457	5	-2.33866	-4.1226	-5.4599	-4.59629	-2.36437	-3.2205	0.200679	0.580001	0.629971	1.49485
Q61361	Bcan	Brevican core protein	21	21	21	29.2	95.814	120.97	66	3.38333	2.97841	2.58821	3.19655	2.89545	2.79606	0.0266943	-0.0206303	0.940385	0.985802
Q61425	Hadh	Hydroxyacyl-coenzyme A dehydrogenase, mitochondrial	5	5	5	18.8	34.463	25.984	14	0.153468	-0.200544	0.579773	-0.337068	-1.22348	0.0939198	0.674483	-0.666441	0.2116	0.630059
Q61548	Snap91	Clathrin coat assembly protein AP180	22	22	20	31.7	91.85	200.27	51	4.11254	3.50621	3.34304	4.25742	3.25973	4.14228	0.232503	0.232548	0.58546	1.17491
Q61553	Fscn1	Fascin	25	25	25	59.2	54.507	130.83	80	3.68392	3.73147	3.63697	3.67151	3.7617	3.50515	0.180918	-0.0380033	0.659299	0.974002
Q61598	Gdi2	Rab GDP dissociation inhibitor beta	27	21	21	67.2	50.537	128.44	77	3.49519	3.41358	3.35664	3.55405	3.46378	3.46557	0.657301	0.0726642	0.22014	1.05166
Q61644	Pacsin1	Protein kinase C and casein kinase substrate in neurons protein 1	26	26	22	58.5	50.575	205.26	79	4.23032	4.28409	4.27611	4.50407	4.05584	4.23743	0.00568366	0.00227531	0.986998	1.00158
Q8BTS0	Ddx5	Probable ATP-dependent RNA helicase DDX5	18	18	13	32.5	69.265	44.782	32	1.94984	1.68339	1.53746	1.15234	1.26794	1.87975	0.494606	-0.290221	0.32018	0.817777
Q61699	Hsph1	Heat shock protein 105 kDa	28	27	27	42.4	96.406	145.66	56	2.31539	2.76774	2.60737	2.7879	2.69012	2.60606	0.388068	0.131193	0.409197	1.0952
Q61753	Phgdh	D-3-phosphoglycerate dehydrogenase	14	14	14	29.6	56.585	131.15	34	1.96464	2.01317	1.69521	1.75522	1.69731	1.69085	0.808666	-0.176547	0.155358	0.884818
Q61768	Kif5b	Kinesin-1 heavy chain	19	9	9	23.1	109.55	62.87	15	-0.860994	-0.203505	-0.472944	-0.391337	-0.758235	-0.412081	0.0118448	-0.00806968	0.973095	0.994422
Q61792	Lasp1	LIM and SH3 domain protein 1	11	11	10	37.3	29.994	34.82	27	1.5374	1.2294	1.41319	1.85585	1.69862	1.79205	1.74541	0.388845	0.0179718	1.30935
Q61838	A2m	Alpha-2-macroglobulin	9	9	9	8	165.85	19.346	16	-0.566118	0.0935755	-0.204849	-1.93866	-0.224536	0.275607	0.226356	-0.4034	0.593805	0.756074
Q61941	Nnt	NAD(P) transhydrogenase, mitochondrial	5	5	5	5.2	113.84	14.723	6	-2.26215	-0.962354	-0.605297	-1.6889	-3.65035	-1.78834	0.606337	-1.09926	0.24755	0.466756
Q62048	Pea15	Astrocytic phosphoprotein PEA-15	8	8	8	70.8	15.054	71.374	33	2.07078	2.16033	2.29487	2.17477	1.62827	2.08947	0.508566	-0.211159	0.310052	0.863843
Q62093	Srsf2	Serine/arginine-rich splicing factor 2	4	4	3	21.7	25.476	3.8081	5	-1.74559	-0.16644	0.243506	-0.737209	-0.0405828	0.111341	0.19414	0.334024	0.639529	1.26052
Q62167	Ddx3x	ATP-dependent RNA helicase DDX3X	15	15	15	28.5	73.101	60.162	39	-0.173471	1.64004	1.62936	1.09271	1.54594	1.15131	0.13805	0.231341	0.727696	1.17393
Q62261	Sptbn1	Spectrin beta chain, non-erythrocytic 1	122	122	110	61.7	274.22	323.31	387	6.17712	6.19036	5.90653	6.40231	5.89006	6.15774	0.122953	0.058696	0.753438	1.04152
Q62277	Syp	Synaptophysin	6	6	6	19.4	34.024	44.639	28	3.205	3.09635	3.0078	2.95621	3.28813	2.60799	0.30293	-0.152272	0.497817	0.899832
Q62318	Trim28	Transcription intermediary factor 1-beta	8	8	7	12.6	88.846	14.189	11	0.0684081	0.0630203	0.373338	0.392046	0.277823	-0.573442	0.158832	-0.136113	0.693695	0.909967
Q62348	Tsn	Translin	6	6	6	32.5	26.201	18.547	8	-0.696912	-0.143754	0.0740871	-0.160128	-0.516866	-0.134839	0.0192673	-0.0150845	0.956605	0.989599
Q62351	Tfrc	Transferrin receptor protein 1	3	3	3	3.9	85.73	5.7907	4	-1.27969	-1.46976	-1.76269	-1.77045	-1.33125	-1.94815	0.317791	-0.179236	0.481071	0.883171
Q62418	Dbnl	Drebrin-like protein	13	13	13	42	48.699	79.453	24	0.469153	0.604286	0.756782	0.115816	0.540695	1.06584	0.0426996	-0.0359557	0.906359	0.975385
Q62419	Sh3gl1	Endophilin-A2	8	3	3	17.9	41.518	4.1877	4	-1.74302	-1.4549	-1.6282	-2.62685	-0.989636	-2.75146	0.375674	-0.513946	0.421043	0.700304
Q62425	Ndufa4	Cytochrome c oxidase subunit NDUFA4	7	7	7	56.1	9.3267	77.919	27	2.84318	2.76361	3.18757	3.31128	2.67719	2.53962	0.1194	-0.0887592	0.759626	0.940331
Q62426	Cstb	Cystatin-B	3	3	3	41.8	11.045	58.432	4	-1.27182	-0.264941	-0.433634	-1.93112	-0.486954	-0.813158	0.321099	-0.420279	0.477421	0.74728
Q62433	Ndrg1	Protein NDRG1	4	4	4	15.5	43.008	41.076	8	-0.629653	-0.36406	-0.791857	-0.87757	-0.141564	0.00618457	0.356936	0.25754	0.439607	1.19544
Q62443	Nptx1	Neuronal pentraxin-1	10	10	10	28.9	47.117	44.298	19	1.00926	1.20847	1.14405	0.70837	0.833376	1.57081	0.109044	-0.0830723	0.777958	0.944045
Q62446	Fkbp3	Peptidyl-prolyl cis-trans isomerase FKBP3	2	2	2	9.8	25.147	11.802	4	-2.74613	-1.73675	-2.91374	-3.26097	-1.85967	-2.54591	0.0568839	-0.089977	0.877235	0.939538
Q62465	Vat1	Synaptic vesicle membrane protein VAT-1 homolog	10	10	10	28.1	43.096	74.834	21	0.634561	1.90048	1.80813	0.224895	2.2848	2.19912	0.0533697	0.121882	0.884363	1.08815
Q63810	Ppp3r1	Calcineurin subunit B type 1	13	13	13	73.5	19.3	123.6	46	3.06106	3.28812	2.91056	2.97815	2.52499	2.51624	1.03331	-0.413454	0.0926168	0.750823
Q64010	Crk	Adapter molecule crk	10	10	2	48	33.814	36.972	22	0.198078	0.106926	0.490598	-0.307588	0.0453017	-0.148262	1.2242	-0.40205	0.0596759	0.756782
Q640R3	Hepacam	Hepatocyte cell adhesion molecule	8	8	8	25.8	46.366	25.853	14	0.891277	1.01449	0.691253	-0.244343	0.879697	0.308215	0.74911	-0.55115	0.178193	0.682476
Q64133	Maoa	Amine oxidase [flavin-containing] A	8	8	8	22.4	59.601	26.403	16	-0.209585	-2.26363	0.484376	-0.021601	0.337904	0.435181	0.473302	0.913441	0.336278	1.88353
Q641P0	Actr3b	Actin-related protein 3B	13	10	10	39.5	47.579	42.95	13	-0.502461	-0.646077	-0.0150897	0.214076	-0.208137	-1.02881	0.0386817	0.0469192	0.914783	1.03306
Q64332	Syn2	Synapsin-2	23	21	20	51.2	63.372	244.97	129	4.87391	5.00984	4.97554	5.24369	4.41585	5.01945	0.0850144	-0.0601007	0.822215	0.959197
Q64433	Hspe1	10 kDa heat shock protein, mitochondrial	9	9	9	75.5	10.963	77.756	56	4.31309	4.21744	4.22641	4.45478	4.46295	4.29123	1.11231	0.150678	0.0772132	1.11009
Q64442	Sord	Sorbitol dehydrogenase	5	5	5	17.1	38.249	10.729	8	-0.167033	-0.00865911	-2.00653	-0.069729	0.384663	0.431648	0.670312	0.976267	0.213642	1.96737
Q64514	Tpp2	Tripeptidyl-peptidase 2	17	17	17	14.4	139.88	42.712	30	1.10905	0.80713	1.21778	1.10721	0.807644	0.909847	0.273725	-0.103087	0.532445	0.931039
Q64521	Gpd2	Glycerol-3-phosphate dehydrogenase, mitochondrial	35	35	35	62.9	80.953	179.1	96	3.46556	3.03204	3.35026	3.29753	2.34668	3.13219	0.484406	-0.357158	0.327789	0.780701
Q64669	Nqo1	NAD(P)H dehydrogenase [quinone] 1	2	2	2	7.3	30.959	2.9912	2	-1.3806	-2.34762	-1.88398	-3.24149	-3.39752	-2.74548	1.67444	-1.25744	0.021162	0.418287
Q64674	Srm	Spermidine synthase	4	4	4	14.6	33.995	18.236	10	-2.05052	-1.49167	-0.842127	-0.257653	-0.90107	-0.71754	0.984268	0.836017	0.103689	1.78512
Q64727	Vcl	Vinculin	19	19	19	18.4	116.72	97.573	33	0.884524	0.953035	0.593401	0.64945	1.18421	0.923527	0.223883	0.108742	0.597196	1.07829
Q64737	Gart	Trifunctional purine biosynthetic protein adenosine-3	7	7	7	10.4	107.5	9.8685	8	-0.335817	-0.83016	-0.566175	1.0944	-0.0811939	1.08881	1.42868	1.27806	0.0372664	2.42512
Q68FD5	Cltc	Clathrin heavy chain 1	100	100	100	69.6	191.55	323.31	485	6.59024	6.72026	6.28582	6.79313	6.22183	6.38751	0.109729	-0.0646199	0.776731	0.956197
Q68FG2	Sptbn2		102	91	91	52.5	270.92	323.31	217	4.59137	4.71654	4.29818	4.83253	4.42991	4.59224	0.185579	0.0828643	0.65226	1.05912
Q68FL0	Slc8a1	Sodium/calcium exchanger 1	11	11	11	13.9	106.66	50.952	23	1.43098	1.04689	1.5717	1.08929	0.561051	1.32765	0.577503	-0.357195	0.264543	0.780681
Q68FM6	Elfn2	Protein phosphatase 1 regulatory subunit 29	2	2	2	2.3	90.028	2.3511	2	-1.00422	-0.533833	-1.25545	-1.79179	-1.6744	-1.43555	1.3888	-0.702744	0.0408505	0.614402
Q69ZK9	Nlgn2	Neuroligin-2	7	6	6	12.8	90.988	34.993	14	-0.950295	0.684878	0.172834	0.204679	-0.238221	-1.97624	0.318352	-0.639065	0.48045	0.642129
Q6DFY2	Opcml		10	7	2	33.2	37.156	50.668	19	2.25936	1.41683	2.35257	2.55933	2.07313	2.11272	0.28698	0.238806	0.51644	1.18002
Q6GT24	Prdx6	Peroxiredoxin-6	16	16	16	75.9	24.826	110.78	74	3.8002	4.22672	3.65945	4.27194	3.33256	3.82516	0.0954768	-0.0855678	0.802644	0.942414
Q6IRU2	Tpm4	Tropomyosin alpha-4 chain	9	6	6	33.5	28.467	10.962	9	-0.684955	-0.785161	-2.34943	-1.33761	-1.67062	-0.241784	0.0985599	0.189842	0.796967	1.14064
Q6IRU5	Cltb	Clathrin light chain B	10	10	10	40.2	25.171	42.139	45	3.20523	3.08616	2.90612	3.03117	3.0077	3.04952	0.15497	-0.0363693	0.699891	0.975106
Q6KAU4	Mvb12b	Multivesicular body subunit 12B	2	2	2	6	35.411	3.2195	3	-5.07838	-3.67372	-5.23786	-3.02784	-3.40826	-2.52714	1.39837	1.67557	0.03996	3.19446
Q6NS52	Dgkb	Diacylglycerol kinase beta	6	6	6	9.5	90.271	11.588	9	-0.278336	-1.27272	-0.726054	-1.75771	-1.22037	-2.36464	1.09677	-1.02187	0.080026	0.492477
Q6NTA4	Rragb	Ras-related GTP-binding protein B	2	2	2	4.5	43.191	3.0344	3	-0.953266	-1.67241	-1.47342	-1.26724	-0.851647	-1.79226	0.0628371	0.0626483	0.865292	1.04438
Q6NVE8	Wdr44	WD repeat-containing protein 44	7	7	7	12.6	101.55	70.971	11	-0.690577	-2.29881	-0.954482	-2.41525	-1.2377	-0.821598	0.0913898	-0.176897	0.810233	0.884604
Q9WV80	Snx1	Sorting nexin-1	10	10	8	20.9	58.951	39.451	16	-0.127425	-1.08817	-0.879181	-0.674332	0.784516	0.787382	0.813509	0.997447	0.153635	1.99646
Q6NZL0	Soga3	Protein SOGA3	9	9	9	9.7	103.48	19.781	13	-0.622431	-1.35713	-1.35405	-1.25052	-1.89486	-0.37369	0.0417696	-0.0618187	0.908302	0.958056
Q6P069	Sri	Sorcin	3	3	3	17.2	21.627	17.166	8	-2.25536	-0.193305	-0.255394	-1.23655	-0.163426	-1.19033	0.0165006	0.0379198	0.962719	1.02663
Q6P1F6	Ppp2r2a	Serine/threonine-protein phosphatase 2A 55 kDa regulatory subunit B alpha isoform	12	12	10	32.2	51.691	56.772	25	0.685089	1.11375	1.20929	1.14486	0.659419	1.19045	0.00625734	-0.00446745	0.985695	0.996908
Q6P1J1	Crmp1		35	35	3	65.5	74.22	288.6	123	4.92981	5.10093	4.89264	5.04678	4.85714	5.11011	0.109934	0.0302208	0.776365	1.02117
Q6P4T2	Snrnp200	U5 small nuclear ribonucleoprotein 200 kDa helicase	6	6	6	3	244.54	12.088	7	0.159598	-0.545402	-0.99174	-0.0305129	0.462683	0.105115	0.806521	0.638276	0.156127	1.55647
Q6P5E4	Uggt1	UDP-glucose:glycoprotein glucosyltransferase 1	4	4	4	3.2	176.43	21.014	7	0.183787	0.25468	0.0675533	-0.431982	-0.24592	-0.276996	2.44815	-0.486973	0.0035633	0.713521
Q6P5F9	Xpo1	Exportin-1	14	14	14	16.8	123.09	50.212	21	0.288991	0.071841	-1.43418	0.606703	-0.495697	-0.278015	0.18007	0.302115	0.660587	1.23295
Q6P5U7	Nwd2	NACHT and WD repeat domain-containing protein 2	4	4	4	2	197.41	7.6228	8	-2.06012	-2.72136	-4.07083	-2.44794	-1.52654	-1.32696	0.798386	1.18363	0.15908	2.27147
Q6P6I8	Sirpa	Tyrosine-protein phosphatase non-receptor type substrate 1	14	14	14	37.3	55.986	107.78	50	1.53719	1.25406	1.46344	1.58036	1.43073	0.565207	0.2774	-0.226132	0.527958	0.854924
Q6P8X1	Snx6	Sorting nexin-6	8	8	8	19	46.648	20.037	13	-0.308862	1.20634	0.941051	0.128597	0.0247022	-0.0913683	0.556812	-0.592198	0.277452	0.663331
Q6P9K8	Caskin1	Caskin-1	18	18	18	15.9	150.49	124.46	34	0.899142	0.400564	0.709514	0.708102	0.755716	0.560236	0.0103947	0.00494433	0.976349	1.00343
Q6P9R2	Oxsr1	Serine/threonine-protein kinase OSR1	4	4	4	11.2	58.213	9.4354	5	-5.07759	-3.49945	-2.64986	-1.84609	-3.65035	-2.5064	0.535323	1.07469	0.291526	2.10626
Q6P9S0	Mtss1l	MTSS1-like protein	2	2	2	5	76.843	16.183	6	-3.79611	-3.72481	-4.0182	-4.19428	-4.15453	-3.97614	1.11048	-0.261943	0.0775398	0.833964
Q6PAJ1	Bcr	Breakpoint cluster region protein	6	5	5	6.4	143.07	15.805	6	-1.88457	-1.12418	-3.22211	-3.17019	-1.50469	-1.65517	0.0134686	-0.0330616	0.969463	0.977344
Q6PAM1	Txlna	Alpha-taxilin	2	2	2	3.1	62.368	3.3708	2	-3.46514	-3.23986	-3.04018	-3.45206	-6.10955	-3.13578	0.444666	-0.984069	0.359198	0.505552
Q6PB44	Ptpn23	Tyrosine-protein phosphatase non-receptor type 23	4	4	4	2.5	185.21	7.769	4	-2.06259	-3.5994	-3.55176	-2.15121	-2.69433	-3.72013	0.114912	0.216024	0.767517	1.16153
Q6PB66	Lrpprc	Leucine-rich PPR motif-containing protein, mitochondrial	19	19	19	16.5	156.61	62.867	31	-0.0381323	1.07062	0.655717	0.802476	0.586471	0.962147	0.257594	0.220963	0.552594	1.16551
Q6PD26	Pigs	GPI transamidase component PIG-S	2	2	2	6.3	61.71	12.275	4	-5.64176	-3.59649	-1.94311	-4.10497	-4.20387	-4.27896	0.164851	-0.468815	0.684147	0.722558
Q6PDY2	Ado	2-aminoethanethiol dioxygenase	3	3	3	13.7	28.372	7.8657	4	-1.3706	-1.51378	-0.972045	-1.03021	-2.19586	-2.5064	0.583991	-0.625351	0.260621	0.648262
Q6PER3	Mapre3	Microtubule-associated protein RP/EB family member 3	16	16	14	54.4	31.966	90.545	48	3.15442	2.92155	2.83049	2.77594	3.01551	2.98303	0.132511	-0.0439943	0.737037	0.969966
Q6PF96	Etfdh	Electron transfer flavoprotein-ubiquinone oxidoreductase, mitochondrial	11	11	11	24.3	61.16	32.965	15	-0.118245	0.493823	0.157594	0.244403	0.0899368	0.881236	0.309405	0.227468	0.49045	1.17078
Q6PGE7	Slc6a7	Sodium-dependent proline transporter	2	2	2	1.3	71.065	2.0357	2	-1.1751	-1.53033	-1.22175	-1.63259	-1.48071	-1.10047	0.18876	-0.0955317	0.6475	0.935927
Q6PH08	Erc2	ERC protein 2	24	24	16	26.5	110.64	56.473	32	1.35829	1.74598	1.67187	1.82559	1.83837	1.71503	0.736373	0.200951	0.183496	1.14946
Q6PHN9	Rab35	Ras-related protein Rab-35	8	8	7	44.8	23.025	22.437	11	0.386404	0.176381	1.18284	0.927562	0.336197	0.716453	0.0782719	0.0781957	0.83508	1.0557
Q6PHQ8	Naa35	N-alpha-acetyltransferase 35, NatC auxiliary subunit	2	2	2	2.1	83.305	2.1742	2	-1.17896	-1.59305	-0.652013	-1.577	-3.08033	-2.53255	1.14225	-1.25528	0.0720685	0.418911
Q6PIE5	Atp1a2	Sodium/potassium-transporting ATPase subunit alpha-2	51	32	30	53.3	112.22	239.3	105	4.36478	4.37754	3.93819	4.13032	4.12896	4.25366	0.137391	-0.055855	0.728801	0.962024
Q6R891	Ppp1r9b	Neurabin-2	15	15	14	24.5	89.519	71.25	31	0.993066	1.29978	1.67315	1.04499	1.45039	0.694861	0.36806	-0.258584	0.42849	0.835908
Q6W8Q3	Pcp4l1	Purkinje cell protein 4-like protein 1	2	2	2	32.4	7.5023	6.8238	5	-1.61198	-4.23251	-0.766258	-1.20378	-2.68833	-3.59869	0.0826502	-0.29335	0.826704	0.816005
Q6XE40	Mpp3	MAGUK p55 subfamily member 3	4	4	4	10.1	66.486	11.063	6	-0.255318	-1.23185	-0.908454	-1.14314	-1.09435	0.0050515	0.0391253	0.0543948	0.91385	1.03842
Q6ZPJ3	Ube2o	E2/E3 hybrid ubiquitin-protein ligase UBE2O	10	10	10	9.2	140.83	44.848	18	0.239106	0.616804	-0.245918	0.391317	0.200838	0.510443	0.24435	0.164202	0.569705	1.12055
Q6ZQ18	Efr3b	Protein EFR3 homolog B	8	8	7	11.1	92.405	14.789	11	-0.254003	0.261293	0.0255083	-0.221673	-0.356619	0.340162	0.127249	-0.0903093	0.74602	0.939321
Q6ZQ38	Cand1	Cullin-associated NEDD8-dissociated protein 1	44	44	43	40.4	136.33	294.52	115	3.51136	3.55049	3.57356	3.93067	3.2874	3.4581	0.0235017	0.0135868	0.947324	1.00946
Z4YJT3	Larp1	La-related protein 1	2	2	2	2.4	121.15	4.6852	3	-5.07037	-4.16828	-4.07083	-3.60939	-3.70565	-4.31754	0.651773	0.558965	0.22296	1.47321
Q6ZWX6	Eif2s1	Eukaryotic translation initiation factor 2 subunit 1	11	11	11	42.2	36.108	45.418	16	0.576025	0.298102	-0.0547349	-0.0757304	0.356808	0.611572	0.0303121	0.0244196	0.932584	1.01707
Q76MZ3	Ppp2r1a	Serine/threonine-protein phosphatase 2A 65 kDa regulatory subunit A alpha isoform	30	30	30	57.7	65.322	198.08	97	3.24313	3.42272	3.09904	3.43677	3.40743	3.57275	0.954587	0.217352	0.111023	1.1626
Q78IK2	Usmg5	Up-regulated during skeletal muscle growth protein 5	3	3	3	44.8	6.3814	7.3029	5	-0.0944849	-1.40402	0.134032	0.14741	-2.12296	-0.398045	0.150105	-0.336376	0.707774	0.792029
Q78PY7	Snd1	Staphylococcal nuclease domain-containing protein 1	13	13	13	19	102.09	61.009	18	-0.0386977	-0.041852	-0.474224	-0.0164163	0.377822	-0.339391	0.310359	0.192263	0.489375	1.14255
Q791T5	Mtch1	Mitochondrial carrier homolog 1	5	5	5	12.3	41.565	10.112	5	-1.38082	-2.27992	-1.88783	-1.92754	-1.91222	-4.02697	0.443042	-0.772719	0.360544	0.585313
Q791V5	Mtch2	Mitochondrial carrier homolog 2	8	8	8	39.3	33.499	51.957	14	1.44526	0.787271	1.36717	1.1236	0.845383	0.585117	0.60187	-0.348533	0.25011	0.785382
Q7M6W1	Rtn1	Reticulon	8	3	3	38.5	23.557	10.906	14	0.368559	0.812334	-0.080393	0.831295	1.46373	-0.701994	0.0839192	0.164175	0.824291	1.12053
Q7M750	Opalin	Opalin	3	3	3	39.9	15.833	12.612	12	-3.78945	-3.38481	-1.73916	-2.94314	-2.33816	-3.24258	0.066469	0.129844	0.858086	1.09418
Q7TMB8	Cyfip1	Cytoplasmic FMR1-interacting protein 1	25	11	11	21.4	145.24	38.124	18	0.127469	-1.10807	-1.1046	-0.848625	-1.04174	-0.944484	0.236885	-0.249883	0.579582	0.840965
Q7TMM9	Tubb2a	Tubulin beta-2A chain	25	8	2	70.6	49.906	323.31	185	5.02857	4.91477	4.54725	4.87036	4.32879	4.75021	0.340315	-0.180411	0.456757	0.882451
Q7TN29	Smap2	Stromal membrane-associated protein 2	4	4	3	9.6	46.577	6.5994	4	-5.07037	-2.04743	-1.61441	-1.76308	-1.64336	-1.64942	0.49091	1.22545	0.322916	2.33829
Q7TNB5	Gria1	Glutamate receptor 1	17	13	13	21.2	101.59	53.792	27	1.77589	1.19158	1.29803	1.40913	1.23593	1.22501	0.280172	-0.131813	0.5246	0.912684
Q7TNR6	Igsf21	Immunoglobulin superfamily member 21	3	3	3	7.3	51.937	7.3941	3	-2.49261	-2.86664	-3.26276	-2.36775	-3.38286	-2.52752	0.10729	0.114627	0.781106	1.0827
Q7TPM6	Fsd1	Fibronectin type III and SPRY domain-containing protein 1	4	4	4	11.5	55.524	15.668	5	-0.836355	-0.714901	-4.63252	-1.65081	-1.82438	-0.129633	0.243459	0.859648	0.570875	1.8146
Q7TPM9	Mtmr10	Myotubularin-related protein 10	2	2	2	3	88.196	2.1875	2	-1.74109	-2.03081	-1.385	-2.17705	-2.3125	-2.35903	1.35458	-0.563894	0.0442001	0.676474
Q7TQD2	Tppp	Tubulin polymerization-promoting protein	14	14	14	61.9	23.574	150.84	61	3.49519	3.71117	3.85205	3.61091	3.58451	3.94657	0.0619994	0.0278627	0.866963	1.0195
Q7TQG7	Adam11	Disintegrin and metalloproteinase domain-containing protein 11	4	4	4	7.7	84.821	6.5551	5	-1.00003	-1.32933	-1.33037	-0.701086	-1.79419	-1.64266	0.167409	-0.159401	0.680129	0.895397
Q7TQI3	Otub1	Ubiquitin thioesterase OTUB1	11	11	11	49.4	31.27	91.516	48	2.8658	2.66852	2.86545	2.82269	2.70421	2.61505	0.409763	-0.0859407	0.389258	0.94217
Q7TSJ2	Map6	Microtubule-associated protein 6	44	44	44	58.6	96.449	277.91	115	3.88798	3.81985	3.58886	3.86194	3.92665	3.73871	0.293779	0.0768694	0.508418	1.05473
Q7TT37	Ikbkap	Elongator complex protein 1	4	4	4	2.6	149.58	4.2699	5	-1.31662	-1.51324	-2.3424	-1.78574	-2.84387	-0.702887	0.0258124	-0.0534147	0.942297	0.963653
Q7TT50	Cdc42bpb	Serine/threonine-protein kinase MRCK beta	4	4	4	2.2	194.75	7.3374	6	-0.917457	-0.89773	-0.491091	-1.65475	-0.416956	-1.65967	0.471973	-0.475031	0.337308	0.719451
Q80SW1	Ahcyl1	Putative adenosylhomocysteinase 2	25	25	13	57.4	58.951	110.32	67	3.85691	4.1367	3.76269	4.08447	3.95379	4.02118	0.354794	0.101049	0.441779	1.07255
Q80TB8	Vat1l	Synaptic vesicle membrane protein VAT-1 homolog-like	12	12	12	34.3	45.817	64.443	33	0.473125	0.693087	0.627588	1.01249	2.45858	0.741487	0.682736	0.806252	0.207618	1.74866
Q80TJ1	Cadps	Calcium-dependent secretion activator 1	39	39	13	35.6	153.11	163.37	99	3.5819	3.92156	3.35916	3.83596	3.5526	3.92093	0.306838	0.148959	0.493357	1.10877
Q80TL0	Ppm1e	Protein phosphatase 1E	10	10	10	16.4	83.418	49.54	23	0.141785	0.769832	0.695936	-0.0101002	0.602949	0.730663	0.113523	-0.0946805	0.769976	0.93648
Q80TL4	Kiaa1045	Protein KIAA1045	13	13	13	35	45.222	124.45	29	1.90121	2.25768	1.26349	2.52048	2.21089	1.90158	0.519189	0.403522	0.30256	1.32273
Q80TZ3	Dnajc6	Putative tyrosine-protein phosphatase auxilin	18	18	15	21.9	102.3	77.979	36	1.64598	1.82319	1.55866	1.2475	1.81001	1.36665	0.462488	-0.201223	0.344756	0.869813
Q80TZ9	Rere	Arginine-glutamic acid dipeptide repeats protein	2	2	2	1.1	171.75	1.9049	2	-6.23004	-0.426866	-0.578702	-0.919431	-5.89449	-0.762415	0.0147677	-0.113574	0.966568	0.924295
Q80U23	Snph	Syntaphilin	5	5	5	16.6	53.752	34.692	10	-0.454217	-0.991897	-0.753061	-0.789275	-1.75852	-3.77119	0.702339	-1.37327	0.198454	0.386016
Q80U49	Cep170b	Centrosomal protein of 170 kDa protein B	4	4	4	3	170.82	9.6903	5	-2.06797	-3.1253	-1.98024	-4.27362	-4.25335	-3.29965	1.47246	-1.55103	0.0336932	0.341266
Q80U56	Avl9	Late secretory pathway protein AVL9 homolog	4	4	4	6.6	72.185	9.2691	6	-0.184942	-0.332252	0.190384	0.387237	-0.498908	-0.122455	0.0348024	0.030895	0.922991	1.02165
Q80U63	Mfn2	Mitofusin-2	6	6	5	8.1	86.187	13.798	12	-0.14944	0.365332	1.07518	0.273298	0.601633	0.201	0.0665342	-0.071712	0.857958	0.951508
Q80UG2	Plxna4	Plexin-A4	15	15	11	8.5	212.56	31.091	22	1.06785	0.854224	0.646495	-0.120646	0.583395	0.915389	0.531741	-0.39681	0.29394	0.759536
Q80UW2	Fbxo2	F-box only protein 2	9	9	9	32.7	33.676	30.678	18	-0.386637	-0.0506085	0.0787612	0.289243	0.132549	0.573742	1.12006	0.451339	0.0758467	1.36731
Q80VM5	Dpp6	Dipeptidyl aminopeptidase-like protein 6	21	21	20	30.3	91.213	106.3	47	2.91114	2.76631	2.34566	2.89147	2.45536	2.95306	0.148835	0.0922621	0.709848	1.06604
Q80VP0	Tecpr1	Tectonin beta-propeller repeat-containing protein 1	10	10	10	14.3	130.26	31.466	13	-0.502944	-1.18028	-1.13538	-0.646414	-0.707478	-1.2875	0.0689753	0.0590682	0.853149	1.04179
Q80VP1	Epn1	Epsin-1	10	10	8	27.1	60.211	44.806	19	-0.51134	0.491244	0.417978	0.417488	-0.208006	0.108418	0.0241167	-0.0266603	0.945983	0.98169
Q80W82	Mapk10	Mitogen-activated protein kinase	6	6	6	14.2	48.487	15.93	9	1.43493	1.47644	0.996866	1.13767	0.624542	0.135151	0.957976	-0.67029	0.11016	0.62838
Q80WM4	Hapln4	Hyaluronan and proteoglycan link protein 4	3	3	3	10.2	42.808	8.3497	17	1.84567	1.97292	0.54684	1.97774	1.26656	1.91042	0.198981	0.263095	0.63244	1.20005
Q8CAA2	C2cd2l	C2 domain-containing protein 2-like	4	4	4	9.5	70.454	11.548	6	-2.06846	-3.50907	-0.758368	-1.233	-1.10038	-2.43514	0.226962	0.522458	0.592977	1.4364
Q80XD3	Rgs7	Regulator of G-protein signaling 7	10	10	8	24	55.014	46.713	23	0.428469	0.290933	0.574256	0.227006	0.672423	0.132845	0.17855	-0.087128	0.662903	0.941395
Q80XI4	Pip4k2b	Phosphatidylinositol 5-phosphate 4-kinase type-2 beta	11	11	7	28.1	47.318	29.61	21	1.13565	1.10056	2.03827	1.81672	0.686705	1.36465	0.108948	-0.135464	0.77813	0.910377
Q80XN0	Bdh1	D-beta-hydroxybutyrate dehydrogenase, mitochondrial	7	7	7	23.3	38.299	33.073	20	1.94973	2.23882	2.31585	2.0906	1.81853	1.30089	0.773334	-0.431458	0.168526	0.741512
Q80YA9	Cnksr2	Connector enhancer of kinase suppressor of ras 2	8	8	8	8.4	117.39	11.926	13	-0.254509	-0.0812536	-0.93737	-1.10011	-0.754833	-0.848271	0.7826	-0.476693	0.164968	0.718623
Q80YV4	Pank4	Pantothenate kinase 4	3	3	3	4.3	91.521	4.2092	3	-4.09891	-2.46845	-1.87796	-2.24702	-2.57367	-1.79505	0.362826	0.609855	0.433684	1.52611
Q80Z38	Shank2	SH3 and multiple ankyrin repeat domains protein 2	16	16	15	12.7	158.97	80.431	21	-0.583538	0.407924	0.713667	1.24066	-0.960092	0.940872	0.10344	0.227797	0.788061	1.17105
Q80ZJ1	Rap2a	Ras-related protein Rap-2a	8	5	4	53.6	20.642	9.07	10	0.904461	0.277819	-0.160036	0.0790076	1.09002	0.193801	0.0909817	0.113528	0.810995	1.08187
Q80ZX0	Sec24b		5	5	5	6.1	135.55	22.051	8	-2.24696	-1.7531	-4.77499	-1.41811	-3.7055	-1.33829	0.251483	0.771054	0.560424	1.70652
Q810U3	Nfasc	Neurofascin	33	33	2	34.2	137.97	197.77	73	2.49987	2.87399	2.27811	2.77641	2.57765	2.58158	0.195396	0.094555	0.637682	1.06774
Q8BFP9	Pdk1	[Pyruvate dehydrogenase (acetyl-transferring)] kinase isozyme 1, mitochondrial	6	5	4	15.9	48.994	25.673	8	-1.08742	-1.22328	-1.34977	-1.25481	-1.06904	-1.13619	0.289774	0.0668102	0.513129	1.0474
Q8BFQ8	Pddc1	Parkinson disease 7 domain-containing protein 1	5	5	5	39.1	23.277	22.41	11	-1.61474	-2.24834	-1.6909	-1.74243	-1.14173	-2.74651	0.0166698	-0.0255664	0.962344	0.982435
Q8BFR5	Tufm	Elongation factor Tu, mitochondrial	18	18	18	47.6	49.508	126.7	52	3.30037	2.99118	2.73068	2.50439	2.78483	2.89309	0.625852	-0.279973	0.236672	0.823606
Q8BFT9	Svop	Synaptic vesicle 2-related protein	4	4	4	8	60.768	13.134	6	-2.22868	-2.84902	-3.77766	-2.72524	-3.07866	-3.28647	0.0564993	-0.0783397	0.878013	0.947147
Q8BFU3	Rnf214	RING finger protein 214	8	8	8	17.1	73.624	38.34	10	-1.39471	-2.04477	-2.59192	-1.71193	-1.64492	-1.32962	0.541652	0.448309	0.287308	1.36444
Q8BFY6	Pef1	Peflin	3	3	3	20	29.227	12.898	6	-1.88427	-3.14951	-2.58773	-2.80158	-3.36567	-2.77412	0.459075	-0.439954	0.347477	0.737158
Q8BG32	Psmd11	26S proteasome non-ATPase regulatory subunit 11	10	10	10	28.4	47.436	28.906	19	0.953999	0.701615	1.20041	0.301117	0.613383	0.624965	1.15394	-0.438851	0.0701553	0.737722
Q8BG39	Sv2b	Synaptic vesicle glycoprotein 2B	11	11	10	16.7	77.456	39.516	28	2.42867	1.85201	2.62223	2.58123	2.09861	2.57387	0.155682	0.116936	0.698744	1.08443
Q8BG51	Rhot1	Mitochondrial Rho GTPase 1	5	5	5	7.4	72.241	15.104	8	-0.184315	-0.472536	0.305108	0.355917	-1.53437	-0.523619	0.310687	-0.45011	0.489005	0.731987
Q8BGB7	Enoph1	Enolase-phosphatase E1	5	5	5	24.9	28.6	16.587	12	-0.354744	-1.04776	-3.12304	-1.49151	-0.413923	-1.4249	0.16655	0.398404	0.681475	1.31805
Q8BGD9	Eif4b	Eukaryotic translation initiation factor 4B	14	14	14	26.2	68.839	86.683	28	1.34959	0.693513	1.48223	1.26767	0.0626087	1.63035	0.129742	-0.188231	0.741751	0.877681
Q8BGH2	Samm50	Sorting and assembly machinery component 50 homolog	11	11	11	30.3	51.863	35.238	18	0.941439	0.221747	0.938253	1.06893	-0.3092	0.54114	0.222878	-0.266858	0.59858	0.831128
Q8BGN3	Enpp6	Ectonucleotide pyrophosphatase/phosphodiesterase family member 6	6	6	6	22.5	50.618	27.243	9	-3.26536	-2.04128	-3.36403	-2.40025	-2.75592	-3.27675	0.0551534	0.0792511	0.880738	1.05647
Q8BGQ7	Aars	Alanine--tRNA ligase, cytoplasmic	15	15	15	22.3	106.91	75.47	37	1.47099	1.35809	1.15529	1.40958	0.662263	1.37049	0.279764	-0.180679	0.525092	0.882288
Q8BGS2	Bola2	BolA-like protein 2	4	4	4	60.5	10.214	12.357	6	-2.45956	-4.24744	0.244961	0.0986152	-0.173929	-0.42091	0.688572	1.98861	0.204846	3.96853
Q8BGT8	Phyhipl	Phytanoyl-CoA hydroxylase-interacting protein-like	13	10	10	36.3	42.34	31.534	19	1.65642	1.63129	2.01305	1.65977	1.69251	1.81952	0.118076	-0.0429908	0.761946	0.970641
Q8BGU5	Ccny	Cyclin-Y	2	2	2	6.7	39.394	3.8211	4	-0.731486	-0.701239	-0.154286	-0.766152	-0.98037	-1.88882	0.805638	-0.682775	0.156445	0.622966
Q8BGW1	Fto	Alpha-ketoglutarate-dependent dioxygenase FTO	2	2	2	4.6	58.006	5.4297	6	-3.57666	-2.28123	-2.96852	-3.14987	-3.05213	-1.92852	0.16077	0.231964	0.690606	1.17443
Q8BGX2		Uncharacterized protein C19orf52 homolog	2	2	2	9	29.415	7.0995	4	-0.0910527	-1.05112	-0.0522547	-0.207759	-0.122705	-0.101133	0.317085	0.254277	0.481853	1.19274
Q8BGZ1	Hpcal4	Hippocalcin-like protein 4	12	8	8	77	22.215	72.068	30	0.196029	0.635843	0.733065	0.275162	0.565431	0.887167	0.0790983	0.0542744	0.833492	1.03834
Q8BH44	Coro2b	Coronin-2B	10	10	10	25.6	54.936	25.01	18	0.737183	0.879531	0.312769	0.344611	0.474088	0.556297	0.437702	-0.184829	0.365005	0.879754
Q8BH59	Slc25a12	Calcium-binding mitochondrial carrier protein Aralar1	35	35	32	61.9	74.569	237.13	108	4.2031	3.42016	3.55007	4.32361	2.34736	3.19697	0.281969	-0.435134	0.522433	0.739625
Q8BH66	Atl1	Atlastin-1	9	9	9	17.7	63.377	30.256	19	0.119156	0.900185	0.156218	0.0428986	0.716159	0.240851	0.0629042	-0.0585503	0.865159	0.960229
Q8BH95	Echs1	Enoyl-CoA hydratase, mitochondrial	9	9	9	34.1	31.474	46.442	19	2.00508	2.09833	1.546	1.84292	1.89389	2.08201	0.110114	0.056468	0.776043	1.03992
Q8BHC1	Rab39b	Ras-related protein Rab-39B	2	2	2	8	24.636	2.596	2	-1.91179	-2.84932	-1.50362	-1.61561	-2.86449	-2.5064	0.166558	-0.240593	0.681462	0.846397
Q8BHE3	Atcay	Caytaxin	8	8	7	23.9	42.178	18.169	9	-0.230675	-0.374816	-0.0338531	-0.74163	-0.426246	-0.716818	1.37021	-0.415117	0.0426369	0.749959
Q8BHL3	Tbc1d10b	TBC1 domain family member 10B	2	2	2	3.1	87.274	6.1612	4	-2.59888	-2.65718	-5.32294	-3.80773	-4.71115	-2.83834	0.0878875	-0.25941	0.816794	0.83543
Q8BHL5	Elmo2	Engulfment and cell motility protein 2	4	4	4	7.7	83.886	10.378	5	-3.7317	-3.05532	-4.15717	-4.13431	-3.33154	-2.63595	0.200799	0.280796	0.629797	1.21486
Q8BHN3	Ganab	Neutral alpha-glucosidase AB	14	14	14	19.2	106.91	33.194	23	1.35581	1.60472	0.810015	1.00801	0.331759	1.49703	0.308586	-0.311248	0.491376	0.805944
Q8BI08	Mal2	Protein MAL2	2	2	2	17.7	19.094	22.136	5	-0.987965	-1.88739	-0.553018	-0.498988	-0.563139	-1.26105	0.327589	0.368397	0.470339	1.29092
Q8BIJ6	Iars2	Isoleucine--tRNA ligase, mitochondrial	12	12	12	15.2	112.8	28.649	14	0.891461	0.706751	0.827105	-0.521238	0.176984	0.893646	0.69099	-0.625308	0.203709	0.648281
Q8BIW1	Prune	Protein prune homolog	5	5	5	14.5	50.239	27.039	8	-1.57076	-1.65585	-2.4137	-2.62216	-2.53869	-1.91396	0.615497	-0.478168	0.242383	0.717889
Q8BJH1	Zc2hc1a	Zinc finger C2HC domain-containing protein 1A	2	2	2	4.6	35.152	3.0123	3	-1.37093	-1.96272	-1.62833	-2.28584	-1.33558	-2.0524	0.287486	-0.23728	0.515839	0.848343
Q8BJY1	Psmd5	26S proteasome non-ATPase regulatory subunit 5	11	11	11	29.2	55.971	30.782	11	0.660789	-0.614555	-0.546576	0.648615	0.121613	0.297118	0.518789	0.522562	0.302839	1.4365
Q8BK64	Ahsa1	Activator of 90 kDa heat shock protein ATPase homolog 1	10	10	10	34	38.117	59.014	26	1.1209	1.21794	0.464495	1.17874	1.43494	0.912191	0.357342	0.240849	0.439196	1.18169
Q8BK67	Rcc2	Protein RCC2	2	2	2	5.2	55.983	4.2099	3	-2.46725	-3.72272	-1.71407	-2.18488	-2.15468	-2.49507	0.235146	0.356473	0.581908	1.28029
Q8BKC5	Ipo5	Importin-5	16	16	16	19.3	123.59	64.375	27	0.885263	0.511095	0.489742	0.443941	0.607151	0.57194	0.252756	-0.0876893	0.558784	0.941029
Q8BKZ9	Pdhx	Pyruvate dehydrogenase protein X component, mitochondrial	7	7	7	17	53.998	47.135	14	1.30976	0.972192	1.61166	1.45032	1.03418	1.25781	0.0808068	-0.0504323	0.83022	0.965647
Q8BL66	Eea1	Early endosome antigen 1	13	13	13	10.6	160.91	24.709	15	-0.183353	-0.0309047	-0.033982	-0.425911	0.121308	-0.769751	0.448228	-0.275372	0.356264	0.826237
Q8BL97	Srsf7	Serine/arginine-rich splicing factor 7	4	3	3	15.7	30.817	27.246	8	0.507519	-0.415019	0.218401	-0.20581	0.108613	-1.51842	0.493032	-0.642171	0.321342	0.640748
Q8BLF1	Nceh1	Neutral cholesterol ester hydrolase 1	4	4	4	16.4	45.739	29.588	10	-0.972308	-1.31238	-1.02921	-1.18176	-1.34951	-1.4251	0.774564	-0.214157	0.168049	0.86205
Q9D6C8	Cpne4	Copine-4	5	4	4	13.7	52.783	36.976	7	-1.74243	-1.03167	-0.688492	-1.70458	-0.226173	-0.605842	0.222637	0.308666	0.598913	1.23856
Q8BLY2	Tarsl2	Probable threonine--tRNA ligase 2, cytoplasmic	2	2	2	2.9	91.317	1.9288	3	-1.48715	-1.53306	-1.02623	-1.82	-1.73603	-5.35583	0.603531	-1.62181	0.249154	0.324928
Q8BMF3	Me3	NADP-dependent malic enzyme, mitochondrial	11	11	11	28.8	67.098	36.838	22	1.12679	0.619524	0.902284	0.902682	0.054195	0.806029	0.410202	-0.295231	0.388864	0.814942
Q8BMF4	Dlat	Dihydrolipoyllysine-residue acetyltransferase component of pyruvate dehydrogenase complex, mitochondrial	19	19	19	37.9	67.941	142.6	88	3.9749	4.01915	3.92648	3.6264	3.77061	4.00055	0.709545	-0.174323	0.195189	0.886183
Q8BMJ2	Lars	Leucine--tRNA ligase, cytoplasmic	5	5	5	3.9	134.19	6.3989	6	-1.51175	-2.14006	-2.03813	-1.71193	-3.00683	-2.75353	0.602771	-0.59412	0.249591	0.662448
Q8BMS1	Hadha	Trifunctional enzyme subunit alpha, mitochondrial	19	19	19	31.3	82.669	139.01	53	2.13158	1.71515	1.83359	1.48608	1.97362	1.84237	0.263065	-0.126081	0.545676	0.916317
Q8BNW9	Kbtbd11	Kelch repeat and BTB domain-containing protein 11	10	10	10	22.4	67.945	25.957	20	1.04512	1.03052	0.666575	0.391019	0.690101	1.14025	0.2787	-0.173616	0.526381	0.886618
Q8BNY6	Ncs1	Neuronal calcium sensor 1	5	5	5	33.7	21.878	9.8867	13	-1.65579	-1.35325	-1.13528	-1.05875	-0.536097	-1.18549	0.846023	0.454659	0.142553	1.37046
Q8BP47	Nars	Asparagine--tRNA ligase, cytoplasmic	12	12	12	22.2	64.279	34.046	21	0.993451	0.265848	0.571867	0.599175	0.662629	0.764109	0.10843	0.0649156	0.779059	1.04602
Q8BP92	Rcn2	Reticulocalbin-2	6	6	6	30.6	37.27	56.098	19	-2.25639	-1.08543	-1.71889	-0.422688	-2.22674	-1.73074	0.131229	0.226848	0.739216	1.17028
Q8BR63	Fam177a1	Protein FAM177A1	2	2	2	14.5	23.578	7.0769	4	-0.753862	-2.69874	-4.20078	-3.58004	-1.04747	-2.15785	0.0826596	0.289339	0.826686	1.22208
Q8BRF7	Scfd1	Sec1 family domain-containing protein 1	3	3	3	6.1	72.322	8.5174	6	-3.45288	-1.17898	-1.4237	-0.91967	-1.55522	-1.6069	0.364503	0.65792	0.432013	1.57781
Q925N0	Sfxn5	Sideroflexin-5	8	8	8	28.1	37.328	54.951	20	1.19693	1.05804	0.42193	0.634305	1.04533	0.661868	0.152974	-0.1118	0.703115	0.925433
Q8BRR9	Pde1a	Calcium/calmodulin-dependent 3,5-cyclic nucleotide phosphodiesterase 1A	11	11	11	25	62.346	129.54	20	-0.0876723	0.0917959	-0.153866	-0.185789	-0.0616121	-0.837777	0.548132	-0.311812	0.283053	0.805629
Q8BTG3	Tcp11l1	T-complex protein 11-like protein 1	3	3	3	6.1	56.331	5.3471	4	-6.24325	-5.60018	-5.90283	-5.93202	-2.19116	-3.4131	0.861858	2.06999	0.137449	4.19885
Q8BTG7	Ndrg4	Protein NDRG4	6	6	4	28.7	38.508	33.26	9	0.300893	0.117422	-1.05815	0.0942934	0.404602	-0.184597	0.278963	0.318044	0.526062	1.24664
Q8BTI8	Srrm2	Serine/arginine repetitive matrix protein 2	3	3	3	1.5	294.84	12.086	4	-1.97541	-2.53845	-3.19385	-3.59499	-2.8233	-2.52638	0.362395	-0.412318	0.434115	0.751415
Q8BTS4	Nup54	Nuclear pore complex protein Nup54	2	2	2	4.3	55.731	4.3444	3	-2.71943	-3.58923	-2.32947	-4.18988	-2.93079	-4.31849	0.740376	-0.933679	0.181812	0.523522
Q8BU30	Iars	Isoleucine--tRNA ligase, cytoplasmic	7	7	7	5.7	144.27	12.014	8	1.53251	1.17226	1.51032	1.65496	-1.00605	1.42833	0.34319	-0.71262	0.453743	0.610211
Q8BV13	Cops7b	COP9 signalosome complex subunit 7b	2	2	2	9.8	29.689	6.3818	4	-4.00849	-2.47502	-3.6485	-5.32805	-2.44522	-4.77349	0.332731	-0.804911	0.464803	0.572397
Q8BVI4	Qdpr	Dihydropteridine reductase	8	8	8	47.3	25.57	76.687	37	1.88724	1.05115	1.5064	1.37762	1.45571	1.70378	0.0401067	0.0307767	0.911787	1.02156
Q8BVQ5	Ppme1	Protein phosphatase methylesterase 1	9	9	9	33.2	42.256	33.285	23	0.538202	0.174006	0.883099	1.00185	0.386117	0.87426	0.329519	0.222305	0.468253	1.1666
Q8BVU5	Nudt9	ADP-ribose pyrophosphatase, mitochondrial	2	2	2	5.4	38.604	2.3938	2	-2.74456	-2.29807	-2.8644	-3.71634	-3.35034	-2.33847	0.486576	-0.49937	0.326155	0.707415
Q8BW75	Maob	Amine oxidase [flavin-containing] B	9	9	9	24.6	58.557	21.451	14	-0.890724	-1.03822	-0.111852	-0.174116	-1.77467	-1.07683	0.236902	-0.328271	0.57956	0.79649
Q8BW96	Camk1d	Calcium/calmodulin-dependent protein kinase type 1D	10	10	8	28.8	42.918	29.11	19	1.74434	1.49795	1.54027	1.03109	1.30349	1.82066	0.357254	-0.209104	0.439285	0.865074
Q8BWF0	Aldh5a1	Succinate-semialdehyde dehydrogenase, mitochondrial	22	22	22	58.9	55.968	138.21	74	3.2055	3.50151	3.16679	2.66526	3.201	3.30815	0.444835	-0.233135	0.359058	0.850784
Q8BWR2	Pithd1	PITH domain-containing protein 1	3	3	3	19.4	24.192	12.321	4	-3.06118	-0.937412	-0.905626	-1.31756	-2.72428	-1.6136	0.108789	-0.250409	0.778414	0.840658
Q8BWT1	Acaa2	3-ketoacyl-CoA thiolase, mitochondrial	10	10	10	30	41.829	74.681	23	0.434798	1.0245	0.139077	0.412924	0.561889	0.693204	0.0286231	0.023214	0.936218	1.01622
Q8BWW3	Pgm3	Phosphoacetylglucosamine mutase	4	4	4	11	54.989	9.2439	6	-2.23023	-4.14088	-2.24941	-1.84594	-0.662846	-1.18649	1.07141	1.64175	0.084838	3.12044
Q8BWY3	Etf1	Eukaryotic peptide chain release factor subunit 1	3	3	3	9.2	49.03	9.1352	6	-1.88254	-3.56406	-5.17258	-3.1317	-4.25335	-1.6191	0.166562	0.538344	0.681457	1.4523
Q8BX70	Vps13c	Vacuolar protein sorting-associated protein 13C	11	11	11	4.3	420.08	25.936	11	-1.16222	-0.559973	-0.708828	-0.645953	-1.16581	-1.09765	0.260692	-0.159463	0.548666	0.895358
Q8BX94	Osbpl2	Oxysterol-binding protein-related protein 2	4	4	4	9.9	55.384	7.789	4	-2.26333	-2.81141	-0.818287	-2.55393	-2.15229	-1.53253	0.0601031	-0.115238	0.870757	0.92323
Q8BYI9	Tnr	Tenascin-R	37	37	37	36.5	149.59	323.31	131	4.8191	4.50485	4.5979	4.62483	4.48578	4.72036	0.0936892	-0.0302914	0.805955	0.979222
Q8BZZ3	Wwp1	NEDD4-like E3 ubiquitin-protein ligase WWP1	2	2	2	2.2	104.69	2.3931	2	-2.05053	-1.92386	-4.16023	-3.58127	-2.98278	-3.72013	0.399006	-0.716516	0.39902	0.608565
Q8C052	Map1s	Microtubule-associated protein 1S	9	9	9	10	102.94	24.959	11	-4.0111	-1.09294	-0.235812	-1.28865	-1.62167	-1.01663	0.152078	0.470969	0.704567	1.38604
Q8C0E2	Vps26b	Vacuolar protein sorting-associated protein 26B	8	8	7	27.4	39.124	79.191	16	-0.213955	0.685673	-0.554556	-1.0584	0.319474	-0.349787	0.243742	-0.335292	0.570503	0.792624
Q8C0L0	Tmx4	Thioredoxin-related transmembrane protein 4	2	2	2	9	37.131	7.2932	3	-3.04956	-5.63541	-4.0947	-3.65188	-2.69334	-3.80126	0.457735	0.87773	0.34855	1.83748
Q8C0M9	Asrgl1	Isoaspartyl peptidase/L-asparaginase	14	14	14	45.4	33.95	81	34	2.77253	2.50434	2.58561	2.68156	2.59057	2.7139	0.178717	0.041179	0.662648	1.02895
Q8C129	Lnpep	Leucyl-cystinyl aminopeptidase	3	3	3	4	117.3	5.1044	3	-5.07779	-2.14959	-2.70091	-2.92975	-3.35862	-3.03512	0.0782627	0.201602	0.835098	1.14997
Q8C167	Prepl	Prolyl endopeptidase-like	9	9	9	16.4	83.193	31.754	12	1.07242	0.146622	0.75121	0.703033	0.787473	-0.737515	0.290774	-0.405754	0.511948	0.754842
Q91WG7	Dgkg	Diacylglycerol kinase gamma	7	7	7	13.2	88.522	20.433	14	0.254079	0.396108	-0.0730973	0.379276	-0.464231	0.375016	0.110649	-0.095676	0.775087	0.935834
Q8C419	Gpr158	Probable G-protein coupled receptor 158	12	12	12	13.7	134.42	34.738	13	0.0190969	-0.20939	0.116208	-0.173259	0.124852	-0.149843	0.11018	-0.0413882	0.775925	0.971719
Q8C5G6	Tollip	Toll-interacting protein	5	5	5	32.3	24.54	24.357	11	-0.180996	-0.442678	-2.08409	0.0356379	0.302458	-1.04275	0.388875	0.667703	0.408437	1.58854
Z4YK42	Nadk2	NAD kinase 2, mitochondrial	3	3	3	10.2	44.871	11.504	5	-1.26883	-1.1984	-1.31184	-1.62717	-1.17938	-1.4413	0.51083	-0.156259	0.308439	0.897349
Q8C605	Pfkp	ATP-dependent 6-phosphofructokinase	27	25	24	46.3	85.546	219.84	73	2.0908	2.23743	2.42176	2.52806	2.10138	2.41978	0.24677	0.0997472	0.566539	1.07159
Q8C729	Fam126b	Protein FAM126B	5	5	5	11.3	58.586	13.003	8	-2.245	-0.511375	-2.7962	-2.32278	-0.314559	-2.76118	0.0167001	0.0513495	0.962277	1.03623
Q8C845	Efhd2	EF-hand domain-containing protein D2	6	6	6	24.6	26.8	11.024	8	0.275438	-0.376009	-0.190091	-0.473441	-0.448988	-0.742399	0.997688	-0.458055	0.100534	0.727967
Q8C8N2	Scai	Protein SCAI	11	11	11	22.8	70.274	47.072	24	-0.485167	-0.313103	0.0943882	-1.80062	-1.07192	0.0360719	0.562551	-0.710862	0.27381	0.610955
Q8CA71	Shisa4	Protein shisa-4	2	2	2	8.6	21.483	3.0095	2	-5.65921	-2.85685	-3.1728	-5.2214	-5.33948	-3.00468	0.207363	-0.625565	0.62035	0.648166
Q8CAA7	Pgm2l1	Glucose 1,6-bisphosphate synthase	17	17	17	30.4	70.279	91.981	47	2.61165	2.33191	2.06746	2.83915	1.95681	2.43478	0.0867909	0.0732392	0.818859	1.05208
Q8CAQ8	Immt	MICOS complex subunit Mic60	39	39	39	56.1	83.899	323.31	107	4.03414	3.70695	3.87998	4.02026	3.60918	3.62436	0.302826	-0.122423	0.497936	0.918644
Q8CAY6	Acat2	Acetyl-CoA acetyltransferase, cytosolic	6	6	6	23.9	41.297	23.834	9	-0.851118	-1.28378	-1.27641	-1.8591	-1.10398	-0.903418	0.177748	-0.151733	0.664129	0.900168
Q8CBE3	Wdr37	WD repeat-containing protein 37	12	12	12	27	55.045	26.135	19	0.0228017	-0.891499	0.246249	1.08921	0.412439	-0.312728	0.493149	0.603789	0.321256	1.5197
Q8CBY8	Dctn4	Dynactin subunit 4	8	8	8	20.6	53.056	46.016	16	-0.543817	-2.55054	-1.49133	-0.433176	-0.316916	-1.53475	0.477238	0.766946	0.333243	1.70166
Q8CDN6	Txnl1	Thioredoxin-like protein 1	11	11	11	56.1	32.237	63.497	16	0.389503	0.376528	-0.707185	-0.0532751	0.577733	-0.15183	0.0864512	0.104593	0.8195	1.07519
Q8CE50	Snx30	Sorting nexin-30	3	3	3	7.3	49.52	14.025	3	-2.47039	-2.29504	-2.49847	-1.71562	-2.54353	-2.25668	0.424119	0.249355	0.376601	1.18868
Q8CG72	Adprhl2	Poly(ADP-ribose) glycohydrolase ARH3	2	2	2	5.4	39.414	11.262	3	-1.31035	-2.6074	-1.82511	-1.58825	-1.52896	-2.21556	0.11365	0.136694	0.76975	1.09938
Q8CG76	Akr7a2	Aflatoxin B1 aldehyde reductase member 2	5	5	5	17.7	40.612	27.848	15	-0.386804	-0.0407487	-0.153633	-0.389347	0.528615	-0.64138	0.0238319	0.0263579	0.946604	1.01844
Q8CGA0	Ppm1f	Protein phosphatase 1F	4	4	4	11.9	49.61	9.3364	7	-0.576544	-0.659164	-0.965567	-1.31454	-1.39145	-1.02642	1.45967	-0.51038	0.0346998	0.702037
Q8CGC7	Eprs	Bifunctional glutamate/proline--tRNA ligase	10	10	10	7	170.08	19.929	14	-1.36475	-0.736593	-1.17872	-0.698968	-0.609398	-0.0459214	1.09134	0.641924	0.0810325	1.56041
Q8CGF6	Wdr47	WD repeat-containing protein 47	9	9	9	11.1	102.31	20.066	13	-1.36773	0.0165249	-0.219027	-0.964819	-1.54828	-0.338374	0.316581	-0.427081	0.482413	0.743765
Q8CGK3	Lonp1	Lon protease homolog, mitochondrial	8	8	8	9.8	105.84	19.944	14	-0.0847951	-1.70655	-0.168115	-0.987429	-2.27382	-0.955929	0.478399	-0.752571	0.332354	0.593545
Q8CGP0	Hist3h2bb	Histone H2B type 3-B	10	3	3	61.1	13.908	6.1593	3	-1.37481	-1.03294	-1.63625	-0.766652	-1.63123	-1.78808	0.0445893	-0.0473222	0.902424	0.967731
Q8CGY8	Ogt	UDP-N-acetylglucosamine--peptide N-acetylglucosaminyltransferase 110 kDa subunit	21	21	21	24.2	116.95	70.071	40	1.07827	1.46387	1.71062	1.6769	1.24622	1.9928	0.318877	0.221056	0.47987	1.16559
Q8CHP8	Pgp	Phosphoglycolate phosphatase	7	7	7	30.5	34.54	57.551	15	0.509169	-0.0294111	-0.444716	0.419375	0.307197	-0.743685	0.0124293	-0.0173851	0.971786	0.988022
Q8CHT0	Aldh4a1	Delta-1-pyrroline-5-carboxylate dehydrogenase, mitochondrial	5	5	5	10.5	61.84	12.581	9	-0.822647	0.170156	-1.09607	-1.1568	-1.18353	-0.662922	0.424819	-0.418234	0.375994	0.74834
Q8CHW4	Eif2b5	Translation initiation factor eIF-2B subunit epsilon	2	2	2	3.1	80.085	6.5992	4	-4.66013	-5.85704	-3.09139	-5.1087	-5.09655	-2.9519	0.0479693	0.150471	0.895428	1.10993
Q8CI32	Bag5	BAG family molecular chaperone regulator 5	4	4	4	10.1	50.942	8.6715	6	-1.68585	-1.81004	-1.76028	-1.82795	-4.70043	-2.31951	0.604249	-1.19724	0.248743	0.436108
Q8CI94	Pygb	Glycogen phosphorylase, brain form	46	46	36	60.4	96.729	323.31	166	4.66559	4.80116	4.34222	4.4324	4.24806	4.59945	0.446571	-0.176355	0.357626	0.884936
Q8CIN4	Pak2	Serine/threonine-protein kinase PAK 2	11	6	6	25.4	57.93	17.304	11	-2.24969	-1.58737	-1.48721	-1.46659	-0.740162	-2.43415	0.156211	0.227784	0.697893	1.17104
Q8CIP4	Mark4	MAP/microtubule affinity-regulating kinase 4	3	2	2	3.3	82.643	3.7647	2	-1.74954	-1.86131	-1.64212	-6.07975	-1.40807	-1.6672	0.356931	-1.30068	0.439612	0.405934
Q8CJ40	Crocc	Rootletin	7	7	7	4.6	226.94	28.108	7	-1.34113	-0.990947	-0.837178	-1.11066	-1.65584	-2.27032	0.783115	-0.622522	0.164773	0.649535
Q8JZK9	Hmgcs1	Hydroxymethylglutaryl-CoA synthase, cytoplasmic	4	4	4	12.3	57.568	7.0807	5	-1.88468	-3.22439	-3.42418	-3.18915	-2.97041	-2.75405	0.0903915	-0.126785	0.812098	0.91587
Q8JZN2	Csde1	Cold shock domain-containing protein E1	11	11	11	15.5	85.652	23.895	17	1.33701	0.921025	0.796746	1.11373	1.16832	1.1349	0.298589	0.120724	0.502818	1.08728
Q8JZN5	Acad9	Acyl-CoA dehydrogenase family member 9, mitochondrial	9	9	9	16.6	68.721	22.464	9	-0.63018	-0.839995	-1.04659	-0.584724	-0.349747	-0.141838	1.28264	0.480153	0.0521625	1.39489
Q8JZW4	Cpne5	Copine-5	4	3	3	8.6	65.592	7.4634	3	-2.256	-3.12331	-2.56428	-2.94568	-3.00571	-2.72118	0.38074	-0.242997	0.41616	0.844988
Q8K021	Scamp1	Secretory carrier-associated membrane protein 1	6	6	6	25.7	38.028	42.953	14	0.769951	0.366926	0.584082	0.773627	0.590772	0.0555072	0.153044	-0.100351	0.703001	0.932806
Q8K0S0	Phyhip	Phytanoyl-CoA hydroxylase-interacting protein	15	15	12	38.8	37.554	88.241	40	1.96943	2.45235	2.16378	2.44293	2.30616	2.13326	0.233374	0.098928	0.584287	1.07098
Q8K0T0	Rtn1	Reticulon-1	15	15	10	25.3	83.571	91.836	51	3.21998	3.11522	3.28918	3.30329	3.29787	3.24402	0.611724	0.0735992	0.244498	1.05234
Q8K0U4	Hspa12a	Heat shock 70 kDa protein 12A	31	31	30	59.7	74.87	238.56	100	3.81511	4.04564	3.67467	3.86149	3.38181	3.56874	0.612922	-0.241126	0.243825	0.846084
Q8K183	Pdxk	Pyridoxal kinase	13	13	13	40.7	35.015	91.125	45	1.6185	1.97408	2.07954	1.98684	2.23569	1.97859	0.468275	0.176333	0.340193	1.13001
Q8K1J6	Trnt1	CCA tRNA nucleotidyltransferase 1, mitochondrial	3	3	3	8.1	49.895	5.2318	6	-1.26122	-3.38857	-2.91816	-2.01375	-2.30396	-3.79846	0.0755985	-0.182737	0.840236	0.88103
Q8K1M6	Dnm1l	Dynamin-1-like protein	39	2	2	72.1	82.657	24.451	7	-2.46658	-1.56457	-2.33101	-1.2275	-0.887146	-1.54017	1.2524	0.902449	0.0559242	1.86924
Q8K212	Pacs1	Phosphofurin acidic cluster sorting protein 1	14	14	14	15.4	104.83	68.596	41	2.4821	2.45327	2.34374	2.66641	2.49347	2.72241	1.17049	0.20106	0.0675318	1.14954
Q8K298	Anln	Actin-binding protein anillin	5	5	5	4.7	122.79	7.8743	5	-0.755514	-0.69952	-1.19829	-1.00997	-3.04752	-0.623586	0.367892	-0.675917	0.428655	0.625934
Q8K2B3	Sdha	Succinate dehydrogenase [ubiquinone] flavoprotein subunit, mitochondrial	18	18	18	35.1	72.585	138.04	44	2.56477	2.9573	2.33821	2.57063	2.59772	2.68054	0.0067802	-0.00379745	0.984509	0.997371
Q8K2I1	Fntb	Protein farnesyltransferase subunit beta	3	3	3	10.1	48.819	7.6554	6	-2.74352	-3.14963	-5.15717	-3.57945	-3.04545	-1.90722	0.396744	0.839398	0.401103	1.7893
Q8K2Q7	Brox	BRO1 domain-containing protein BROX	2	2	2	7.8	46.201	3.3219	2	1.72115	1.53796	1.72318	1.51358	1.14533	1.59816	0.728453	-0.241742	0.186873	0.845724
Q8K310	Matr3	Matrin-3	22	22	22	31.6	94.629	198.61	49	2.56843	1.96198	1.96958	1.75137	2.14592	2.35567	0.111338	-0.0823422	0.773859	0.944523
Q8K341	Atat1	Alpha-tubulin N-acetyltransferase 1	5	5	5	11.4	47.163	7.0184	5	-1.41182	-0.913692	-1.03943	-3.14622	-2.49761	-0.7875	0.641452	-1.02213	0.228322	0.492389
Q8K354	Cbr3	Carbonyl reductase [NADPH] 3	6	5	5	24.2	30.953	29.061	10	0.075073	0.131139	0.28959	0.00790794	0.24259	0.0656006	0.24846	-0.0599011	0.564338	0.95933
Q8K356	Ly6h	Lymphocyte antigen 6H	4	4	4	24.4	17.028	32.964	9	0.459004	0.612311	0.65811	0.261526	0.896901	0.789211	0.130149	0.0727379	0.741056	1.05171
Q8K3H0	Appl1	DCC-interacting protein 13-alpha	7	7	6	8.9	79.327	36.448	8	-2.07373	-1.10663	-1.70176	-2.02474	-0.677164	-1.54059	0.165851	0.213207	0.682572	1.15926
Q8K3J1	Ndufs8	NADH dehydrogenase [ubiquinone] iron-sulfur protein 8, mitochondrial	8	8	8	38.2	24.038	41.676	31	1.6453	1.08522	0.933855	1.47328	0.794785	1.00609	0.166211	-0.130074	0.682007	0.913784
Q8K4R4	Pitpnc1	Cytoplasmic phosphatidylinositol transfer protein 1	6	6	6	23.5	38.383	62.012	10	-2.51845	-2.07796	-4.02132	-1.94055	-1.84103	-2.25211	0.647435	0.861349	0.225198	1.81674
Q8K4Z3	Apoa1bp	NAD(P)H-hydrate epimerase	7	7	7	33	30.972	29.811	22	0.837942	0.706479	0.837049	1.25838	1.03227	0.853167	0.950544	0.254114	0.112061	1.1926
Q8K596	Slc8a2		14	14	14	18.2	100.71	93.028	41	1.63395	1.67482	1.79262	1.877	1.69065	1.48801	0.0426	-0.015245	0.906567	0.989489
Q8QZS1	Hibch	3-hydroxyisobutyryl-CoA hydrolase, mitochondrial	6	6	6	22.3	43.037	17.502	8	-0.352845	-1.56904	-2.24363	-4.07353	-1.42243	-0.378718	0.175504	-0.569721	0.667569	0.673747
Q8QZT1	Acat1	Acetyl-CoA acetyltransferase, mitochondrial	17	17	17	55.2	44.816	187.29	65	3.66133	3.68905	3.13924	3.65973	3.71015	3.249	0.0649751	0.0430875	0.861043	1.03032
Q8QZT2	Ccsap	Centriole, cilia and spindle-associated protein	4	4	4	18.3	28.378	17.602	8	-1.74179	-1.04235	-2.60362	-2.14029	-1.73043	-1.75696	0.0588442	-0.0799757	0.873285	0.946074
Q8QZY1	Eif3l	Eukaryotic translation initiation factor 3 subunit L	4	4	4	6.7	66.612	6.3152	4	-2.25367	-2.12592	-1.2091	-1.30634	-0.645638	-0.831518	1.14724	0.935064	0.071246	1.91198
Q8R016	Blmh	Bleomycin hydrolase	7	7	7	17.6	52.511	23.077	12	1.1389	1.29849	1.13544	1.39264	1.18992	0.599193	0.20658	-0.130362	0.62147	0.913602
Q8R050	Gspt1	Eukaryotic peptide chain release factor GTP-binding subunit ERF3A	5	5	5	7.7	68.625	7.9663	5	-1.75061	-2.13482	-1.41686	-1.48063	-1.35585	-1.7735	0.40506	0.23077	0.393496	1.17346
Q8R071	Itpka	Inositol-trisphosphate 3-kinase A	16	16	16	47.7	50.934	96.598	35	1.53762	1.5966	1.41785	1.49259	1.45753	1.61638	0.0225254	0.00481129	0.949455	1.00334
Q8R0A7	Kiaa0513	Uncharacterized protein KIAA0513	10	10	10	22.6	46.318	28.596	21	1.45051	3.45662	1.95469	2.73166	1.41613	0.50028	0.345761	-0.737914	0.451065	0.599606
Q8R0F8	Fahd1	Acylpyruvase FAHD1, mitochondrial	5	5	5	29.5	25.172	10.742	8	0.580083	0.346801	0.348208	0.144637	0.667341	-0.0629589	0.310257	-0.175358	0.489489	0.885548
Q8R0H9	Gga1	ADP-ribosylation factor-binding protein GGA1	5	5	5	9.8	69.971	28.744	8	0.0610155	-1.37092	-0.659739	-0.126029	-0.201986	-1.06775	0.138089	0.191291	0.72763	1.14178
Q8R0Y6	Aldh1l1	Cytosolic 10-formyltetrahydrofolate dehydrogenase	33	33	33	46.9	98.708	132.57	68	2.30622	2.56123	2.30336	2.35883	2.15968	2.00248	0.741997	-0.216604	0.181135	0.860589
Q8R0Y8	Slc25a42	Mitochondrial coenzyme A transporter SLC25A42	2	2	2	9.4	35.24	6.2233	3	-3.06296	-3.64111	-2.40778	-2.4219	-2.30267	-5.35583	0.110196	-0.322852	0.775897	0.799488
Q8R127	Sccpdh	Saccharopine dehydrogenase-like oxidoreductase	8	8	8	24	47.129	31.084	16	-0.181765	-0.2406	-0.622809	-0.244444	-0.572193	-0.300523	0.0479859	-0.0239952	0.895394	0.983505
Q8R164	Bphl	Valacyclovir hydrolase	7	7	7	35.1	32.851	23.895	16	0.948131	1.0532	1.12247	0.7985	0.109907	0.483733	1.31616	-0.577223	0.0482883	0.670253
Q8R191	Syngr3	Synaptogyrin-3	6	6	6	27.5	24.561	45.218	16	0.895616	1.10363	1.07156	0.856782	0.676058	0.924281	0.974634	-0.204561	0.106015	0.867803
Q8R1B4	Eif3c	Eukaryotic translation initiation factor 3 subunit C	3	3	3	2.6	105.53	4.7833	5	-1.27741	-0.512063	-2.23212	0.0376139	-1.41834	-3.06025	0.0467292	-0.139798	0.897989	0.907647
Q8R1F6	Hid1	Protein HID1	6	6	6	8.4	88.778	16.547	10	-3.06179	-0.493051	-1.35534	-1.33128	-1.87196	-3.79912	0.261449	-0.697392	0.547711	0.616686
Q8R1G2	Cmbl	Carboxymethylenebutenolidase homolog	4	4	4	24.1	27.902	10.391	9	-1.89916	-0.820983	-1.02939	-3.36161	-1.93244	-1.36696	0.64544	-0.970495	0.226235	0.510331
Q8R1I1	Uqcr10	Cytochrome b-c1 complex subunit 9	3	3	3	50	7.4454	8.0274	8	-0.283077	-0.622466	-0.740545	0.171759	-0.0708727	-0.776562	0.439456	0.323471	0.363533	1.25134
Q8R1N4	Nudcd3	NudC domain-containing protein 3	4	4	4	15.7	40.89	55.264	9	-2.31973	-2.16381	-3.01657	-1.49104	-3.70029	-2.34912	0.0063539	-0.0134485	0.985476	0.990722
Q8R1Q8	Dync1li1	Cytoplasmic dynein 1 light intermediate chain 1	17	17	17	39	56.614	92.203	31	2.05438	1.59062	1.98183	1.44313	1.63524	1.91091	0.464207	-0.212515	0.343394	0.863032
Q8R1S0	Coq6	Ubiquinone biosynthesis monooxygenase COQ6, mitochondrial	4	4	4	10.5	51.392	13.136	7	0.768048	0.244951	1.1765	-0.239403	-0.68624	-0.093589	1.52758	-1.06958	0.0296768	0.476459
Q9CYR0	Ssbp1	Single-stranded DNA-binding protein, mitochondrial	3	3	3	21.1	17.319	7.3911	4	-0.497953	-0.210289	-0.391183	-0.174927	-0.72075	-0.888653	0.420939	-0.228302	0.379368	0.853639
Q8R2R9	Ap3m2	AP-3 complex subunit mu-2	9	9	6	29.7	46.916	20.167	12	0.781438	-0.0500529	1.19642	0.26445	0.365513	0.467288	0.303542	-0.276851	0.497116	0.825391
Q8R307	Vps18	Vacuolar protein sorting-associated protein 18 homolog	5	5	5	6.6	110.22	57.968	8	-2.41382	-2.94106	-2.96404	-3.56958	-1.83705	-1.90147	0.22085	0.33694	0.601382	1.26307
Q8R317	Ubqln1	Ubiquilin-1	4	2	2	11	61.976	5.6841	4	-1.38149	0.0390322	-0.568535	-1.52971	-2.03993	-1.34431	1.01908	-1.00099	0.0957011	0.499658
Q8R326	Pspc1	Paraspeckle component 1	7	7	6	14.5	58.758	22.78	11	0.446403	0.368935	0.364771	-0.142257	-0.00264683	0.508586	0.611826	-0.272142	0.244441	0.828089
Q8R3F5	Mcat	Malonyl-CoA-acyl carrier protein transacylase, mitochondrial	4	4	4	9.2	41.928	8.8232	5	-1.17182	-2.03292	-0.195265	-1.55292	-0.447488	-1.41853	0.00325101	-0.00631308	0.992542	0.995634
Q8R3P0	Aspa	Aspartoacylase	6	6	6	25.6	35.344	16.289	7	-2.25365	-1.10478	-2.84611	-4.59599	-1.37949	-2.01736	0.208186	-0.596098	0.619175	0.661541
Q8R404	Qil1	Protein QIL1	3	3	3	41.2	13.373	12.572	7	-0.921248	-1.11074	-0.817475	-0.961548	-1.05996	-0.700449	0.112098	0.0425019	0.772505	1.0299
Q8R464	Cadm4	Cell adhesion molecule 4	5	5	5	18.3	42.723	19.916	8	-0.0842109	-1.13649	0.110166	-0.196781	-0.88167	-2.01703	0.430742	-0.66165	0.370901	0.632155
Q8R4N0	Clybl	Citrate lyase subunit beta-like protein, mitochondrial	4	4	4	10.9	37.548	7.7115	8	-0.353822	-0.774696	-2.30585	-1.95868	-2.62386	-2.76093	0.948575	-1.30303	0.112571	0.405273
Q8R4U7	Luzp1	Leucine zipper protein 1	3	3	3	2.2	119.31	4.9066	4	-5.07549	-4.03665	-4.69413	-2.23049	-3.2059	-3.48641	1.54184	1.62782	0.0287183	3.09046
Q8R570	Snap47	Synaptosomal-associated protein 47	15	15	15	50.8	46.524	100.48	28	0.0685298	0.323159	0.394376	-0.711375	0.641577	0.221724	0.197332	-0.21138	0.634845	0.863711
Q8R574	Prpsap2	Phosphoribosyl pyrophosphate synthase-associated protein 2	10	10	8	34.4	40.88	18.673	17	0.94992	0.722708	0.642108	0.697866	0.412439	0.967643	0.160246	-0.0789294	0.691439	0.94676
Q8R5C5	Actr1b	Beta-centractin	10	10	5	39.4	42.281	98.401	38	2.07189	2.06374	2.15698	2.54678	2.08926	2.24645	0.646089	0.196622	0.225897	1.14601
Q8R5H1	Usp15	Ubiquitin carboxyl-terminal hydrolase 15	6	6	5	7.3	112.32	12.679	8	-1.07387	-1.80106	-2.12328	-1.74062	-0.845008	-2.34322	0.0143155	0.0231205	0.967575	1.01616
Q8R5H6	Wasf1	Wiskott-Aldrich syndrome protein family member 1	13	13	12	31.8	61.508	45.497	33	1.22348	1.56887	1.57668	1.34936	1.59805	1.42258	0.000748806	0.00031666	0.998277	1.00022
Q8R5L1	C1qbp	Complement component 1 Q subcomponent-binding protein, mitochondrial	5	5	5	31.9	31.025	41.637	24	-0.0368723	-0.0230067	0.831775	-0.978227	0.702468	0.0595948	0.227016	-0.329354	0.592903	0.795893
Q8VBV7	Cops8	COP9 signalosome complex subunit 8	4	4	4	27.8	23.255	17.567	7	-1.08579	0.129136	-0.699679	-0.799549	-0.307372	-0.491249	0.0166623	0.0193865	0.96236	1.01353
Q8VBY2	Camkk1	Calcium/calmodulin-dependent protein kinase kinase 1	6	6	6	16	55.837	26.687	8	-0.83529	-0.624543	-0.397464	-0.621087	-0.864536	-0.391846	0.0119326	-0.00672413	0.972898	0.99535
Q8VCD6	Reep2	Receptor expression-enhancing protein 2	3	3	3	17.3	28.436	20.194	6	-3.45393	-2.83869	-2.31363	-4.16029	-6.50367	-4.2127	1.17015	-2.09014	0.0675845	0.234858
Q8VCI5	Pex19	Peroxisomal biogenesis factor 19	3	3	3	17.4	32.733	12.439	4	-5.06371	-3.08289	-2.55154	-3.24235	-2.28846	-2.33982	0.49909	0.942502	0.316891	1.92186
Q8VCT3	Rnpep	Aminopeptidase B	14	14	14	27.1	72.415	51.681	22	0.727501	-0.0986662	0.813959	0.873118	0.748906	0.718574	0.435002	0.299268	0.367281	1.23052
Q9QYF9	Ndrg3	Protein NDRG3	7	7	7	30.4	41.555	62.271	13	0.502797	0.787671	1.20853	0.260766	1.18632	0.528776	0.19525	-0.174378	0.637896	0.88615
Q8VCW8	Acsf2	Acyl-CoA synthetase family member 2, mitochondrial	6	6	6	15.4	67.95	17.492	14	-1.37315	-0.977146	-1.44099	-1.14666	-1.05307	-1.1619	0.409277	0.143219	0.389693	1.10437
Q8VD33	Sgtb	Small glutamine-rich tetratricopeptide repeat-containing protein beta	3	3	3	12.5	33.429	8.8492	7	-2.06521	-4.03665	-1.82601	-1.47551	-0.933688	-0.610746	1.03193	1.63598	0.0929124	3.10798
Q8VD37	Sgip1	SH3-containing GRB2-like protein 3-interacting protein 1	17	17	6	35.9	86.062	117.41	39	0.894929	1.72044	0.755897	2.16565	1.02089	1.69982	0.490711	0.505031	0.323064	1.41915
Q8VDC0	Lars2	Probable leucine--tRNA ligase, mitochondrial	2	2	2	1.9	101.48	1.7851	2	-3.0483	-4.07074	-3.6557	-2.1585	-3.79158	-2.0012	0.661207	0.941155	0.218169	1.92006
Q8VDD5	Myh9	Myosin-9	33	24	23	20.3	226.37	87.8	35	0.904233	1.25957	1.40084	1.55904	0.876223	1.20442	0.0343227	0.025015	0.924011	1.01749
Q8VDM4	Psmd2	26S proteasome non-ATPase regulatory subunit 2	21	21	21	29.6	100.2	86.978	36	1.84745	1.61007	1.92034	1.34674	1.56404	1.39391	1.45028	-0.357722	0.0354589	0.780396
Q8VDN2	Atp1a1	Sodium/potassium-transporting ATPase subunit alpha-1	43	25	25	43.5	112.98	283.68	67	3.11246	3.46606	3.44349	3.73201	3.15832	3.55323	0.276041	0.140517	0.529613	1.1023
Q8VDP4	Ccar2	Cell cycle and apoptosis regulator protein 2	9	9	9	13.8	103	34.216	13	-0.703275	-1.4934	-1.73539	-1.85054	-1.4158	-1.19191	0.182146	-0.175396	0.657437	0.885524
Q8VDQ8	Sirt2	NAD-dependent protein deacetylase sirtuin-2	16	16	16	51.2	43.256	260.23	43	2.58164	1.99445	2.06059	2.10103	2.06754	2.12281	0.243883	-0.115094	0.570318	0.923322
Q8VE47	Uba5	Ubiquitin-like modifier-activating enzyme 5	6	6	6	26.8	44.789	36.932	8	-1.88387	-3.56144	-0.346582	-1.80091	-1.5062	-1.73123	0.096373	0.251186	0.80099	1.19019
Q8VEB6	Elac1	Zinc phosphodiesterase ELAC protein 1	2	2	2	5.5	39.739	2.3151	2	-1.76044	-2.52236	-2.16826	-4.87984	-2.41988	-1.94223	0.424026	-0.9303	0.376681	0.524749
Q8VED9	Lgalsl	Galectin-related protein	7	7	6	48.3	18.955	78.677	17	1.55022	1.59098	1.89528	1.64999	1.75715	1.74804	0.127061	0.0395636	0.746344	1.0278
Q8VEJ9	Vps4a	Vacuolar protein sorting-associated protein 4A	4	4	4	9.6	48.906	8.8046	10	-0.693259	-0.889724	-0.180794	0.071018	0.405154	-0.129833	1.25679	0.703372	0.0553612	1.62831
Q8VEK0	Tmem30a	Cell cycle control protein 50A	6	6	6	18.1	41.06	15.916	10	-0.825438	-1.98571	-1.26478	-1.07729	-0.462663	-1.64449	0.24433	0.297162	0.569732	1.22872
Q8VEK3	Hnrnpu	Heterogeneous nuclear ribonucleoprotein U	18	18	18	25.8	87.917	139.18	53	3.06218	2.99569	3.14605	2.86438	3.09217	3.19801	0.052612	-0.0164509	0.885907	0.988662
Q8VEM8	Slc25a3	Phosphate carrier protein, mitochondrial	12	12	12	35	39.632	61.506	30	3.56155	2.15057	2.76847	3.34246	2.12636	1.91833	0.237809	-0.364482	0.578351	0.776747
Q8VHI6	Wasf3	Wiskott-Aldrich syndrome protein family member 3	6	5	5	15.8	55.203	14.817	10	-0.903031	-1.87817	-0.375709	-1.3528	-1.2225	-0.890482	0.0787006	-0.102958	0.834256	0.931122
Q8VHM5	Hnrnpr		9	9	6	15.8	70.887	27.167	20	0.67184	0.842961	1.17667	0.526171	1.21912	0.882233	0.028773	-0.0213147	0.935895	0.985334
Q8VI75	Ipo4	Importin-4	6	6	6	7.8	119.27	19.62	7	-1.91358	-1.31238	-0.946304	-0.949667	-5.87309	-0.913851	0.287048	-1.18812	0.51636	0.438876
Q8VIJ6	Sfpq	Splicing factor, proline- and glutamine-rich	12	12	11	20.9	75.441	74.865	28	0.24225	0.315757	0.558913	0.697434	0.515819	0.809784	1.10602	0.302039	0.0783387	1.23289
Q8VIM9	Irgq	Immunity-related GTPase family Q protein	7	7	7	15.6	59.323	17.728	8	-0.759691	-1.28077	-0.302593	-1.51555	-1.41274	-0.921033	0.676957	-0.50209	0.210399	0.706083
Q91V09	Wdr13	WD repeat-containing protein 13	4	4	4	11.1	53.663	16.964	6	-3.45813	-1.57592	-2.83891	-1.55562	-0.745184	-1.89656	0.876772	1.2252	0.132809	2.33788
Q91V14	Slc12a5	Solute carrier family 12 member 5	24	24	20	22	126.27	143.88	61	3.39136	2.86017	2.80676	3.31833	3.15255	3.21563	0.47058	0.20941	0.338392	1.15621
Q91V36	Nrbp2	Nuclear receptor-binding protein 2	4	4	4	9.2	57.348	9.1083	6	-1.48427	-4.11258	-4.58691	-1.3887	-1.57536	-1.09023	0.982011	2.04316	0.104229	4.12147
Q91V41	Rab14	Ras-related protein Rab-14	11	11	11	60.5	23.897	54.008	31	2.0442	1.93603	2.03187	1.51522	2.04717	2.17454	0.169137	-0.0917229	0.677428	0.938401
Q91V61	Sfxn3	Sideroflexin-3	15	15	14	64.8	35.406	135.64	44	1.93155	1.67852	1.75791	1.93434	1.25288	0.856579	0.612383	-0.441392	0.244128	0.736424
Q91V64	Isoc1	Isochorismatase domain-containing protein 1	2	2	2	9.8	32.032	6.379	4	-1.88311	-2.0679	-5.44141	-3.1317	-1.83132	-2.18577	0.241858	0.747878	0.572983	1.67932
Q91V77	S100a1	Protein S100	3	3	3	55.3	10.505	31.588	6	-2.77691	-2.26604	-4.80516	-5.19614	-4.20387	-3.77254	0.556604	-1.10815	0.277585	0.46389
Q91V89	Ppp2r5d		5	5	3	10.3	68.994	15.964	8	-0.574643	-1.35579	-1.11818	-0.942634	0.58121	-1.35606	0.28246	0.44371	0.521843	1.3601
Q91VA7	Idh3b	Isocitrate dehydrogenase [NAD] subunit, mitochondrial	15	15	15	44.8	42.194	64.248	55	3.9402	3.8129	3.57794	3.39385	3.56888	3.91716	0.331592	-0.150388	0.466023	0.901008
Q91VB8	haemaglobin alpha 2	Hemoglobin subunit alpha	11	11	9	91.5	15.112	233.76	124	5.31418	5.52708	5.11968	5.51605	5.417	5.24586	0.197186	0.0726566	0.635058	1.05165
Q91VD9	Ndufs1	NADH-ubiquinone oxidoreductase 75 kDa subunit, mitochondrial	31	31	31	49	79.776	318.58	96	3.74305	3.73558	3.32668	3.19202	3.20211	3.42127	0.988039	-0.32997	0.102792	0.795553
Q91VF2	Hnmt	Histamine N-methyltransferase	3	3	3	8.8	33.664	5.1777	6	-3.05449	-3.48313	-2.0257	-1.27593	-0.76558	-1.62495	1.5113	1.63229	0.0308102	3.10004
Q91VI7	Rnh1	Ribonuclease inhibitor	12	12	12	39.9	49.816	53.935	21	-0.456955	-0.611462	-0.21932	-0.183773	-0.170689	-0.692924	0.144135	0.0801168	0.717571	1.0571
Q91VM9	Ppa2	Inorganic pyrophosphatase 2, mitochondrial	9	9	9	30.9	38.114	21.905	16	0.491426	0.466838	0.737008	0.38644	1.13585	0.220339	0.0178073	0.0157848	0.959827	1.011
Q91VR5	Ddx1	ATP-dependent RNA helicase DDX1	16	16	16	26.4	82.499	70.836	28	1.22328	1.63632	1.32002	1.60056	1.43876	1.44625	0.306903	0.10198	0.493284	1.07325
Q91VR8	Brk1	Protein BRICK1	4	4	4	46.7	8.7608	17.053	13	1.03148	0.584278	0.862717	0.250096	0.615826	0.871853	0.482084	-0.246899	0.329546	0.842706
Q91VW3	Sh3bgrl3	SH3 domain-binding glutamic acid-rich-like protein 3	5	5	5	47.3	10.477	93.125	25	2.40373	2.03646	2.17801	2.38057	1.93905	2.17739	0.0860784	-0.0403988	0.820204	0.972386
Q91VZ6	Smap1	Stromal membrane-associated protein 1	3	2	2	6.4	47.66	4.8476	5	-0.920763	0.0728136	-0.313804	0.322329	0.177342	-0.0207938	0.829092	0.546877	0.14822	1.46092
Q91W43	Gldc	Glycine dehydrogenase (decarboxylating), mitochondrial	3	3	3	4.5	113.27	11.194	6	-1.05751	-3.93382	-2.3779	-0.707525	-3.0264	-3.72013	0.00753211	-0.028273	0.982806	0.980593
Q91WC3	Acsl6	Long-chain-fatty-acid--CoA ligase 6	12	12	12	21.4	78.016	40.308	21	0.266024	0.336305	0.376222	0.793453	-0.00602024	0.660243	0.248224	0.156375	0.564646	1.11448
Q91WD5	Ndufs2	NADH dehydrogenase [ubiquinone] iron-sulfur protein 2, mitochondrial	16	16	16	44.7	52.625	50.763	33	2.84543	2.45337	2.44055	2.56164	2.33576	2.67068	0.126403	-0.0570882	0.747476	0.961202
Q91WK2	Eif3h	Eukaryotic translation initiation factor 3 subunit H	3	3	3	8.8	39.832	9.4353	6	-0.59095	-0.871822	-0.892032	-0.808939	-0.515997	-0.719103	0.327193	0.103588	0.470768	1.07444
Q91WS0	Cisd1	CDGSH iron-sulfur domain-containing protein 1	4	4	4	42.6	12.097	38.011	12	0.236354	-0.116443	-0.0354847	-0.472213	0	0.479291	0.0294289	-0.0257828	0.934482	0.982287
Q91X97	Ncald	Neurocalcin-delta	12	6	6	57.5	22.245	53.384	19	0.480577	0.291093	0.0573145	0.531758	0.0258605	-0.285568	0.278783	-0.185645	0.52628	0.879256
Q91XD6	Vps36	Vacuolar protein-sorting-associated protein 36	4	4	4	10.6	43.735	8.1011	4	-3.05323	-3.5994	-3.15362	-2.89179	-2.32272	-3.78526	0.230319	0.268824	0.588411	1.20483
Q91XF0	Pnpo	Pyridoxine-5-phosphate oxidase	3	3	3	14.2	30.114	8.9594	4	-1.38719	-1.13126	-1.40816	-0.823212	-1.04104	-1.11133	1.19894	0.317013	0.0632494	1.24575
Q91XH5	Spr	Sepiapterin reductase	10	10	9	47.3	27.928	61.148	33	1.94011	1.83956	1.83472	1.77431	2.05115	2.08739	0.402607	0.0994831	0.395725	1.07139
Q91XU3	Pip4k2c	Phosphatidylinositol 5-phosphate 4-kinase type-2 gamma	3	3	3	8.3	47.335	8.6783	5	-2.07329	-2.63806	-0.552096	-2.80285	-0.818887	-0.708551	0.123245	0.311055	0.752931	1.24061
Q91XV3	Basp1	Brain acid soluble protein 1	19	19	19	89.8	22.086	323.31	154	5.01829	5.56573	5.18042	5.32849	5.68312	5.66136	0.693867	0.302842	0.202364	1.23357
Q91YD9	Wasl	Neural Wiskott-Aldrich syndrome protein	5	5	5	12.8	54.274	20.287	7	-1.26461	-3.60665	-1.64303	-1.25371	-1.54828	-4.74381	0.0919868	-0.343833	0.80912	0.787945
Q91YJ2	Snx4	Sorting nexin-4	6	6	6	16.2	51.777	16.016	7	-0.782957	-1.11085	-0.744471	-2.05291	-0.659904	-2.75331	0.684747	-0.942617	0.206659	0.520288
Q91Z31	Ptbp2	Polypyrimidine tract-binding protein 2	9	9	7	31.6	57.488	29.444	19	-0.135501	0.177502	-0.361099	0.846279	0.728516	0.110017	1.13558	0.66797	0.0731847	1.58884
Q91Z53	Grhpr	Glyoxylate reductase/hydroxypyruvate reductase	8	8	8	33.5	35.328	33.521	13	1.46458	1.50134	1.57469	0.786408	2.007	1.18861	0.198721	-0.186196	0.632819	0.87892
Q91ZA3	Pcca	Propionyl-CoA carboxylase alpha chain, mitochondrial	10	10	10	18.2	79.921	32.016	17	-0.193158	-0.429533	-0.322794	-0.516652	-0.422533	0.0871338	0.0537572	0.0311446	0.883574	1.02182
Q91ZJ5	Ugp2	UTP--glucose-1-phosphate uridylyltransferase	15	15	15	37.6	56.979	46.377	36	1.66719	1.8135	1.28146	1.58504	1.23285	1.50754	0.310615	-0.145572	0.489086	0.904021
Q91ZP9	Necab2	N-terminal EF-hand calcium-binding protein 2	5	5	5	18.5	43.44	12.825	7	-2.1481	-2.56196	-2.31207	-1.46706	-1.81465	-1.43012	1.96072	0.770106	0.0109465	1.70539
Q91ZR1	Rab4b	Ras-related protein Rab-4B	10	10	5	50.2	23.629	19.735	11	-0.101422	0.592476	0.156783	-0.289634	0.144365	0.33508	0.216598	-0.152676	0.607298	0.89958
S4R1P5	Dst	Dystonin	5	4	4	0.9	870.52	7.0283	6	-1.18003	-0.152917	-1.10992	-2.78235	-0.970568	-1.37131	0.627023	-0.893787	0.236035	0.538199
Q91ZZ3	Sncb	Beta-synuclein	8	5	3	54.1	14.051	183.65	41	3.17145	3.32092	3.19892	2.93118	3.1313	3.31198	0.370991	-0.105611	0.425607	0.929411
Q920E5	Fdps	Farnesyl pyrophosphate synthase	6	6	6	23.2	40.581	18.565	18	-0.0148918	-0.0447145	-0.274028	-0.079834	0.0390426	-0.06189	0.356766	0.0769842	0.439779	1.05481
Q920I9	Wdr7	WD repeat-containing protein 7	27	27	27	22.2	163.45	101	53	2.53155	1.88831	2.30059	2.14897	2.1596	2.63571	0.10907	0.0746103	0.777911	1.05308
Q920P5	Ak5	Adenylate kinase isoenzyme 5	13	13	13	26	63.322	64.413	25	0.379857	1.05561	0.795975	1.01893	0.49321	0.870166	0.0699562	0.0502888	0.851224	1.03547
Q921F2	Tardbp	TAR DNA-binding protein 43	7	7	7	22.2	44.547	25.083	18	-0.0947111	0.777643	0.675107	0.194051	0.0817911	0.212286	0.44822	-0.28997	0.35627	0.817919
Q921F4	Hnrnpll	Heterogeneous nuclear ribonucleoprotein L-like	6	6	6	12.9	64.124	18.184	7	-0.620664	-0.384576	-0.793018	-0.457097	-0.80421	-0.131353	0.233362	0.135199	0.584303	1.09824
Q921H8	Acaa1a	3-ketoacyl-CoA thiolase A, peroxisomal	5	5	5	23.3	43.953	23.456	12	-2.35028	-3.52981	-1.55045	-5.44794	-3.69979	-2.1673	0.511979	-1.29483	0.307625	0.407584
Q921I1	Tf	Serotransferrin	20	20	20	36.7	76.723	105.54	39	1.1407	1.9719	1.61687	1.59732	1.65245	1.72619	0.123254	0.0821665	0.752914	1.05861
Q921J2	Rheb	GTP-binding protein Rheb	4	4	4	23.9	20.451	38.227	6	0.565913	0.416863	0.293391	-0.437621	0.167406	0.109371	1.0815	-0.479004	0.0828902	0.717473
Q921M3	Sf3b3	Splicing factor 3B subunit 3	7	7	7	7.2	135.55	21.23	10	-1.17693	-1.80076	-1.4925	-0.749028	-3.08199	-0.931734	0.0431693	-0.0975192	0.90538	0.934639
Q921M7	Fam49b	Protein FAM49B	11	11	10	46.3	36.776	39.96	22	0.822081	0.764157	1.06272	0.964661	1.25175	0.9686	0.607495	0.178684	0.246891	1.13185
Q922B2	Dars	Aspartate--tRNA ligase, cytoplasmic	15	15	15	35.7	57.147	45.236	27	1.76265	1.53179	1.30997	0.992211	1.48674	1.62535	0.290039	-0.166703	0.512816	0.890876
Q922D8	Mthfd1	C-1-tetrahydrofolate synthase, cytoplasmic	12	12	12	16.4	101.2	62.863	23	0.974457	0.215459	0.597183	0.97783	0.809254	1.18684	0.741345	0.395608	0.181407	1.3155
Q922H2	Pdk3	[Pyruvate dehydrogenase (acetyl-transferring)] kinase isozyme 3, mitochondrial	9	9	8	27.5	47.922	15.513	11	0.098201	0.401009	0.208526	-0.765365	-0.31536	-0.177512	1.52559	-0.655325	0.0298132	0.634933
Q922Q4	Pycr2	Pyrroline-5-carboxylate reductase 2	2	2	2	7.5	33.659	9.3819	4	-1.89277	-1.7846	-2.44779	-2.4231	-0.815204	-3.02802	0.0227275	-0.0470555	0.949014	0.96791
Q922Q8	Lrrc59	Leucine-rich repeat-containing protein 59	2	2	2	6.5	34.877	4.7771	3	-2.46692	-1.91587	-2.22091	-2.01168	-4.41472	-1.99728	0.301014	-0.606662	0.500018	0.656715
Q923T9	Camk2g	Calcium/calmodulin-dependent protein kinase type II subunit gamma	20	9	9	42.3	59.606	69.356	21	0.691603	0.798169	1.10119	1.48424	-0.369041	0.90291	0.12458	-0.190953	0.75062	0.876027
Q924B0	Impa1	Inositol monophosphatase 1	12	12	12	49.5	30.429	59.131	25	1.36457	1.1214	1.71028	1.97489	1.59547	1.58412	0.679099	0.319406	0.209363	1.24782
Q924M7	Mpi	Mannose-6-phosphate isomerase	6	6	6	18	46.575	74.217	16	0.217931	0.0650683	-2.97729	-0.615275	0.0445163	0.00252814	0.266677	0.708687	0.541157	1.63432
Q925I1	Atad3	ATPase family AAA domain-containing protein 3	3	3	3	5.4	66.741	5.1909	3	-2.60145	-5.47361	-2.47928	-2.77484	-4.04036	-2.41837	0.149817	0.440253	0.708245	1.35684
Q99J08	Sec14l2	SEC14-like protein 2	5	5	5	16.1	46.3	16.524	11	-0.29917	-0.345238	0.35761	0.0413485	-0.30433	-0.101996	0.0355423	-0.0260597	0.92142	0.982099
Q99J77	Nans		3	3	3	10.6	40.024	8.1551	4	-3.45302	-5.30411	-2.33347	-3.17789	-2.78962	-2.34768	0.441908	0.925138	0.361487	1.89887
Q99J99	Mpst	3-mercaptopyruvate sulfurtransferase	6	6	6	23.9	33.097	17.319	12	-0.625184	-0.253155	-0.392502	-0.251862	-0.490306	-0.644519	0.087014	-0.0386152	0.818438	0.973589
Q99JB2	Stoml2	Stomatin-like protein 2, mitochondrial	5	5	5	20.7	38.384	25.792	11	-1.92273	-2.11086	-1.34264	-2.43634	-1.21717	-1.6621	0.0157762	0.0202082	0.964326	1.01411
Q99JI4	Psmd6	26S proteasome non-ATPase regulatory subunit 6	9	9	9	23.4	45.536	25.632	10	-3.99846	-0.660152	-0.519888	-1.03579	-1.43425	-0.428564	0.257549	0.759965	0.552651	1.69345
Q99JP6	Homer3	Homer protein homolog 3	7	6	6	25.3	39.694	79.805	9	-0.23961	-0.482556	-1.63534	-1.25261	-0.181889	-1.86636	0.183284	-0.314454	0.655716	0.804155
Q99JP7	Ggt7	Gamma-glutamyltransferase 7	6	6	6	11.5	70.251	14.264	9	0.272012	-0.0989268	-1.34317	0.777772	0.107589	-0.50094	0.351558	0.518169	0.445084	1.43214
Q99JR1	Sfxn1	Sideroflexin-1	9	8	8	45.7	35.649	50.355	15	-1.93727	-2.3489	-1.50755	-0.602888	-0.743911	-0.811745	2.07446	1.21172	0.00842446	2.31614
Q99JX4	Eif3m	Eukaryotic translation initiation factor 3 subunit M	5	5	5	16.3	42.516	28.178	8	-1.71853	-3.16167	-1.03178	-3.23908	-2.1232	-1.88233	0.231021	-0.444207	0.587461	0.734988
Q99JY0	Hadhb	Trifunctional enzyme subunit beta, mitochondrial	10	10	10	21.5	51.386	26.381	21	1.13135	0.855043	0.837477	1.25891	0.982056	1.03427	0.517792	0.150458	0.303535	1.10992
Q99JY8	Ppap2b	Lipid phosphate phosphohydrolase 3	4	4	4	13.1	35.216	10.332	4	-0.235011	-0.924279	-0.900533	-0.479477	-0.911049	-0.752957	0.0365213	-0.0278872	0.919345	0.980856
Q99JY9	Actr3	Actin-related protein 3	19	19	16	59.6	47.357	231.47	68	2.59612	2.68194	2.39761	2.07978	2.30313	2.6451	0.512346	-0.215887	0.307365	0.861017
Q99JZ4	Sar1a	GTP-binding protein SAR1a	4	4	2	27.3	22.399	10.536	8	-0.0946658	-0.268735	0.021815	-0.196878	0.321641	0.0360011	0.413869	0.16745	0.385595	1.12307
Q99K48	Nono	Non-POU domain-containing octamer-binding protein	4	3	3	10.6	54.54	20.808	7	-1.72661	-0.424138	-0.352938	-1.22271	-0.120238	-1.00044	0.0322336	0.0534336	0.928467	1.03773
Q99K85	Psat1	Phosphoserine aminotransferase	16	16	16	48.9	40.472	67.207	43	2.09559	2.20081	2.1871	1.95868	2.14023	2.04965	0.836092	-0.111642	0.145851	0.925534
Q99KC8	Vwa5a	von Willebrand factor A domain-containing protein 5A	9	9	8	14.2	87.142	24.908	19	-0.129788	0.172883	0.720443	-0.0208712	-0.292594	0.445622	0.253833	-0.21046	0.557401	0.864261
Q99KH8	Stk24	Serine/threonine-protein kinase 24	4	4	4	10.4	47.953	10.004	6	-3.2395	-5.20494	-1.3182	-1.81925	-1.54303	-1.36451	0.674631	1.67862	0.211528	3.20121
Q99KI0	Aco2	Aconitate hydratase, mitochondrial	42	42	42	60.1	85.462	323.31	184	5.91541	5.9986	5.57836	5.72648	5.57212	5.76877	0.427145	-0.141669	0.373986	0.90647
Q99KJ8	Dctn2	Dynactin subunit 2	16	16	16	49.8	44.116	131.95	45	3.05017	2.70607	2.70279	2.60507	2.8155	2.3423	0.577685	-0.232057	0.264433	0.85142
Q99KK7	Dpp3	Dipeptidyl peptidase 3	13	13	13	21.5	82.897	63.426	19	-1.48319	0.228968	-0.709308	-0.0883009	-0.174953	-2.12479	0.0591163	-0.141503	0.872738	0.906574
Q99KP3	Cryl1	Lambda-crystallin homolog	4	4	4	18.5	35.208	12.359	7	-1.48703	-0.60566	0.0394504	0.417846	-0.372716	0.818266	0.796222	0.972212	0.159874	1.96185
Q99KP6	Prpf19	Pre-mRNA-processing factor 19	6	6	6	18.7	55.238	20.624	6	-0.89738	-2.60909	-1.16063	-1.51663	-0.632867	-2.21519	0.0492659	0.100806	0.892759	1.07237
Q99KQ4	Nampt	Nicotinamide phosphoribosyltransferase	6	6	6	14.7	55.446	16.392	10	-0.874921	-1.79963	-1.35641	-0.705878	-1.49636	-1.53751	0.0909495	0.0970713	0.811055	1.0696
Q99KR7	Ppif	Peptidyl-prolyl cis-trans isomerase F, mitochondrial	5	4	4	27.2	21.737	10.786	3	-0.13155	-0.176842	-0.368332	-0.720906	-3.35062	-0.386198	0.600092	-1.26033	0.251135	0.417448
Q99KX1	Mlf2	Myeloid leukemia factor 2	4	4	4	19.4	28.055	8.9177	4	-2.07574	-2.38804	-1.88296	-2.48731	-2.18458	-2.77267	0.747822	-0.365938	0.178722	0.775964
Q99L13	Hibadh	3-hydroxyisobutyrate dehydrogenase, mitochondrial	5	5	5	23.6	35.44	18.155	8	-0.206157	0.299968	-0.449573	-0.884994	-0.344207	-0.0676231	0.408301	-0.313687	0.39057	0.804583
Q99L27	Gmpr2	GMP reductase 2	3	2	2	7.8	38.018	3.6583	3	-4.00491	-1.8489	-3.30724	-2.23028	-1.89372	-2.17917	0.671588	0.952628	0.213016	1.9354
Q99L43	Cds2	Phosphatidate cytidylyltransferase 2	4	4	4	13.7	51.313	19.026	10	-1.39359	-1.1053	-1.54238	-1.47947	-0.688135	-1.24683	0.320111	0.208944	0.478508	1.15584
Q99L45	Eif2s2	Eukaryotic translation initiation factor 2 subunit 2	4	4	4	14.2	38.092	9.7005	5	-3.45459	-1.60004	-1.84445	-2.61461	-1.20438	-3.75963	0.0853851	-0.226511	0.821514	0.854699
Q99L47	St13	Hsc70-interacting protein	11	11	11	31	41.655	38.781	27	1.66451	2.98872	2.70513	3.03812	3.12192	3.03502	0.690708	0.612236	0.203841	1.52863
Q99LB2	Dhrs4	Dehydrogenase/reductase SDR family member 4	5	5	5	16.5	29.884	11.082	6	-1.4759	-0.566383	-0.757589	0.212731	0.0733177	-0.90787	0.743131	0.726018	0.180663	1.65407
Q99LB6	Mat2b	Methionine adenosyltransferase 2 subunit beta	3	3	3	14.4	37.392	13.604	6	-1.8841	-1.4853	-0.897642	-2.69681	-1.41376	-1.62891	0.42873	-0.490813	0.372623	0.711624
Q99LC3	Ndufa10	NADH dehydrogenase [ubiquinone] 1 alpha subcomplex subunit 10, mitochondrial	14	14	14	41.7	40.603	86.41	49	2.24668	2.27787	1.98607	1.74004	2.12106	1.91384	0.786751	-0.245225	0.163399	0.843684
Q99LC5	Etfa	Electron transfer flavoprotein subunit alpha, mitochondrial	12	12	12	47.7	35.009	75.823	29	2.71795	2.69295	2.3565	2.74895	2.27771	2.1935	0.3656	-0.182417	0.430923	0.881225
Q99LF4	Rtcb	tRNA-splicing ligase RtcB homolog	7	7	7	17.2	55.249	18.978	8	0.2451	0.582902	-0.130272	-0.0902344	0.572268	-0.156222	0.148577	-0.123972	0.710268	0.917657
Q99LG2	Tnpo2	Transportin-2	6	6	3	7.7	100.46	60.828	16	-0.938556	0.240082	-0.151815	-0.0140657	0.0208214	-0.392614	0.156221	0.15481	0.697878	1.11328
Q99LP6	Grpel1	GrpE protein homolog 1, mitochondrial	5	5	5	23	24.307	8.8785	6	-1.10541	-0.200042	-0.167455	-0.598103	-1.2451	-0.160299	0.149739	-0.176864	0.708371	0.884624
Q99LR1	Abhd12	Monoacylglycerol lipase ABHD12	4	4	4	14.1	45.269	13.074	4	-7.21464	-2.38741	-4.24567	-1.25511	-2.47591	-3.36812	0.665031	2.24953	0.216256	4.75528
Q99LS3	Psph	Phosphoserine phosphatase	4	4	4	18.2	25.096	7.8491	5	-1.73755	-2.84938	-1.89435	-2.69365	-1.32455	-0.830477	0.34307	0.544202	0.453869	1.45821
Q99LX0	Park7	Protein deglycase DJ-1	12	12	12	76.7	20.021	119.18	59	3.63892	3.69969	3.40157	3.68395	3.12106	3.54009	0.275711	-0.131693	0.530016	0.91276
Q99LY9	Ndufs5	NADH dehydrogenase [ubiquinone] iron-sulfur protein 5	5	5	5	50.9	12.648	16.734	10	-0.435194	-0.234763	-1.50184	-1.57862	0.517778	0.188178	0.222218	0.433045	0.59949	1.35008
Q99M71	Epdr1	Mammalian ependymin-related protein 1	7	7	7	32.1	25.485	18.501	17	1.04027	0.924752	0.563105	0.461647	0.461492	0.3078	1.32635	-0.432397	0.0471679	0.741029
Q99MK8	Adrbk1	Beta-adrenergic receptor kinase 1	6	6	6	10	79.638	12.342	7	-1.49088	-1.74624	-2.32684	-1.66662	-1.70464	-2.21225	0.00704733	-0.00651411	0.983904	0.995495
Q99MN1	Kars	Lysine--tRNA ligase	5	5	5	7.4	67.839	8.8817	8	-1.27544	-1.01652	-1.60942	-2.04445	-1.24944	-0.387441	0.0495183	0.0733508	0.89224	1.05216
Q99MN9	Pccb	Propionyl-CoA carboxylase beta chain, mitochondrial	9	9	9	22.2	58.408	51.754	14	-0.27633	-1.21995	-0.800589	-1.88464	-0.440321	-1.07683	0.299685	-0.368305	0.50155	0.774692
Q99MR6	Srrt	Serrate RNA effector molecule homolog	4	4	4	5.1	100.45	12.162	8	-2.16542	-2.23642	-2.90952	-1.47354	-6.52213	-3.32255	0.374947	-1.33562	0.421748	0.396221
Q99MR8	Mccc1	Methylcrotonoyl-CoA carboxylase subunit alpha, mitochondrial	4	4	4	7	79.343	27.379	4	-2.74317	-3.17613	-3.87104	-2.16685	-2.57053	-2.76483	0.957983	0.762708	0.110158	1.69667
Q99N15	Hsd17b10	3-hydroxyacyl-CoA dehydrogenase type-2	11	11	11	70.9	27.273	121.29	29	0.856741	1.20412	1.46223	0.718854	1.31126	0.594483	0.457821	-0.299495	0.348481	0.812536
Q99P72	Rtn4	Reticulon-4	26	26	26	36.4	126.61	104.14	53	1.8064	2.14784	1.7272	2.04334	2.21908	1.96347	0.535244	0.181486	0.291579	1.13405
Q99PG2	Ogfr	Opioid growth factor receptor	3	3	3	15.6	70.678	4.8711	4	-3.46249	-2.29933	-2.54185	-2.18647	-2.55423	-3.35546	0.04792	0.0691734	0.89553	1.04912
Q99PL6	Ubxn6	UBX domain-containing protein 6	5	5	5	14.7	49.795	14.113	7	-1.59724	-3.12794	-0.990407	-1.0432	-1.43095	-1.53815	0.362534	0.567763	0.433977	1.48222
Q99PT1	Arhgdia	Rho GDP-dissociation inhibitor 1	11	11	11	67.6	23.407	124.2	36	2.175	1.89684	1.95535	2.28962	2.13649	2.07434	0.675039	0.157753	0.21133	1.11555
Q99PU5	Acsbg1	Long-chain-fatty-acid--CoA ligase ACSBG1	13	13	13	23.9	80.425	36.557	15	0.870991	0.487262	-0.209834	0.135459	0.0714633	0.237929	0.297298	-0.234523	0.504315	0.849966
Q99PV0	Prpf8	Pre-mRNA-processing-splicing factor 8	3	3	3	1	273.61	4.0378	3	-1.47912	-4.44026	-1.45035	-2.88302	-3.40219	-1.87024	0.0852421	-0.261903	0.821784	0.833987
Q9CPP6	Ndufa5	NADH dehydrogenase [ubiquinone] 1 alpha subcomplex subunit 5	7	7	7	61.2	13.36	66.138	27	2.5275	2.65198	2.17817	2.73297	1.5998	2.11883	0.351572	-0.302016	0.44507	0.811118
Q9CPQ1	Cox6c	Cytochrome c oxidase subunit 6C	5	5	4	36.8	8.4689	6.9212	9	1.82719	1.12115	1.34481	1.24498	0.72484	-0.673203	0.753083	-0.998847	0.17657	0.5004
Q9CPQ8	Atp5l	ATP synthase subunit g, mitochondrial	5	5	5	48.5	11.424	54.171	20	2.66752	1.6621	2.04074	2.4544	0.499972	1.33037	0.47249	-0.695208	0.336907	0.61762
Q9CPU0	Glo1	Lactoylglutathione lyase	11	11	11	54.9	20.809	38.183	37	3.29407	3.15111	3.29824	3.23976	3.1169	3.30498	0.137284	-0.0272605	0.72898	0.981282
Q9CPV4	Glod4	Glyoxalase domain-containing protein 4	15	15	15	57.4	33.316	53.985	33	1.91866	2.38657	2.42903	1.84928	2.06059	1.73185	0.89516	-0.36418	0.127303	0.776911
Q9CPW4	Arpc5	Actin-related protein 2/3 complex subunit 5	7	7	7	65.6	16.288	52.369	19	1.27267	2.1357	1.67315	1.18505	1.49192	1.58583	0.419577	-0.272901	0.380559	0.827654
Q9CPX6	Atg3	Ubiquitin-like-conjugating enzyme ATG3	4	4	4	14.6	35.796	8.2551	9	-1.48439	-2.04676	-2.92793	-1.57962	-1.62143	-1.52725	0.615437	0.576927	0.242417	1.49167
Q9CPY7	Lap3	Cytosol aminopeptidase	17	17	17	39.3	56.141	96.682	32	1.87313	1.98468	1.37957	1.66343	2.12804	1.73771	0.154632	0.0972693	0.700436	1.06975
Q9CQ54	Ndufc2	NADH dehydrogenase [ubiquinone] 1 subunit C2	3	3	3	27.5	14.164	6.4092	5	-0.691746	-0.354062	-1.46115	-0.460746	-0.922468	-0.941251	0.0579134	0.0608298	0.875158	1.04307
Q9CQ60	Pgls	6-phosphogluconolactonase	11	11	11	70	27.254	48.181	24	0.665344	-0.365494	0.219344	-0.21421	0.815795	0.417099	0.146301	0.166497	0.714002	1.12233
Q9CQ62	Decr1	2,4-dienoyl-CoA reductase, mitochondrial	5	5	5	20.3	36.213	24.567	12	0.793572	-0.633627	0.228137	0.887879	0.13208	0.808569	0.428169	0.480149	0.373105	1.39489
Q9CQ69	Uqcrq	Cytochrome b-c1 complex subunit 8	3	3	3	34.1	9.7681	15.528	10	1.69902	1.71474	2.13331	1.48413	1.49028	2.19245	0.174852	-0.126737	0.668572	0.9159
Q9CQ75	Ndufa2	NADH dehydrogenase [ubiquinone] 1 alpha subcomplex subunit 2	7	7	7	57.6	10.916	44.257	19	1.98554	1.5805	1.83657	0.997841	1.93978	0.895306	0.673231	-0.523227	0.212212	0.695814
Q9CQ92	Fis1	Mitochondrial fission 1 protein	5	5	5	42.1	17.008	24.411	19	-0.426948	0.129358	-1.50327	-0.498035	-1.05521	0.264256	0.0998644	0.170624	0.794576	1.12554
Q9CQA3	Sdhb	Succinate dehydrogenase [ubiquinone] iron-sulfur subunit, mitochondrial	9	9	9	33	31.814	74.35	25	2.61214	2.85593	2.47962	2.0621	2.13458	2.57027	0.953446	-0.393575	0.111315	0.761241
Q9CQB4	Uqcrb	Cytochrome b-c1 complex subunit 7	12	12	12	69.4	13.561	52.95	24	1.61169	2.33392	1.73386	1.62981	2.25028	2.13703	0.142078	0.112549	0.720977	1.08114
Q9CQC7	Ndufb4	NADH dehydrogenase [ubiquinone] 1 beta subcomplex subunit 4	4	4	4	45.7	15.081	20.421	8	0.222111	-0.137748	0.43104	-1.61843	-0.53121	-0.124764	0.912471	-0.929935	0.122329	0.524882
Q9CQD1	Rab5a	Ras-related protein Rab-5A	8	5	5	50.2	23.598	50.33	8	-1.07207	-1.58949	-1.05006	-0.895029	-0.988805	-0.5144	0.894212	0.437797	0.127582	1.35453
Q9CQE1	Nipsnap3b	Protein NipSnap homolog 3B	4	4	4	16.6	28.308	6.4981	7	0.597815	0.962073	-0.831425	0.556688	0.263464	-0.00391546	0.0170166	0.0292575	0.961575	1.02049
Q9CQE8		UPF0568 protein C14orf166 homolog	7	7	7	33.2	28.152	16.425	13	-0.697188	-0.411284	0.0374889	-0.743459	-0.8617	-0.460395	0.60733	-0.331524	0.246985	0.794697
Q9CQF3	Nudt21	Cleavage and polyadenylation specificity factor subunit 5	8	8	8	41.4	26.24	25.16	15	-0.105882	0.580834	-0.596209	0.392178	-0.0678192	-0.263816	0.0531189	0.0605998	0.884873	1.0429
Q9CQF7	Pfdn1	Prefoldin subunit 1	5	5	4	27.9	14.255	5.7266	5	-0.420737	-0.711985	-0.422469	-0.580627	-0.185327	-0.432307	0.32464	0.118977	0.473544	1.08596
Q9CQH3	Ndufb5	NADH dehydrogenase [ubiquinone] 1 beta subcomplex subunit 5, mitochondrial	4	4	4	21.2	21.71	18.265	7	1.0854	0.711959	0.725259	0.728973	0.379592	0.700972	0.647369	-0.237693	0.225232	0.8481
Q9CQI3	Gmfb	Glia maturation factor beta	8	8	8	77.5	16.723	58.342	33	2.38235	1.69367	1.75234	2.15465	2.24514	1.47458	0.0154841	0.015335	0.964975	1.01069
Q9CQI6	Cotl1	Coactosin-like protein	11	11	11	74.6	15.944	70.109	43	3.33336	3.14088	2.94701	3.08481	3.07079	2.92402	0.391179	-0.113877	0.406276	0.924101
Q9CQJ8	Ndufb9	NADH dehydrogenase [ubiquinone] 1 beta subcomplex subunit 9	5	5	5	40.8	21.984	33.378	9	-0.625775	-1.30169	-0.5757	-2.11716	-1.29757	-1.47181	1.0923	-0.79446	0.0808546	0.576559
Q9CQK7	Rwdd1	RWD domain-containing protein 1	2	2	2	14.4	27.785	3.177	3	-2.69391	-1.65838	-4.43402	-2.55965	-2.11946	-2.94199	0.174397	0.3884	0.669272	1.30894
Q9CQM5	Txndc17	Thioredoxin domain-containing protein 17	3	3	3	28.5	14.015	23.286	6	0.182734	-0.139623	-0.570712	0.0752435	-0.060744	0.0481121	0.370686	0.196738	0.425906	1.1461
Q9CQM8	Rpl21	60S ribosomal protein L21	3	3	3	18.1	18.579	13.601	8	0.0743834	0.352174	0.197211	-0.35206	0.511612	-0.277085	0.357708	-0.247101	0.438825	0.842588
Q9CQQ7	Atp5f1	ATP synthase F(0) complex subunit B1, mitochondrial	5	5	5	23	28.948	18.972	18	0.999542	0.182408	0.982058	0.775394	-0.823992	-0.00607801	0.622014	-0.739561	0.238773	0.598921
Q9CQR2	Rps21	40S ribosomal protein S21	5	5	5	66.3	9.1413	41.475	8	-0.0446245	-0.322586	-1.63287	-0.840556	-0.28838	-0.559854	0.0705027	0.103762	0.850153	1.07457
Q9CQR4	Acot13	Acyl-coenzyme A thioesterase 13	5	5	5	36.4	15.183	34.978	11	0.643576	1.34276	0.403259	-0.00963198	0.882028	0.504063	0.369615	-0.337712	0.426958	0.791295
Q9CQS4	Slc25a46	Solute carrier family 25 member 46	3	3	3	7.2	46.224	5.7937	4	-1.0818	-1.71657	-1.7442	-1.37215	-2.75907	-1.64049	0.358056	-0.409715	0.438475	0.752772
Q9CQT1	Mri1	Methylthioribose-1-phosphate isomerase	3	3	3	11.4	39.41	4.4171	3	-3.05839	-3.06299	-2.20207	-2.62053	-2.77855	-2.16182	0.303492	0.254181	0.497173	1.19266
Q9CQV8	Ywhab	14-3-3 protein beta/alpha	15	8	8	68.3	28.086	254.54	24	1.52201	1.17129	1.53823	1.06331	1.6441	1.31606	0.122784	-0.0693536	0.75373	0.953065
Q9CQW1	Ykt6	Synaptobrevin homolog YKT6	5	5	5	29.8	22.314	10.915	10	-2.49183	-2.88298	-1.96735	-3.60914	-1.58313	-1.42362	0.117154	0.242089	0.763564	1.1827
Q9CQX2	Cyb5b	Cytochrome b5 type B	4	4	4	47.9	16.318	67.858	9	-1.60871	-1.30228	-0.950832	-0.930667	-1.40797	-1.61943	0.0391184	-0.0320853	0.913864	0.978006
Q9CQX8	Mrps36	28S ribosomal protein S36, mitochondrial	3	3	3	56.9	11.101	16.369	7	-1.27368	1.43321	0.842196	1.75058	2.19923	1.18492	0.722399	1.37767	0.189497	2.59848
Q9CQZ1	Hsbp1	Heat shock factor-binding protein 1	2	2	2	39.5	8.6107	15.73	6	-1.02076	-3.3138	-2.1428	-2.11949	-2.44816	-1.73512	0.0281971	0.0581979	0.937137	1.04116
Q9CQZ5	Ndufa6	NADH dehydrogenase [ubiquinone] 1 alpha subcomplex subunit 6	5	5	5	39.7	15.283	70.218	16	1.19833	1.25174	0.652167	0.581119	1.12982	1.06115	0.160207	-0.110051	0.691502	0.926555
Q9CQZ6	Ndufb3	NADH dehydrogenase [ubiquinone] 1 beta subcomplex subunit 3	3	3	3	27.9	11.692	10.49	9	0.261578	-0.0650112	0.152758	-1.12137	-0.770822	-0.255678	1.43813	-0.8324	0.0364645	0.561594
Q9CR16	Ppid	Peptidyl-prolyl cis-trans isomerase D	19	19	17	51.6	40.742	62.573	45	2.54101	2.75614	2.36997	2.83159	2.57864	2.6092	0.356151	0.117435	0.440401	1.0848
Q9CR26	Vta1	Vacuolar protein sorting-associated protein VTA1 homolog	3	3	3	13.3	33.913	15.702	5	-4.44545	-3.06291	-2.32498	-2.83438	-3.56847	-2.24051	0.210411	0.396658	0.616012	1.31645
Q9CR61	Ndufb7	NADH dehydrogenase [ubiquinone] 1 beta subcomplex subunit 7	3	3	3	38	16.331	9.0861	8	-0.684202	-0.812788	-2.81825	-0.990676	-1.72296	-1.42402	0.0274871	0.0591949	0.93867	1.04188
Q9CR62	Slc25a11	Mitochondrial 2-oxoglutarate/malate carrier protein	13	13	13	46.5	34.155	66.936	27	2.20623	1.33443	1.66897	1.51744	0.371342	0.969276	0.874784	-0.783857	0.133418	0.580812
Q9CR68	Uqcrfs1	Cytochrome b-c1 complex subunit Rieske, mitochondrial	15	15	15	56.9	29.367	179.24	81	3.40989	3.07156	2.98787	3.19494	2.91628	3.18752	0.1322	-0.0568584	0.737564	0.961355
Q9CR86	Carhsp1	Calcium-regulated heat stable protein 1	2	2	2	16.2	16.062	4.8846	4	-3.46197	-1.03362	-0.553694	-1.39825	-0.628576	-1.26737	0.248829	0.585027	0.56386	1.50007
Q9CR95	Necap1	Adaptin ear-binding coat-associated protein 1	8	8	8	37.1	29.639	55.505	21	2.25678	2.33844	2.07463	2.32128	1.84877	2.01629	0.434765	-0.16117	0.367481	0.894299
Q9CRB6	Tppp3	Tubulin polymerization-promoting protein family member 3	10	10	9	52.8	18.965	62.521	18	1.27849	1.29003	1.17467	0.366329	2.19481	0.802327	0.0808863	-0.126571	0.830068	0.916006
Q9CRD0	Ociad1	OCIA domain-containing protein 1	4	4	4	23.9	27.61	69.994	12	-1.84003	-1.39116	-1.39919	-1.38182	-1.44263	-1.28295	0.488345	0.174326	0.324829	1.12844
Q9CRD2	Emc2	ER membrane protein complex subunit 2	2	2	2	9.1	34.934	2.3251	2	-5.90169	-0.955662	-1.26609	-1.11673	-0.99805	-1.25292	0.422296	1.58525	0.378185	3.00059
Q9CS84	Nrxn1	Neurexin-1	15	15	13	11.7	166.17	40.041	17	0.847717	0.672585	1.00578	0.418008	0.458233	0.777004	0.912585	-0.290945	0.122297	0.817366
Q9CT10	Ranbp3	Ran-binding protein 3	2	2	2	4.7	52.572	8.0271	4	-1.66937	-1.34046	-0.315264	-0.879268	-1.15703	-2.72118	0.271983	-0.477462	0.534585	0.71824
Q9CTY5	Micu3	Calcium uptake protein 3, mitochondrial	3	3	3	6.9	59.809	5.847	4	-1.474	-2.94084	-3.51568	-2.84485	-2.14723	-3.02802	0.014883	-0.029858	0.966311	0.979517
Q9CVB6	Arpc2	Actin-related protein 2/3 complex subunit 2	18	18	18	58.7	34.357	64.454	47	2.71316	2.74391	2.74114	2.77714	2.73083	2.84746	0.674045	0.0524052	0.211814	1.03699
Q9CWJ9	Atic	Bifunctional purine biosynthesis protein PURH	15	15	15	32.8	64.217	65.901	23	0.873135	0.700193	0.697668	0.645825	1.07333	0.452959	0.0593716	-0.0329594	0.872225	0.977413
Q9CWK8	Snx2	Sorting nexin-2	6	4	4	12.3	58.47	4.2126	4	-1.06339	-1.88205	-1.43543	-4.0292	-1.45609	-2.2077	0.620606	-1.10404	0.239549	0.465213
Q9CWL8	Ctnnbl1	Beta-catenin-like protein 1	3	3	3	4.6	64.979	4.3757	5	-3.01842	-4.46096	-3.63099	-3.15364	-3.73457	-2.43073	0.457629	0.597142	0.348635	1.51272
Q9CWS0	Ddah1	N(G),N(G)-dimethylarginine dimethylaminohydrolase 1	15	15	14	55.8	31.381	95.078	36	2.53852	2.78631	2.60644	2.45407	2.54891	2.56524	0.6728	-0.121013	0.212422	0.919542
Q9CX00	Ist1	IST1 homolog	5	5	5	14.9	39.468	15.787	7	-1.26739	-1.08119	-1.57507	-1.06971	-2.13571	-2.52813	0.586811	-0.603299	0.258934	0.658247
Q9CX34	Sugt1	Suppressor of G2 allele of SKP1 homolog	10	10	10	39.9	38.158	39.469	10	-0.4141	-1.12117	0.31302	-0.44248	-0.900644	-0.201979	0.0823717	-0.107616	0.827234	0.92812
Q9CX80	Cygb	Cytoglobin	2	2	2	10	21.465	5.6067	7	-1.74435	-1.73686	-1.68982	-2.36075	-1.00621	-0.582446	0.309672	0.407212	0.490149	1.32612
Q9CX86	Hnrnpa0	Heterogeneous nuclear ribonucleoprotein A0	9	9	9	33.4	30.53	48.108	46	4.51054	4.54038	4.40922	4.5615	4.53634	4.64069	0.851389	0.0927997	0.140803	1.06644
Q9CXS4	Cenpv	Centromere protein V	5	5	5	30.2	27.541	26.109	7	-1.74273	-1.76339	-1.38402	-2.16903	-1.99091	-1.07267	0.114725	-0.114155	0.767847	0.923923
Q9CXW3	Cacybp	Calcyclin-binding protein	5	5	5	22.3	26.51	16.406	10	-0.474381	0.193237	0.110822	-0.323493	0.0476201	-3.20562	0.453144	-1.10373	0.352254	0.465313
Q9CXY6	Ilf2	Interleukin enhancer-binding factor 2	6	6	6	25.1	43.062	22.637	18	-0.0987426	1.32751	0.699515	0.90969	0.781386	0.157359	0.0186885	-0.0266154	0.957881	0.981721
Q9CY64	Blvra	Biliverdin reductase A	4	4	4	13.6	33.524	6.2372	8	-0.90064	-1.05895	-1.8214	-1.25861	-0.757014	-0.692806	0.459604	0.357523	0.347053	1.28122
Q9CYG7	Tomm34	Mitochondrial import receptor subunit TOM34	7	7	7	26.5	34.278	22.225	14	0.0285925	0.306501	0.569213	0.369862	0.277007	0.614093	0.254314	0.118885	0.556782	1.0859
Q9CYT6	Cap2	Adenylyl cyclase-associated protein 2	19	18	18	50.4	52.861	140.53	36	1.73132	1.74484	1.81847	1.77848	1.64625	1.06711	0.53619	-0.267597	0.290944	0.830702
Q9CZ04	Cops7a	COP9 signalosome complex subunit 7a	7	7	7	31.3	30.224	16.094	13	-1.68474	-3.52115	-0.594372	-0.979882	-0.923045	-0.926999	0.507401	0.990113	0.310885	1.98634
Q9CZ13	Uqcrc1	Cytochrome b-c1 complex subunit 1, mitochondrial	19	19	18	45.6	52.851	212.33	74	3.81134	3.64035	3.44658	3.2623	3.20621	3.57054	0.860897	-0.286406	0.137754	0.819942
Q9CZ30	Ola1	Obg-like ATPase 1	14	14	14	44.2	44.729	61.972	42	2.20531	2.06217	2.08905	2.96921	1.95653	1.87112	0.154424	0.14678	0.700771	1.1071
Q9CZ44	Nsfl1c	NSFL1 cofactor p47	18	18	18	58.4	40.709	103.97	33	0.8172	1.4896	1.17324	1.58159	1.44582	1.07997	0.354641	0.209115	0.441935	1.15598
Q9CZC8	Scrn1	Secernin-1	11	11	11	32.6	46.325	89.018	39	1.33077	2.39586	2.08057	1.82293	2.37329	1.76913	0.0488366	0.0527198	0.893642	1.03722
Q9CZD3	Gars	Glycine--tRNA ligase	12	12	12	20.7	81.877	46.775	31	0.714768	0.229675	0.945425	1.0193	0.0321786	0.867995	0.0087173	0.00986953	0.980128	1.00686
Q9CZM2	Rpl15	60S ribosomal protein L15	4	4	4	16.2	24.146	6.1904	7	-1.36872	-2.5833	-1.54763	-2.30886	-1.8544	-1.2517	0.0192962	0.0282327	0.956542	1.01976
Q9CZS1	Aldh1b1	Aldehyde dehydrogenase X, mitochondrial	5	5	5	13.5	57.552	9.9157	6	-1.89706	-2.50794	-0.969746	-2.39196	-4.20387	-3.72013	1.10266	-1.64707	0.0789476	0.319287
Q9CZT8	Rab3b	Ras-related protein Rab-3B	5	4	4	26.5	24.757	14.313	10	0.0393152	-0.639239	-0.0813687	0.413283	-0.19916	-0.400455	0.197106	0.164987	0.635176	1.12116
Q9CZU6	Cs	Citrate synthase, mitochondrial	16	16	16	44.8	51.736	167.03	72	4.75691	4.44905	4.23888	4.51788	4.2284	4.50587	0.133126	-0.0642347	0.735993	0.956453
Q9CZW5	Tomm70a	Mitochondrial import receptor subunit TOM70	9	9	9	15.2	67.589	22.224	19	1.61099	1.34182	1.58425	1.5216	0.687538	1.39768	0.494343	-0.310078	0.320374	0.806598
Q9CZX8	Rps19	40S ribosomal protein S19	8	8	8	37.9	16.085	18.859	18	1.33576	1.55081	1.66303	1.38352	1.61596	1.20734	0.305345	-0.114262	0.495057	0.923855
Q9CZY3	Ube2v1	Ubiquitin-conjugating enzyme E2 variant 1	9	9	3	63.3	16.355	30.826	29	2.53581	2.47884	2.74942	2.37944	2.39433	2.40727	1.10442	-0.194345	0.0786293	0.873969
Q9D023	Mpc2	Mitochondrial pyruvate carrier 2	3	3	3	22.8	14.286	6.2234	4	-2.06493	-3.17613	-0.834859	-1.42449	-1.41498	-1.6079	0.328979	0.542847	0.468836	1.45684
Q9D051	Pdhb	Pyruvate dehydrogenase E1 component subunit beta, mitochondrial	15	15	15	58.2	38.937	166.56	43	2.66209	2.89927	2.64273	2.43011	2.67189	2.88921	0.17193	-0.0709595	0.673084	0.952005
Q9D0E1	Hnrnpm	Heterogeneous nuclear ribonucleoprotein M	10	10	10	15.8	77.648	34.448	22	0.610337	0.998428	0.99147	0.848984	0.933006	0.799987	0.015047	-0.00608565	0.965946	0.995791
Q9D0F9	Pgm1	Phosphoglucomutase-1	21	21	21	49.6	61.417	167.78	64	3.14447	2.91082	2.78429	2.52711	2.9155	2.84843	0.50029	-0.182844	0.316017	0.880964
Q9D0I9	Rars	Arginine--tRNA ligase, cytoplasmic	11	11	11	19.4	75.673	19.889	14	-0.0451051	-1.51472	0.0526044	0.0680152	0.403251	-0.302911	0.438304	0.558526	0.364499	1.47276
Q9D0J8	Ptms	Parathymosin	2	2	2	22.8	11.43	28.787	12	2.00942	1.09866	2.02884	1.83164	1.28692	1.3562	0.248714	-0.220718	0.564009	0.858138
Q9D0K2	Oxct1	Succinyl-CoA:3-ketoacid coenzyme A transferase 1, mitochondrial	16	16	16	47.5	55.988	110.31	33	2.49543	2.35132	2.16338	1.9361	1.94664	2.04805	1.60721	-0.359779	0.024705	0.779284
Q9D0L7	Armc10	Armadillo repeat-containing protein 10	4	4	4	16	33.31	9.2957	5	-2.46413	-1.65496	-2.39594	-1.70988	-3.17287	-1.51967	0.0214735	0.0375326	0.951758	1.02636
Q9D0M3	Cyc1	Cytochrome c1, heme protein, mitochondrial	8	8	8	32.3	35.327	49.479	14	1.41776	1.1617	1.01424	1.25834	1.02845	1.08082	0.213794	-0.0753609	0.611232	0.949105
Q9D0M5	Dynll2	Dynein light chain 2, cytoplasmic	4	4	2	46.1	10.35	28.025	14	1.8862	0.538609	2.1828	2.20092	1.90097	2.00853	0.415084	0.500935	0.384518	1.41513
Q9D0R2	Tars	Threonine--tRNA ligase, cytoplasmic	8	8	8	11.5	83.355	14.276	11	-1.42613	-0.573683	-1.68753	-0.80916	-0.68624	-0.537717	0.731534	0.551408	0.185552	1.46551
Q9D0S9	Hint2	Histidine triad nucleotide-binding protein 2, mitochondrial	5	5	5	39.3	17.32	34.819	10	-0.024246	0.419172	-0.723561	-0.563482	-0.100846	-0.867086	0.42798	-0.400926	0.373268	0.757372
Q9D0T1	Nhp2l1	NHP2-like protein 1	4	4	3	34.4	14.173	3.8419	4	-1.49353	-1.43045	-1.39753	-1.66701	-0.977445	-1.36159	0.201151	0.105154	0.629288	1.07561
Q9D154	Serpinb1a	Leukocyte elastase inhibitor A	6	6	6	18.5	42.574	16.946	8	-2.25166	-0.977052	-2.50975	-2.78235	-0.953813	-0.509553	0.232009	0.497581	0.586127	1.41184
Q9D172	D10Jhu81e	ES1 protein homolog, mitochondrial	10	10	10	46.6	28.09	79.409	31	2.6181	3.01556	2.71076	2.79746	2.81589	2.79234	0.0587759	0.0204203	0.873422	1.01425
Q9D1A2	Cndp2	Cytosolic non-specific dipeptidase	17	17	17	39.2	52.767	70.911	42	1.45925	1.4209	1.60839	1.50975	1.34754	1.69982	0.0683748	0.0228595	0.854329	1.01597
Q9D1E6	Tbcb	Tubulin-folding cofactor B	7	7	7	29.9	27.385	23.611	16	1.0631	1.20211	1.38355	0.575684	1.32306	1.41032	0.150435	-0.113235	0.707236	0.924513
Q9D1G1	Rab1b	Ras-related protein Rab-1B	10	4	4	59.7	22.187	12.948	10	-0.15231	0	-0.0377215	0.0631091	-0.00480581	-0.196189	0.0672858	0.0173817	0.856474	1.01212
Q9D1H7	Get4	Golgi to ER traffic protein 4 homolog	3	3	3	10.4	36.525	20.07	13	-0.818884	-1.00296	-0.675382	-1.47481	-0.696481	-0.71196	0.178551	-0.128676	0.662901	0.91467
Q9D1K2	Atp6v1f	V-type proton ATPase subunit F	10	10	10	84	13.37	140.8	37	1.92327	1.23551	1.50757	1.40014	1.65335	1.49703	0.0629539	-0.0386109	0.86506	0.973592
Q9D1Q6	Erp44	Endoplasmic reticulum resident protein 44	5	5	5	14	46.852	14.64	8	-0.501438	-0.0881732	0.132705	-0.0534074	0.0768109	0.14155	0.460207	0.207287	0.346572	1.15451
Q9D1X0	Nol3	Nucleolar protein 3	4	4	4	26.4	24.567	77.688	8	-2.20724	-1.9635	-3.71246	-1.61804	-3.34191	-2.95015	0.00388154	-0.00896744	0.991102	0.993804
Q9D2G2	Dlst	Dihydrolipoyllysine-residue succinyltransferase component of 2-oxoglutarate dehydrogenase complex, mitochondrial	10	10	10	25.6	48.994	63.978	32	2.99896	3.43114	3.40095	3.17283	3.22501	3.23672	0.17669	-0.0654946	0.665748	0.955618
Q9D2M8	Ube2v2	Ubiquitin-conjugating enzyme E2 variant 2	8	3	3	57.9	16.367	5.4142	9	-0.501318	-0.797201	-0.539979	-1.18072	-0.530826	-0.300883	0.0727735	-0.0579765	0.84572	0.960611
Q9D2P8	Mobp	Myelin-associated oligodendrocyte basic protein	5	5	5	31.8	19.197	16.557	13	0.865032	1.49977	0.984019	0.672333	1.88772	1.86871	0.332073	0.35998	0.465508	1.28341
Q9D2V7	Coro7	Coronin-7	8	8	8	14.8	100.81	76.443	12	-0.834074	-0.321072	-0.944206	-0.661304	-0.166819	-0.8138	0.216553	0.152476	0.607361	1.11148
Q9D394	Rufy3	Protein RUFY3	17	17	17	42.2	53.006	66.018	33	1.93534	2.17831	1.77155	1.6815	1.86925	2.04136	0.245407	-0.0976942	0.56832	0.934525
Q9D3A9	Ttyh1	Protein tweety homolog 1	5	5	5	15.1	49.032	16.831	7	-0.0917293	0.03728	-1.02913	-0.423197	-0.275902	-0.357773	0.00864447	0.00890209	0.980292	1.00619
Q9D3D9	Atp5d	ATP synthase subunit delta, mitochondrial	4	4	4	37.5	17.6	104.25	19	2.35875	2.31785	2.19265	1.99091	2.25525	2.26303	0.513651	-0.120012	0.306443	0.92018
Q9D4H8	Cul2	Cullin-2	10	10	10	14.1	86.876	24.003	16	-0.625906	0.232419	0.290102	-0.314653	0.132784	-0.488016	0.209457	-0.188833	0.617366	0.877315
Q9D554	Sf3a3	Splicing factor 3A subunit 3	6	6	6	14.4	58.841	22.651	11	-1.15421	-4.03665	-2.67604	-0.886701	-0.815672	-0.79884	1.00751	1.78856	0.0982851	3.45471
Q9D5V6	Syap1	Synapse-associated protein 1	3	3	3	11	41.349	20.85	4	-2.25556	-3.04524	-0.96704	-2.41891	-1.56108	-2.1541	0.0226784	0.0445863	0.949121	1.03139
Q9D6F9	Tubb4a	Tubulin beta-4A chain	23	5	5	73.4	49.585	202.7	23	1.16077	2.22935	1.28671	1.58979	1.67368	1.89507	0.174199	0.160566	0.669577	1.11773
Q9D6J6	Ndufv2	NADH dehydrogenase [ubiquinone] flavoprotein 2, mitochondrial	10	10	10	45.6	27.285	70.968	26	1.27788	1.38342	1.09418	0.746401	1.26064	1.41695	0.193073	-0.110498	0.641102	0.926269
Q9D6M3	Slc25a22	Mitochondrial glutamate carrier 1	15	15	12	63.2	34.67	176.04	49	2.84844	2.83241	2.68168	2.38881	2.50981	2.9888	0.343853	-0.158369	0.453051	0.896037
Q9D6U8	Fam162a	Protein FAM162A	2	2	2	9	17.725	2.7155	2	-1.4664	-3.05715	-1.70408	-2.07136	-3.08504	-2.2467	0.267396	-0.391825	0.540262	0.762165
Q9D7A8	Armc1	Armadillo repeat-containing protein 1	6	6	6	14.5	31.246	10.202	6	-0.497713	-0.0624142	-2.27611	-0.175881	-0.615142	-0.75148	0.243615	0.431243	0.57067	1.3484
Q9D7M1	Gid8	Glucose-induced degradation protein 8 homolog	6	6	6	41.2	26.778	14.321	9	-1.89022	-1.61484	-1.95527	-1.33444	-2.35256	-1.61652	0.0562509	0.0522701	0.878515	1.0369
Q9D7X1	Kctd4	BTB/POZ domain-containing protein KCTD4	3	3	3	13.5	29.978	8.7723	5	-2.25596	-5.19872	-1.66385	-3.21152	-4.2689	-2.97368	0.14182	-0.445191	0.721407	0.734487
Q9D7X8	Ggct	Gamma-glutamylcyclotransferase	3	3	3	14.4	21.166	4.0735	3	-2.07157	-1.03245	-2.69077	-1.34386	-1.90739	-1.64289	0.230591	0.300218	0.588043	1.23133
Q9D819	Ppa1	Inorganic pyrophosphatase	10	10	10	45	32.667	64.691	24	1.97994	1.95303	0.858574	1.52284	1.80205	2.05383	0.186952	0.195725	0.650202	1.1453
Q9D823	Rpl37	60S ribosomal protein L37	2	2	2	19.6	11.078	3.2852	2	-1.43271	-1.93909	-1.39797	-1.78445	-1.84928	-1.82585	0.583012	-0.229939	0.261209	0.852671
Q9D880	Timm50	Mitochondrial import inner membrane translocase subunit TIM50	4	4	4	12.7	39.776	6.9884	5	-5.06371	-2.49381	-1.95632	-2.29292	-3.84688	-2.52162	0.0944948	0.284146	0.804461	1.21769
Q9D892	Itpa	Inosine triphosphate pyrophosphatase	8	8	8	56.6	21.897	31.973	26	1.09971	1.45565	1.28075	0.239751	0.958507	1.26252	0.646963	-0.458442	0.225443	0.727772
Q9D898	Arpc5l	Actin-related protein 2/3 complex subunit 5-like protein	4	4	4	25.5	16.98	75.96	13	1.2619	1.48149	1.92343	0.715261	0.896204	1.85209	0.425166	-0.401089	0.375694	0.757286
Q9D8B3	Chmp4b	Charged multivesicular body protein 4b	5	5	5	22.3	24.936	13.386	9	1.03506	-0.0553599	0.674264	0.83597	0.39072	0.455237	0.00877296	0.0093208	0.980002	1.00648
Q9D8B7	Jam3	Junctional adhesion molecule C	3	3	3	8.7	34.837	4.684	4	-2.46284	-2.09243	-2.87136	-1.33972	-2.40486	-1.08627	0.87088	0.865261	0.134623	1.82167
Q9D8E6	Rpl4	60S ribosomal protein L4	8	8	8	22.9	47.153	55.266	25	0.959096	1.06001	0.769523	1.33046	1.05513	0.559913	0.0763249	0.0522914	0.838832	1.03691
Q9D8N0	Eef1g	Elongation factor 1-gamma	21	21	21	53.5	50.06	154.39	59	3.28739	3.42262	3.17316	3.59153	2.8156	3.564	0.0376355	0.0293176	0.91699	1.02053
Q9D8T7	Slirp	SRA stem-loop-interacting RNA-binding protein, mitochondrial	2	2	2	19.6	12.605	13.514	5	-3.21371	-4.09319	-2.31126	-1.46406	-2.22976	-2.35637	0.951318	1.18932	0.111862	2.28046
Q9D8U8	Snx5	Sorting nexin-5	2	2	2	5	46.797	4.0702	4	-0.9818	-2.14653	-2.50975	-1.31558	-0.893844	-1.45136	0.601743	0.659098	0.250183	1.5791
Q9D8W5	Psmd12	26S proteasome non-ATPase regulatory subunit 12	6	6	6	13.8	52.895	18.605	18	0.960499	0.95375	1.02841	0.734533	1.28876	0.558966	0.210468	-0.120133	0.615931	0.920103
Q9D967	Mdp1	Magnesium-dependent phosphatase 1	3	3	3	25.6	18.582	5.95	4	-3.02929	-1.53348	-2.15086	-2.28016	-1.75103	-2.17033	0.136065	0.170701	0.731029	1.12561
Q9D9V3	Echdc1	Ethylmalonyl-CoA decarboxylase	5	5	5	18	35.467	10.068	5	-0.731062	-0.628259	-0.692414	-3.53871	-0.412763	-0.786238	0.381676	-0.895326	0.415264	0.537626
Q9DAK9	Phpt1	14 kDa phosphohistidine phosphatase	7	7	7	64.5	13.996	20.176	15	0.130164	0.632074	0.0585654	0.47783	-0.0677399	0.346351	0.0295676	-0.0214537	0.934184	0.985239
Q9DAR7	Dcps	m7GpppX diphosphatase	8	8	8	35.8	38.988	17.335	12	-0.502401	0.312731	0.139112	0.461741	0.346296	0.0520085	0.476767	0.303534	0.333606	1.23416
Q9DAU1	Cnpy3	Protein canopy homolog 3	2	2	2	11.2	30.537	8.5019	2	-4.00849	-2.25376	-2.90021	-3.70341	-3.01927	-2.53369	0.0169068	-0.0313009	0.961819	0.978538
Q9DB05	Napa	Alpha-soluble NSF attachment protein	14	11	11	59.3	33.189	114.97	33	1.5116	2.26896	1.75791	1.66597	1.91091	1.71335	0.1291	-0.0827471	0.742848	0.944258
Q9DB20	Atp5o	ATP synthase subunit O, mitochondrial	14	14	14	70	23.363	127.21	51	4.28018	4.00141	4.13183	4.31109	3.56765	4.36548	0.0733704	-0.0563969	0.844558	0.961663
Q9DB41	Slc25a18	Mitochondrial glutamate carrier 2	7	4	4	25.9	34.166	14.77	4	-1.50043	-0.810263	-1.22527	-1.82355	-0.336007	-0.843998	0.136343	0.177466	0.730561	1.1309
Q9DB60	Fam213b	Prostamide/prostaglandin F synthase	6	6	6	24.9	21.67	27.204	13	0.75385	0.814242	0.913921	0.9268	0.704159	0.61771	0.307107	-0.0777814	0.493052	0.947514
Q9DB75	Cdip1	Cell death-inducing p53-target protein 1	3	3	3	17.3	21.835	9.5059	2	-3.46918	-2.49426	-3.32897	-2.90561	-2.77487	-2.53885	0.481745	0.357693	0.329803	1.28138
Q9DB77	Uqcrc2	Cytochrome b-c1 complex subunit 2, mitochondrial	19	19	19	49.9	48.234	314.91	62	4.01317	4.19482	3.81035	4.08746	3.85659	4.08802	0.0111699	0.00457692	0.974608	1.00318
Q9DBC7	Prkar1a	cAMP-dependent protein kinase type I-alpha regulatory subunit	9	9	8	32.8	43.185	46.913	17	0.879617	0.689065	0.985555	0.69241	0.993086	0.742608	0.120599	-0.042044	0.757532	0.971278
Q9DBE8	Alg2	Alpha-1,3/1,6-mannosyltransferase ALG2	8	8	8	23.4	47.404	22.27	12	0.3002	-0.0409493	-0.119211	0.164446	0.678824	-0.448924	0.0857741	0.0847687	0.820778	1.06052
Q9DBF1	Aldh7a1	Alpha-aminoadipic semialdehyde dehydrogenase	17	17	17	36.5	58.861	60.718	38	1.62763	1.50037	1.69805	1.61503	1.34686	1.83424	0.0218419	-0.00997198	0.950951	0.993112
Q9DBG3	Ap2b1	AP-2 complex subunit beta	44	44	25	52.3	104.58	323.31	193	5.25945	5.3749	4.85349	5.49356	4.8207	5.03296	0.0642445	-0.0468725	0.862493	0.968033
Q9DBJ1	Pgam1	Phosphoglycerate mutase 1	15	15	11	72.8	28.832	170.12	65	3.38637	3.86708	3.69934	3.64805	3.63702	3.56771	0.0823923	-0.0333409	0.827195	0.977155
Q9DBL1	Acadsb	Short/branched chain specific acyl-CoA dehydrogenase, mitochondrial	5	5	5	18.3	47.874	12.677	6	-1.07991	-0.171687	-1.72857	-0.0989426	0.322723	-0.0465635	1.05072	1.05246	0.0889765	2.07406
Q9DBL7	Coasy	Bifunctional coenzyme A synthase	4	4	4	10.7	62.022	8.3298	8	-1.74957	-4.12893	-1.1273	-1.44949	-1.7482	-1.0204	0.422211	0.929237	0.378259	1.90427
Q9DBP5	Cmpk1	UMP-CMP kinase	9	9	9	57.7	22.165	26.869	27	0.943171	0.92969	0.945109	1.47649	0.71955	1.06437	0.269764	0.14748	0.537323	1.10763
Q9DBR7	Ppp1r12a	Protein phosphatase 1 regulatory subunit 12A	7	7	7	7.6	114.99	14.765	9	-2.46998	-0.887419	-0.759645	-1.21802	-1.76397	-0.982991	0.0285436	0.0506863	0.936389	1.03576
Q9DBS2	Tprg1l	Tumor protein p63-regulated gene 1-like protein	4	4	4	22.2	29.814	22.099	12	0.740301	0.876361	-0.565058	0.380645	0.164002	0.554549	0.0110577	0.0158641	0.97486	1.01106
Q9DC07	Nebl	LIM zinc-binding domain-containing Nebulette	9	8	8	32.6	31.113	32.201	12	0.424085	0.436969	0.644229	0.357274	-0.750352	0.975006	0.237669	-0.307785	0.578536	0.807881
Q9DC61	Pmpca	Mitochondrial-processing peptidase subunit alpha	6	6	6	12.6	58.278	15.668	8	-1.23643	-3.76331	-0.423536	-2.02555	-1.66128	-3.04449	0.149391	-0.436016	0.708939	0.739173
Q9DC70	Ndufs7	NADH dehydrogenase [ubiquinone] iron-sulfur protein 7, mitochondrial	5	5	5	27.2	24.683	16.105	14	0.51766	0.840649	0.756804	0.915268	1.33733	0.81171	0.777242	0.316399	0.167016	1.24522
Q9DCC5	Cbx3	Chromobox protein homolog 3	7	7	7	43.2	20.811	32.88	10	-0.648472	-0.964592	-1.93732	-0.875566	-0.443977	-1.00616	0.409436	0.408228	0.389551	1.32705
Q9DCD0	Pgd	6-phosphogluconate dehydrogenase, decarboxylating	7	7	7	18.4	53.247	16.604	18	1.01389	1.8145	1.41438	1.83202	1.30638	1.22166	0.044538	0.0390954	0.902531	1.02747
Q9DCH4	Eif3f	Eukaryotic translation initiation factor 3 subunit F	3	3	3	10.2	37.984	8.2932	4	-1.26801	-2.10115	-1.51316	-1.45429	-1.76605	-1.86756	0.0879943	-0.0685301	0.816593	0.953609
Q9DCJ1	Mlst8	Target of rapamycin complex subunit LST8	3	3	3	8.6	35.851	6.8454	4	-1.70405	-2.4977	-1.37237	-2.66951	-1.45295	-1.03015	0.0837295	0.140506	0.824652	1.10229
Q9DCJ5	Ndufa8	NADH dehydrogenase [ubiquinone] 1 alpha subcomplex subunit 8	7	7	7	47.7	19.992	40.745	21	2.23598	2.58068	2.41162	2.04868	2.35981	2.21356	0.685559	-0.202078	0.206273	0.869298
Q9DCL9	Paics	Multifunctional protein ADE2	9	9	9	30.6	47.006	27.443	15	-0.281117	-0.242493	-0.686804	-0.649973	-0.309153	-0.8731	0.405001	-0.207271	0.393549	0.866174
Q9DCR2	Ap3s1	AP-3 complex subunit sigma-1	4	4	4	17.1	21.732	9.2066	4	-1.1672	-2.86059	-2.40969	-0.801817	-0.405365	-0.557054	1.39836	1.55775	0.039961	2.94394
Q9DCS3	Mecr	Trans-2-enoyl-CoA reductase, mitochondrial	6	6	6	27.3	40.342	17.623	8	-0.626432	-0.0390948	-0.861411	-1.11882	-1.02669	-1.04562	1.05903	-0.554732	0.0872903	0.680783
Q9DCS9	Ndufb10	NADH dehydrogenase [ubiquinone] 1 beta subcomplex subunit 10	9	9	9	57.4	21.024	48.253	31	1.49468	2.15784	1.81899	1.68997	1.50688	1.80674	0.301317	-0.155973	0.499669	0.897527
Q9DCT2	Ndufs3	NADH dehydrogenase [ubiquinone] iron-sulfur protein 3, mitochondrial	11	11	11	44.5	30.149	66.009	38	1.60946	1.54411	1.35211	1.62793	1.10399	1.69892	0.0418782	-0.024944	0.908075	0.982859
Q9DCT8	Crip2	Cysteine-rich protein 2	3	3	3	29.3	22.727	33.546	9	0.30867	0.169116	0.0244988	0.415664	-0.162876	0.32735	0.0448255	0.025951	0.901933	1.01815
Q9DCW4	Etfb	Electron transfer flavoprotein subunit beta	11	11	11	46.7	27.623	41.148	27	1.28111	1.74729	1.23476	0.950351	1.59488	1.73451	0.00621402	0.00552646	0.985794	1.00384
Q9DCX2	Atp5h	ATP synthase subunit d, mitochondrial	9	9	9	75.8	18.749	64.868	24	2.48976	1.49832	2.00817	2.17906	1.03629	1.30098	0.477313	-0.493307	0.333186	0.710395
Q9DCZ1	Gmpr	GMP reductase 1	6	6	5	16.5	37.482	17.886	12	-0.46849	-1.93616	-0.607786	0.00443199	-0.243364	-0.00538161	0.907132	0.922709	0.123842	1.89567
Q9DCZ4	Apoo	Apolipoprotein O	5	5	5	46	22.604	17.96	10	-1.80971	-1.51297	-0.652145	-0.949181	-1.62851	-1.7644	0.102618	-0.122423	0.789554	0.918643
Q9DD18	Dtd1	D-tyrosyl-tRNA(Tyr) deacylase 1	5	5	5	35.4	23.384	16.455	5	-0.516377	-0.767977	-1.308	-1.95182	-0.409134	-2.03787	0.447793	-0.602157	0.356621	0.658768
Q9EP69	Sacm1l	Phosphatidylinositide phosphatase SAC1	4	4	4	7.2	66.943	10.808	6	-1.61553	-1.81278	0.128573	-0.532157	-1.65633	-0.743807	0.0600662	0.12248	0.870831	1.0886
Q9EP89	Lactb	Serine beta-lactamase-like protein LACTB, mitochondrial	5	5	5	12.2	60.705	13.528	6	-2.71592	-2.24666	-2.57386	-2.83	-2.46225	-1.73208	0.185467	0.170706	0.652428	1.12561
Q9EPK2	Rp2	Protein XRP2	2	2	2	5.5	39.376	6.1419	4	-4.0152	-2.23215	-1.66	-2.67468	-1.71993	-3.29893	0.0283419	0.0712712	0.936824	1.05064
Q9EPL2	Clstn1	Calsyntenin-1	2	2	2	3.2	108.9	3.5348	4	-3.02533	-3.54496	-2.1377	-2.83845	-2.29856	-2.73384	0.249625	0.279046	0.562826	1.21339
Q9EPL8	Ipo7	Importin-7	10	10	10	11.6	119.49	41.449	14	-0.113058	0.111936	-0.107826	-0.538381	-0.0656413	-0.140548	0.573673	-0.211874	0.266887	0.863415
Q9EPN1	Nbea	Neurobeachin	20	20	20	9.2	326.74	92.286	25	0.679479	0.508994	0.431184	-0.0467109	0.258818	0.118015	1.6984	-0.429845	0.0200263	0.742342
Q9EPU0	Upf1	Regulator of nonsense transcripts 1	5	5	5	5.2	123.97	11.865	11	-1.07657	-1.61484	-0.537483	-0.657053	-0.287316	-0.954369	0.534035	0.443386	0.292392	1.35979
Q9EQ20	Aldh6a1	Methylmalonate-semialdehyde dehydrogenase [acylating], mitochondrial	15	15	15	39.4	57.915	128.92	33	1.85888	2.06411	1.38246	1.63082	1.84731	1.81607	0.00577714	-0.00375136	0.986786	0.997403
Q9EQF6	Dpysl5	Dihydropyrimidinase-related protein 5	14	14	14	42.2	61.516	85.438	30	1.67188	1.93089	2.05158	1.75429	2.48024	2.01929	0.345213	0.199825	0.451634	1.14856
Q9EQH3	Vps35	Vacuolar protein sorting-associated protein 35	30	30	30	44.7	91.712	226.94	71	2.03789	2.17002	2.67381	2.25092	1.93602	2.43764	0.129646	-0.0857124	0.741914	0.942319
Q9EQQ9	Mgea5	Protein O-GlcNAcase	8	8	8	9.7	103.16	20.537	13	0.0318551	-0.101745	0.00371224	-0.770302	-0.123736	0.0548359	0.434626	-0.257675	0.367598	0.836435
Q9ERB0	Snap29	Synaptosomal-associated protein 29	4	4	4	19.2	29.572	34.75	8	-2.18329	-3.94637	-5.16122	-3.314	-2.7503	-3.95672	0.171796	0.423285	0.673293	1.34098
Q9ERD7	Tubb3	Tubulin beta-3 chain	21	10	7	60.7	50.418	255.64	108	4.39014	4.14418	4.16191	4.59784	4.49561	4.17734	0.570284	0.191518	0.268978	1.14196
Q9ERG2	Strn3	Striatin-3	3	3	3	2.9	87.149	2.6171	3	-1.47912	-2.61087	-1.87905	-2.25006	-2.03921	-1.74673	0.0205397	-0.0223179	0.953807	0.984649
Q9ERI6	Rdh14	Retinol dehydrogenase 14	2	2	2	9	36.365	16.383	4	-3.46245	-3.14712	-2.41479	-1.71152	-3.36128	-3.31688	0.123743	0.211554	0.752067	1.15793
Q9ERK4	Cse1l	Exportin-2	14	14	14	15.9	110.45	41.315	20	0.509708	0.562667	0.943705	0.649088	-0.690279	0.628818	0.440636	-0.476151	0.362547	0.718893
Q9ERS2	Ndufa13	NADH dehydrogenase [ubiquinone] 1 alpha subcomplex subunit 13	4	4	4	30.6	16.859	11.284	13	-0.659521	-0.622688	0.256182	-0.621087	-0.832158	-0.496757	0.41634	-0.307992	0.383407	0.807765
Q9ERT9	Ppp1r1a	Protein phosphatase 1 regulatory subunit 1A	2	2	2	18.7	18.718	14.498	4	-1.81993	-3.2229	-2.90181	-1.99402	-1.69012	-2.37131	0.602823	0.62973	0.249561	1.54728
Q9ES28	Arhgef7	Rho guanine nucleotide exchange factor 7	9	9	3	13.5	97.055	26.637	15	0.0684081	-0.447481	-0.146051	-1.25072	-1.51819	-0.480856	1.23608	-0.908214	0.0580652	0.532844
Q9ES97	Rtn3	Reticulon-3	14	14	14	16.6	103.88	90.22	31	1.84579	1.86834	1.72407	1.4389	1.55042	1.97812	0.388219	-0.156922	0.409054	0.896937
Q9ESJ4	Nckipsd	NCK-interacting protein with SH3 domain	9	9	9	19.7	78.572	61.102	12	-1.06045	-0.895323	-1.59189	-1.43078	-1.24239	-0.476171	0.13624	0.132775	0.730735	1.0964
Q9ESM3	Hapln2	Hyaluronan and proteoglycan link protein 2	7	7	7	21.4	37.925	15.137	13	0.584559	-0.454086	-0.106607	-0.0512151	0.587874	0.84495	0.486054	0.452581	0.326547	1.36849
Q9ESN6	Trim2	Tripartite motif-containing protein 2	14	14	13	23.4	81.444	58.472	21	0.837059	0.282444	0.91943	0.608737	1.09414	0.699662	0.185481	0.121203	0.652408	1.08764
Q9JHI5	Ivd	Isovaleryl-CoA dehydrogenase, mitochondrial	10	10	10	25.2	46.325	35.353	17	1.0394	1.54965	1.05026	1.13367	1.23127	0.904597	0.251787	-0.12326	0.560032	0.91811
Q9JHK4	Rabggta	Geranylgeranyl transferase type-2 subunit alpha	11	11	11	25.7	64.989	32.846	16	0.0719065	0.674158	0.217862	0.378709	0.949436	-0.838039	0.101831	-0.15794	0.790986	0.896304
Q9JHU4	Dync1h1	Cytoplasmic dynein 1 heavy chain 1	111	111	111	28.3	532.04	323.31	207	4.08472	3.99667	3.74374	4.09182	3.80578	3.96592	0.0328393	0.0127951	0.927173	1.00891
Q9JHU9	Isyna1	Inositol-3-phosphate synthase 1	5	5	4	14.4	60.931	22.686	7	-1.53877	-1.27789	-1.47249	-2.10927	-1.78836	-0.944343	0.19919	-0.184275	0.632136	0.880091
Q9JHW2	Nit2	Omega-amidase NIT2	4	4	4	19.9	30.501	12.273	4	-1.9055	-2.29469	-3.14378	-4.2786	-2.9417	-2.72118	0.642226	-0.865833	0.227915	0.548729
Q9JI90	Rnf14	E3 ubiquitin-protein ligase RNF14	3	3	3	7.2	54.926	6.8154	4	-1.10974	-2.3562	-1.82219	-4.10497	-2.75352	-1.87788	0.707533	-1.14942	0.196095	0.450807
Q9JI91	Actn2	Alpha-actinin-2	16	7	7	18.9	103.83	22.818	12	0.270632	-0.758281	-0.527541	-0.485303	-0.243543	-1.26491	0.302668	-0.326189	0.498118	0.797641
Q9JIA1	Lgi1	Leucine-rich glioma-inactivated protein 1	18	18	18	33.9	63.643	99.638	52	2.75419	2.87657	2.59783	3.05176	2.64018	2.93486	0.380349	0.132738	0.416534	1.09637
Q9JIF7	Copb1	Coatomer subunit beta	5	5	5	6.7	107.06	6.6286	5	-0.75379	-1.61268	-1.90701	-1.36148	-3.02709	-1.96277	0.50758	-0.692617	0.310757	0.61873
Q9JIG8	Praf2	PRA1 family protein 2	2	2	2	16.3	19.478	7.5031	5	-1.31385	-1.36529	-1.81104	-1.31142	-2.64927	-1.17497	0.163116	-0.215161	0.686885	0.86145
Q9JII6	Akr1a1	Alcohol dehydrogenase [NADP(+)]	17	17	17	56.3	36.586	81.179	50	2.70628	3.21644	2.40818	2.80932	2.97185	2.6562	0.0480716	0.0354873	0.895217	1.0249
Q9JIS5	Sv2a	Synaptic vesicle glycoprotein 2A	15	15	15	24.8	82.646	270.35	57	2.33778	2.4555	2.4557	2.9026	2.54257	2.68209	1.2287	0.292762	0.0590609	1.22498
Q9JJI8	Rpl38	60S ribosomal protein L38	2	2	2	31.4	8.2038	3.7712	5	-1.38138	0.116659	0.100868	-0.785866	0.211837	-0.967251	0.0713665	-0.125809	0.848464	0.91649
Q9JJU8	Sh3bgrl	SH3 domain-binding glutamic acid-rich-like protein	4	4	4	46.5	12.811	17.088	8	-0.441238	0.101174	-1.46994	-1.44995	-0.291852	-0.455425	0.077582	-0.129075	0.836408	0.914418
Q9JJV2	Pfn2	Profilin-2	8	8	8	62.1	15.032	100.13	26	2.34793	1.68096	1.30439	2.12499	2.00674	1.70175	0.193767	0.166733	0.640078	1.12251
Q9JJY3	Smpd3	Sphingomyelin phosphodiesterase 3	4	4	4	8.7	71.196	11.928	5	-3.02437	-2.51047	-2.83903	-2.84055	-2.67297	-4.31849	0.374592	-0.486047	0.422092	0.713979
Q9JJZ2	Tuba8	Tubulin alpha-8 chain	17	4	4	46.3	50.051	9.2051	4	-2.25868	-1.22784	-0.829116	-2.03442	-1.45871	-1.72227	0.261459	-0.29992	0.547698	0.812298
Q9JK42	Pdk2	[Pyruvate dehydrogenase (acetyl-transferring)] kinase isozyme 2, mitochondrial	4	3	3	17.9	46.04	39.937	3	-4.35688	-4.60644	-3.59295	-4.31639	-2.80639	-3.01246	0.648376	0.807012	0.224711	1.74958
Q9JKB1	Uchl3	Ubiquitin carboxyl-terminal hydrolase isozyme L3	7	7	7	31.7	26.151	20.742	16	0.732877	0.303892	1.22035	1.13031	1.06141	1.16394	0.617396	0.366181	0.241326	1.28894
Q9JKC6	Cend1	Cell cycle exit and neuronal differentiation protein 1	5	5	5	30.9	14.987	18.91	17	2.06051	1.51262	1.77392	2.41182	0.840512	1.77441	0.0778691	-0.106769	0.835855	0.928666
Q9JKD3	Scamp5	Secretory carrier-associated membrane protein 5	3	3	3	11.9	26.068	7.8683	17	1.218	1.1686	1.48303	1.64301	1.03111	1.67573	0.278283	0.160074	0.526887	1.11734
Q9JKF6	Pvrl1	Nectin-1	4	4	4	12.4	57.034	30.015	7	-1.10504	-0.366367	-1.00875	-1.09894	-0.984356	-0.391846	0.00171161	0.00167303	0.996067	1.00116
Q9JKF7	Mrpl39	39S ribosomal protein L39, mitochondrial	2	2	2	5.1	38.549	5.7176	2	-5.90941	-3.45983	-6.14961	-2.11533	-2.07203	-2.81059	1.47616	2.8403	0.0334074	7.16171
Q9JKK7	Tmod2	Tropomodulin-2	19	19	18	70.4	39.51	89.951	44	2.79763	2.84208	2.21103	2.92093	2.95445	2.84613	0.635745	0.290256	0.231342	1.22286
Q9JKR6	Hyou1	Hypoxia up-regulated protein 1	12	12	12	17.7	111.18	46.074	19	0.442043	0.322495	-0.889701	0.0666972	0.0803308	-0.0340883	0.0647123	0.0793675	0.861564	1.05655
Q9JKV5	Scamp4	Secretory carrier-associated membrane protein 4	2	2	2	8.3	25.342	2.7496	2	-2.07081	-2.59286	-2.04718	-2.03346	-2.73359	-1.87828	0.0229686	0.0218416	0.948487	1.01525
Q9JKY5	Hip1r	Huntingtin-interacting protein 1-related protein	10	10	8	10	119.43	18.318	12	-0.794216	-1.4218	-0.783827	-0.889108	-0.826417	-0.791671	0.31562	0.164216	0.483482	1.12056
Q9JLB0	Mpp6	MAGUK p55 subfamily member 6	19	19	17	37.6	62.63	103.02	27	1.31901	1.50023	1.04689	1.3252	2.03799	1.39768	0.496818	0.298243	0.318553	1.22965
Q9JLN9	Mtor	Serine/threonine-protein kinase mTOR	9	9	9	4.8	288.79	30.433	10	-1.00834	-0.621429	-1.40627	-2.92918	-0.883002	-0.95076	0.335383	-0.575635	0.461973	0.670991
Q9JLV5	Cul3	Cullin-3	16	16	16	25.7	88.947	66.213	27	-0.169032	0.391228	0	0.208617	0.562209	0.406229	0.749981	0.318287	0.177836	1.24685
Q9JM14	Nt5c	5(3)-deoxyribonucleotidase, cytosolic type	5	5	5	36.5	23.076	42.2	18	0.73244	0.642282	0.697147	0.292964	0.464639	1.01922	0.168168	-0.0983497	0.678941	0.934101
Q9JM63	Kcnj10	ATP-sensitive inward rectifier potassium channel 10	4	4	4	11.9	42.432	10.825	5	-2.46737	-3.05403	-2.67888	-5.19614	-1.58909	-3.26262	0.228323	-0.615858	0.591122	0.652542
Q9JMC3	Dnaja4	DnaJ homolog subfamily A member 4	3	3	3	8.6	44.901	5.3353	5	-1.36497	-2.04463	-2.82461	-2.01928	-1.15347	-2.55082	0.104594	0.170214	0.78597	1.12523
Q9JME5	Ap3b2	AP-3 complex subunit beta-2	29	29	29	30.8	119.19	85.559	50	2.58178	2.7127	2.13405	2.72987	2.36238	2.35696	0.0106077	0.00689578	0.975871	1.00479
Q9JMF3	Gng13	Guanine nucleotide-binding protein G(I)/G(S)/G(O) subunit gamma-13	2	2	2	20.9	7.9793	2.1822	2	-0.561592	-1.65644	-1.20775	-2.07178	-1.76996	-0.815794	0.344081	-0.410586	0.452813	0.752318
Q9JMG7	Hdgfrp3	Hepatoma-derived growth factor-related protein 3	5	4	4	27.2	22.43	11.121	8	-0.33373	-0.26634	-0.178326	-0.571341	0.243921	-1.10078	0.213634	-0.216602	0.611458	0.86059
Q9JMH6	Txnrd1	Thioredoxin reductase 1, cytoplasmic	7	7	7	17.3	67.083	32.973	14	-0.433817	-0.758281	-0.268917	-0.564602	-0.886302	-1.48999	0.736734	-0.493292	0.183344	0.710402
Q9QUI0	Rhoa	Transforming protein RhoA	9	7	7	50.3	21.782	36.33	15	1.03874	0.766881	1.02011	0.992012	1.3627	0.56543	0.0435656	0.0314719	0.904554	1.02205
Q9QUM9	Psma6	Proteasome subunit alpha type-6	8	8	8	35.8	27.372	50.471	18	1.50579	1.06123	0.865884	1.00726	1.17588	0.867612	0.239887	-0.127381	0.57559	0.915492
Q9QUN9	Dkk3	Dickkopf-related protein 3	3	3	3	10.9	38.387	5.8647	4	-2.71345	-1.64785	-3.1869	-1.90829	-2.75547	-2.3383	0.129387	0.182047	0.742357	1.13449
Q9QUP5	Hapln1	Hyaluronan and proteoglycan link protein 1	19	19	19	60.4	40.477	108.61	43	2.92508	3.27224	2.89071	3.23541	2.65319	3.26899	0.0334507	0.0231878	0.925868	1.0162
Q9QUR6	Prep	Prolyl endopeptidase	14	14	14	25.9	80.751	68.486	27	0.985699	-0.558197	0.212931	0.263801	0.594843	0.291643	0.136994	0.169951	0.729468	1.12502
Q9QVP9	Ptk2b	Protein-tyrosine kinase 2-beta	27	27	27	29.8	115.79	76.033	48	2.29056	2.32878	2.25617	2.07102	1.53177	1.95087	1.25507	-0.44062	0.0555821	0.736818
Q9QWW1	Homer2	Homer protein homolog 2	7	6	6	18.6	40.57	17.099	7	-1.08216	-1.59761	-0.637467	-2.0268	-1.60273	-1.25667	0.666596	-0.522989	0.215478	0.695929
Q9QXK3	Copg2	Coatomer subunit gamma-2	6	6	6	9.5	97.679	20.912	9	-1.36607	-3.76141	-1.47703	-2.44397	-1.83077	-1.21338	0.16321	0.372133	0.686737	1.29427
Q9QXS1	Plec	Plectin	100	100	99	23.8	534.18	320.94	136	3.27564	3.30011	3.16881	3.56614	3.17128	3.43194	0.504694	0.141602	0.312828	1.10313
Q9QXS6	Dbn1	Drebrin	22	22	22	40.4	77.286	202.83	66	2.89683	2.97659	2.721	2.67379	2.45187	2.84295	0.698734	-0.208602	0.200109	0.865375
Q9QXV0	Pcsk1n	ProSAAS	8	8	8	49.2	27.27	161.88	42	1.53321	1.74728	1.49324	2.02157	3.04659	1.2517	0.417344	0.515377	0.382521	1.42937
Q9QXW9	Slc7a8	Large neutral amino acids transporter small subunit 2	2	2	2	2.8	57.872	3.707	3	0.468844	-0.410255	0.119871	0.209591	-0.436109	0.344618	0.0190592	-0.0201203	0.957064	0.98615
Q9QXY6	Ehd3	EH domain-containing protein 3	19	19	7	44.9	60.82	72.264	31	1.41924	1.87644	1.681	2.01602	1.64783	1.91969	0.514897	0.202285	0.305564	1.15052
Q9QYB5	Add3	Gamma-adducin	17	17	17	28.8	78.776	93.273	29	0.871084	1.47409	1.2509	1.42626	1.31165	1.38084	0.41358	0.174226	0.385852	1.12836
Q9QYB8	Add2	Beta-adducin	20	20	19	38.6	80.641	117.78	46	2.86434	2.59306	2.63441	2.64792	2.16288	2.75007	0.370796	-0.176981	0.425799	0.884552
Q9QYC0	Add1	Alpha-adducin	21	21	21	40.7	80.646	173.66	62	2.65266	2.77231	2.69143	2.78538	2.44978	2.73967	0.159766	-0.0471869	0.692204	0.967822
Q9QYG0	Ndrg2	Protein NDRG2	14	14	4	57.4	40.789	145.99	53	3.19255	2.8658	3.08871	2.73619	3.33898	2.94313	0.0748623	-0.0429207	0.841662	0.970688
Q9QYJ0	Dnaja2	DnaJ homolog subfamily A member 2	12	12	12	34.2	45.745	41.295	23	1.03622	1.05516	0.763212	1.20048	0.974769	1.05893	0.477396	0.126526	0.333123	1.09166
Q9QYR9	Acot2	Acyl-coenzyme A thioesterase 2, mitochondrial	8	8	2	23	49.656	26.402	12	0.791084	0.585162	0.0380662	0.201823	0.0741574	0.298521	0.526582	-0.279937	0.297453	0.823627
Q9QYS2	Grm3	Metabotropic glutamate receptor 3	6	5	5	8.2	99.113	12.803	6	-1.16615	-0.711198	-1.30252	-1.18385	-0.942289	-2.38909	0.389454	-0.445123	0.407892	0.734522
Q9QYS9	Qki	Protein quaking	3	3	3	12.3	37.67	6.9538	5	-2.05253	-1.23129	-3.19542	-2.31969	-2.4988	-2.31969	0.142176	-0.219647	0.720815	0.858776
Q9QYX7	Pclo	Protein piccolo	42	40	40	10.6	550.83	125.26	63	1.95677	1.96662	1.76702	2.16565	2.14403	2.00633	1.19674	0.208534	0.0635718	1.15551
Q9QZB7	Actr10	Actin-related protein 10	7	7	7	20.6	46.207	39.139	11	-1.25969	-1.18362	-0.83658	-0.801085	-0.769915	-1.27886	0.273855	0.143341	0.532286	1.10446
Q9QZB9	Dctn5	Dynactin subunit 5	3	3	3	15.4	20.14	7.3106	5	-4.08874	-4.03665	-3.53001	-3.21671	-2.16602	-3.28855	1.15726	0.994704	0.0696216	1.99267
Q9QZD9	Eif3i	Eukaryotic translation initiation factor 3 subunit I	3	3	3	10.2	36.46	14.038	4	-2.06235	-1.15833	-1.92772	-2.58802	-1.87941	-1.53783	0.273932	-0.28562	0.532192	0.820389
Q9QZE5	Copg1	Coatomer subunit gamma-1	6	6	6	9.4	97.512	18.518	7	-2.69092	-2.17492	-2.55552	-8.42998	-8.47596	-2.31951	0.894785	-3.9347	0.127413	0.065394
Q9QZM0	Ubqln2	Ubiquilin-2	5	5	2	13.3	67.35	16.722	7	-1.1698	-0.525476	-1.24063	-0.901444	-2.38094	-1.249	0.457791	-0.531829	0.348505	0.691677
Q9QZQ8	H2afy	Core histone macro-H2A.1	7	7	6	28.2	39.735	27.392	10	-0.402041	-0.0835743	-0.0901346	-2.44973	-0.838738	-0.631379	0.889288	-1.1147	0.129036	0.461788
Q9QZX7	Srr	Serine racemase	9	9	9	41	36.358	82.871	23	0.646305	1.38602	1.05795	1.0314	0.968622	1.29062	0.101898	0.06679	0.790865	1.04738
Q9R0D8	Wdr54	WD repeat-containing protein 54	3	3	3	12.9	35.612	10.24	5	-3.05669	-1.00843	-3.59684	-1.42169	-2.52132	-1.23293	0.395767	0.828676	0.402006	1.77606
Q9R0N0	Galk1	Galactokinase	5	5	5	13.8	42.295	17.539	6	-3.79885	-1.54721	-2.27777	-2.96144	-1.12004	-2.56067	0.139565	0.327225	0.725162	1.2546
Q9R0P5	Dstn	Destrin	13	12	12	77	18.521	59.025	35	2.4992	2.55214	1.81158	2.77414	1.53275	2.19462	0.100416	-0.120471	0.793568	0.919888
Q9R0P9	Uchl1	Ubiquitin carboxyl-terminal hydrolase isozyme L1	11	11	11	71.3	24.838	95.663	54	3.80367	3.78914	3.89188	3.98614	3.6974	3.74929	0.0636143	-0.0172857	0.863745	0.98809
Q9R0Q6	Arpc1a	Actin-related protein 2/3 complex subunit 1A	16	16	15	53	41.626	74.996	45	4.19229	4.20421	3.85453	4.15706	3.59382	4.03555	0.306319	-0.154865	0.493948	0.898217
Q9R0Q7	Ptges3	Prostaglandin E synthase 3	6	6	6	41.9	18.721	37.006	15	1.44251	1.52293	1.36859	1.44739	0.925096	1.47153	0.372355	-0.163335	0.424272	0.892958
Q9R0X4	Acot9	Acyl-coenzyme A thioesterase 9, mitochondrial	11	11	11	27.3	50.56	39.074	18	0.010131	0.378224	0.387577	-0.261492	-0.00556447	0.638095	0.173202	-0.134965	0.671116	0.910692
Q9R0Y5	Ak1	Adenylate kinase isoenzyme 1	11	11	11	66.5	21.539	153.1	47	2.59126	2.5064	2.56349	2.22478	3.00613	2.46284	0.01548	0.0108631	0.964984	1.00756
Q9R111	Gda	Guanine deaminase	23	23	23	58.4	51.012	197.79	79	3.47197	3.55548	3.02898	3.42806	3.55148	3.26574	0.125897	0.0629489	0.748347	1.0446
Q9R1P0	Psma4	Proteasome subunit alpha type-4	7	7	7	34.5	29.47	18.257	14	0.367369	0.680587	1.24028	0.361132	1.01022	1.11419	0.0659733	0.0657698	0.859066	1.04664
Q9R1P1	Psmb3	Proteasome subunit beta type-3	3	3	3	20	22.965	22.193	9	-0.622955	-1.05518	-0.062507	1.0792	0.798822	0.455772	1.7937	1.35815	0.0160804	2.56356
Q9R1P3	Psmb2	Proteasome subunit beta type-2	4	4	4	22.9	22.906	18.654	16	0.491001	0.661745	0.150918	0.9785	0.862298	-0.268079	0.0740809	0.0896846	0.843178	1.06414
Q9R1P4	Psma1	Proteasome subunit alpha type-1	12	12	12	49	29.546	58.135	22	1.48351	1.60982	1.48156	1.81951	1.86268	1.95742	2.41993	0.354909	0.00380248	1.2789
Q9R1Q8	Tagln3	Transgelin-3	10	10	9	57.3	22.47	63.09	54	2.89769	3.12298	2.90546	3.05906	2.81779	3.13416	0.082964	0.0282962	0.826106	1.01981
Q9R1T2	Sae1	SUMO-activating enzyme subunit 1	9	9	9	22	38.62	17.428	11	-2.25719	0.860544	0.543208	0.411454	0.537616	0.186696	0.266024	0.663069	0.541971	1.58345
Q9R1T4	2006-09-01	Septin-6	16	9	9	44.2	49.619	76.882	18	2.0902	1.45359	2.2122	2.14826	1.98324	0.754215	0.227692	-0.290093	0.591981	0.81785
Q9R1V7	Adam23	Disintegrin and metalloproteinase domain-containing protein 23	5	5	5	7.2	91.547	18.13	12	0.914995	0.187725	0.964108	0.721191	0.544766	0.476787	0.154551	-0.108028	0.700565	0.927856
Q9WTL7	Lypla2	Acyl-protein thioesterase 2	3	3	3	10.4	24.794	4.4027	6	-0.231372	0.387379	-0.263624	0.320628	0.11001	0.46734	0.641495	0.335198	0.2283	1.26155
Q9WTM5	Ruvbl2	RuvB-like 2	7	7	7	16.6	51.112	14.689	9	-1.17317	-0.737073	-0.677391	-1.22819	-0.78988	-1.36141	0.494395	-0.263948	0.320335	0.832806
Q9WTP7	Ak3	GTP:AMP phosphotransferase AK3, mitochondrial	8	8	8	32.2	25.426	15.65	13	1.08969	1.40859	1.46168	0.321392	1.40071	1.1431	0.455301	-0.364924	0.350509	0.77651
Q9WTQ5	Akap12	A-kinase anchor protein 12	9	9	9	8.9	180.69	24.624	14	-1.15611	-1.06254	-2.8592	-1.82937	-0.716687	-1.39892	0.220449	0.377624	0.601937	1.2992
Q9WTR5	Cdh13	Cadherin-13	4	4	4	6.2	78.185	10.426	5	-3.06648	-1.73642	-1.73762	-0.771521	-2.78016	-1.33469	0.301005	0.551384	0.500028	1.46549
Q9WTT4	Atp6v1g2	V-type proton ATPase subunit G 2	8	8	8	74.6	13.651	57.363	24	1.70059	1.88341	1.62361	1.33981	1.42848	1.64195	1.05645	-0.265792	0.0878122	0.831742
Q9WTX5	Skp1	S-phase kinase-associated protein 1	8	8	8	58.9	18.672	89.288	21	0.862407	0.575836	0.684186	1.21531	0.665445	0.755477	0.379246	0.171267	0.417594	1.12605
Q9WU28	Pfdn5	Prefoldin subunit 5	6	6	5	53.2	17.356	14.942	9	-0.533565	-1.27421	-0.958303	-0.660439	-0.601833	-0.967251	0.299316	0.178852	0.501977	1.13198
Q9WU78	Pdcd6ip	Programmed cell death 6-interacting protein	21	21	20	31	96.023	86.781	36	1.60386	1.49457	1.61904	1.6901	1.62678	1.63923	0.844615	0.0795496	0.143016	1.05669
Q9WUA2	Farsb	Phenylalanine--tRNA ligase beta subunit	11	11	11	19.2	65.696	27.273	22	1.37629	1.81265	1.72385	1.53567	1.53128	1.45352	0.408874	-0.130774	0.390055	0.913341
Q9WUB3	Pygm	Glycogen phosphorylase, muscle form	28	18	18	41.7	97.285	57.653	25	0.73813	0.916242	0.685932	0.409917	0.857247	1.02771	0.0257602	-0.015143	0.94241	0.989559
Q9WUD1	Stub1	STIP1 homology and U box-containing protein 1	6	6	6	19.4	34.909	9.2085	5	-1.32036	-1.85597	-2.93329	-2.31541	-1.33346	-2.1195	0.07095	0.113748	0.849278	1.08204
Q9WUK2	Eif4h	Eukaryotic translation initiation factor 4H	10	10	10	50.8	27.341	68.607	18	0.625186	0.482498	0.57941	0.470373	1.05397	0.172737	0.00415557	0.00332949	0.990477	1.00231
Q9WUL7	Arl3	ADP-ribosylation factor-like protein 3	5	5	5	26.9	20.486	16.07	11	-1.89884	-1.14911	-0.823988	-0.231105	-3.12485	-0.927764	0.0508067	-0.137263	0.889597	0.909243
Q9WUM3	Coro1b	Coronin-1B	10	10	10	21.1	53.912	20.918	13	2.02341	1.65186	1.89872	1.48308	1.26972	1.7964	0.843946	-0.341599	0.143237	0.789166
Q9WUM4	Coro1c	Coronin-1C	15	15	15	35.2	53.12	76.434	36	2.41693	2.13696	2.48084	2.06264	2.30763	2.35919	0.295202	-0.101756	0.506754	0.931898
Q9WUM5	Suclg1	Succinyl-CoA ligase [ADP/GDP-forming] subunit alpha, mitochondrial	10	10	10	37.6	36.154	72.872	32	2.36932	2.57889	2.87948	2.34945	2.2828	2.30186	0.932194	-0.29786	0.116898	0.813458
Q9WUR9	Ak4	Adenylate kinase 4, mitochondrial	7	7	7	33.6	25.061	20.754	17	1.13182	1.3664	1.23174	1.03641	1.0038	0.65148	1.15644	-0.346091	0.069753	0.786713
Q9WV18	Gabbr1	Gamma-aminobutyric acid type B receptor subunit 1	5	5	5	6.6	108.21	20.179	10	-0.937739	-3.40884	-2.51714	-0.854004	-1.55343	-1.42392	0.600316	1.01079	0.251006	2.01501
Q9WV34	Mpp2	MAGUK p55 subfamily member 2	12	10	10	25.5	61.554	25.179	11	-1.80016	-0.0456703	-0.46436	0.457945	-0.128524	0.192807	0.78395	0.94414	0.164456	1.92404
Q9WV54	Asah1	Acid ceramidase	9	9	9	27.7	44.669	33.743	13	-2.16219	-0.74639	-0.472595	-0.323599	-1.02429	-0.0125504	0.48604	0.673579	0.326558	1.59503
Q9WV55	Vapa	Vesicle-associated membrane protein-associated protein A	7	7	6	29.7	27.855	18.185	20	1.36124	0.989834	1.39413	1.28647	1.02847	0.566645	0.510009	-0.287875	0.309023	0.819107
Q9WV69	Dmtn	Dematin	10	10	10	29.6	45.468	31.525	20	1.24599	0.75878	1.37856	1.37861	0.980251	1.73738	0.340458	0.237635	0.456606	1.17906
Q9WV92	Epb41l3	Band 4.1-like protein 3	31	31	5	37.8	103.34	192.15	88	4.03194	3.89823	3.82663	4.18379	3.96314	3.74462	0.116376	0.0449158	0.764935	1.03162
Q9WV96	Timm10b	Mitochondrial import inner membrane translocase subunit Tim10 B	3	3	3	34	11.314	8.8316	4	-4.43934	-6.22384	-5.87519	-2.67835	-4.90501	-3.72013	0.968727	1.74496	0.107466	3.35185
Q9WV98	Timm9	Mitochondrial import inner membrane translocase subunit Tim9	4	4	4	50.6	10.344	17.324	13	0.903663	0.880256	0.564961	0.420836	0.0741224	0.166279	1.69472	-0.562548	0.0201968	0.677105
Q9WVA4	Tagln2	Transgelin-2	4	3	3	22.1	22.395	9.1706	5	-0.69147	-0.776092	-0.973032	-1.62125	-1.07521	-1.75795	1.39361	-0.671271	0.0404012	0.627953
Q9WVE8	Pacsin2	Protein kinase C and casein kinase substrate in neurons protein 2	9	5	5	14.6	55.832	9.8088	6	-0.999523	-0.719958	-0.879952	-0.197895	-0.607431	-0.892721	0.621721	0.300462	0.238935	1.23154
Q9WVJ2	Psmd13	26S proteasome non-ATPase regulatory subunit 13	11	11	11	30.6	42.809	26.546	17	0.191362	0.66606	0.0919873	0.130454	-0.230384	0.232256	0.530808	-0.272361	0.294572	0.827963
Q9WVK4	Ehd1	EH domain-containing protein 1	17	7	6	38.8	60.602	26.942	11	-0.128907	0.38562	-0.732306	0.448667	0.41274	0.256323	0.741986	0.531107	0.18114	1.44504
Q9Z0E0	Ncdn	Neurochondrin	30	30	30	51.7	78.894	323.31	116	3.57757	3.70731	3.45337	3.76415	3.57424	3.3125	0.0677385	-0.0291209	0.855582	0.980017
Q9Z0G0	Gipc1	PDZ domain-containing protein GIPC1	4	4	4	14.7	36.129	8.5299	6	-3.45002	-2.79955	-4.11028	-4.23483	-3.30337	-3.31845	0.124149	-0.165601	0.751365	0.891557
Q9Z0H8	Clip2	CAP-Gly domain-containing linker protein 2	13	9	9	12.6	115.91	27.394	13	0.121592	-0.0400968	-0.0727451	-0.719936	-0.17538	0.153901	0.404983	-0.250055	0.393566	0.840864
Q9Z0N1	Eif2s3x	Eukaryotic translation initiation factor 2 subunit 3, X-linked	5	5	5	14.2	51.065	37.46	5	-3.07136	-3.44706	-2.07897	-1.85352	-3.68328	-0.654842	0.341912	0.801914	0.45508	1.74341
Q9Z0P4	Palm	Paralemmin-1	13	13	8	40.7	41.614	215	34	2.12749	2.08721	2.13776	2.0477	2.04751	1.93661	1.25165	-0.10688	0.0560212	0.928594
Q9Z0P5	Twf2	Twinfilin-2	11	11	8	38.1	39.47	64.988	22	0.612347	0.770584	1.07936	0.549854	0.111406	0.909964	0.480499	-0.297021	0.330751	0.813931
Q9Z0V2	Kcnd2	Potassium voltage-gated channel subfamily D member 2	4	4	4	5.2	70.576	30.468	9	-1.10009	-0.698974	-0.699134	-0.103112	-0.315502	0.0904096	1.81693	0.723331	0.015243	1.65099
Q9Z0Y1	Dctn3	Dynactin subunit 3	7	7	7	31.2	20.978	71.84	11	0.325906	0.390444	0.425379	0.268953	-0.304516	0.0172064	1.07885	-0.386696	0.0833966	0.76488
Q9Z127	Slc7a5	Large neutral amino acids transporter small subunit 1	3	3	3	7.2	55.872	12.865	6	-1.55505	-1.33686	-4.26933	-1.27088	-3.16713	-1.57081	0.126618	0.384143	0.747105	1.30508
Q9Z140	Cpne6	Copine-6	23	23	22	48.7	61.78	165.15	75	3.46587	3.8935	3.34334	3.55515	3.1827	3.45582	0.351555	-0.169682	0.445088	0.889039
Q9Z1A1	Tfg		6	6	6	21.7	43.02	12.303	8	-1.08406	-1.3898	-1.26599	-1.55096	-2.5048	-1.52693	0.85458	-0.614278	0.139772	0.653257
Q9Z1B3	Plcb1	1-phosphatidylinositol 4,5-bisphosphate phosphodiesterase beta-1	33	33	33	33.9	138.39	149.89	68	2.32349	2.50021	2.17809	2.37752	1.57789	2.1267	0.532163	-0.306561	0.293655	0.808567
Q9Z1F9	Uba2	SUMO-activating enzyme subunit 2	7	7	7	13	70.568	13.817	12	-1.36662	-0.77289	-1.58585	-0.725208	-1.63467	-2.76118	0.296174	-0.465234	0.505622	0.724354
Q9Z1G3	Atp6v1c1	V-type proton ATPase subunit C 1	21	21	21	55.2	43.887	114.33	60	3.19046	2.93085	2.81975	2.79068	2.91286	2.99242	0.261543	-0.0817012	0.547592	0.944943
Q9Z1J3	Nfs1	Cysteine desulfurase, mitochondrial	2	2	2	4.6	50.569	4.8323	4	-0.955415	-2.12736	-0.865375	-3.49885	-1.89643	-0.981042	0.408775	-0.809387	0.390144	0.570624
Q9Z1L5	Cacna2d3	Voltage-dependent calcium channel subunit alpha-2/delta-3	5	5	5	4.9	122.78	37.109	9	-1.46132	-0.329997	-0.968433	0.0274112	-0.76403	-1.83196	0.0341618	0.063724	0.924354	1.04516
Q9Z1N5	Ddx39b	Spliceosome RNA helicase Ddx39b	8	8	7	26.9	49.035	45.083	12	0.19394	0.593356	-0.329837	-0.0518725	-0.250596	-0.507369	0.639478	-0.422432	0.229362	0.746166
Q9Z1P6	Ndufa7	NADH dehydrogenase [ubiquinone] 1 alpha subcomplex subunit 7	7	7	7	49.6	12.575	21.385	12	0.532047	-0.476563	0.638919	-0.840556	0.62091	-0.182232	0.264198	-0.365427	0.544254	0.776239
Q9Z1Q9	Vars	Valine--tRNA ligase	12	12	12	12.4	140.21	27.61	14	-0.418635	0.123559	0.75244	1.20693	0.148282	0.76985	0.536582	0.555898	0.290682	1.47008
[truncated: 16 more rows]

## Sheet: DEPs in females
Uniprot	Gene names	Protein names	Peptides	Razor + unique peptides	Unique peptides	Sequence coverage [%]	Mol. weight [kDa]	Score	MS/MS count	WT-1	WT-2	WT-3	KO-1	KO-2	KO-3	Log -p-value	Log2 FoldChange	p-value	FC
A0A067XG53	Cask	Peripheral plasma membrane protein CASK	7	7	7	8	99.226	33.359	12	0.237912	0.139697	-0.0558242	0.773807	0.561371	0.563097	2.03562	0.525497	0.00921256	1.43943
A0A087WNV1	Agfg1	Arf-GAP domain and FG repeat-containing protein 1	4	4	4	11.7	53.974	10.041	7	-0.417443	-0.149191	-0.16501	-0.75469	-0.507131	-0.738186	1.63559	-0.422788	0.0231427	0.745982
J3QQ44	Sh3gl3	Endophilin-A3	7	7	7	30.8	35.098	31.123	10	-0.743058	-1.15886	-0.254043	-1.68286	-3.37115	-2.60562	1.52923	-1.83456	0.0295645	0.280378
A0A0R4J0G0	Pck2	Phosphoenolpyruvate carboxykinase [GTP], mitochondrial	11	11	11	21.4	73.417	28.564	20	0.794605	0.654765	0.818262	0.183423	0.275949	0.428651	2.19663	-0.45987	0.00635866	0.727052
Z4YL78	Ckap5	Cytoskeleton-associated protein 5	9	9	9	5	218.71	13.29	9	-0.50445	-0.404034	-0.846792	-1.23595	-0.99524	-1.73829	1.34478	-0.738069	0.0452088	0.599541
A0A1L1SVK0	Pafah1b2	Platelet-activating factor acetylhydrolase IB subunit beta	3	3	3	18.3	22.056	48.794	6	0.741068	0.71649	0.608035	1.10241	1.28718	0.989919	1.98927	0.437974	0.0102502	1.3547
A0JNY3	Gphn	Gephyrin	14	14	14	24.5	83.665	72.784	26	1.27598	0.986117	1.08832	0.649227	0.802598	0.314602	1.46514	-0.527995	0.0342657	0.693518
B7ZNF6	Ctnnd2	Catenin delta-2	6	6	5	5.4	132.36	20.596	12	0.102225	0.0938948	0.057808	-0.649643	-0.974974	-0.32907	1.76915	-0.735872	0.0170159	0.600455
D3Z7E5	Gsk3a	Glycogen synthase kinase-3 alpha	7	5	5	16	51.245	12.334	9	-1.7397	-2.04034	-1.71338	-0.893547	-1.2942	-0.890889	2.04093	0.80493	0.00910066	1.74706
E9Q175	Myo6	Unconventional myosin-VI	4	4	4	4.7	144.77	8.8109	5	-2.24856	-2.42875	-2.31555	-0.813582	-0.915491	-1.33847	2.82336	1.30844	0.00150189	2.47673
V9GWT6	Erc1	ELKS/Rab6-interacting/CAST family member 1	10	2	2	11.1	108.85	2.9003	3	-2.6593	-2.78045	-3.08648	-2.49972	-2.32239	-2.13663	1.4709	0.522498	0.0338143	1.43644
Q9JM52	Mink1	Misshapen-like kinase 1	14	14	11	10	147.29	59.242	21	1.91053	1.64945	1.49258	1.2692	1.10164	1.04704	1.76315	-0.544894	0.0172524	0.685442
I7HJQ9	Mtmr1	Myotubularin-related protein 1	3	3	3	5.2	75.54	6.7836	4	-4.44048	-3.81502	-4.34384	-2.39473	-2.62155	-3.58368	1.49417	1.33313	0.0320504	2.51948
O35954	Pitpnm1	Membrane-associated phosphatidylinositol transfer protein 1	10	10	9	9.6	134.94	23.144	12	-0.225658	-0.367929	-0.227689	0.282735	0.422057	0.0699053	2.03767	0.531991	0.00916919	1.44592
O55234	Psmb5	Proteasome subunit beta type-5	7	7	7	28	28.532	36.448	16	0.881286	1.27568	1.03305	0.743632	0.550488	0.450921	1.54731	-0.481657	0.0283592	0.716155
Q6ZWQ5	Snx12	Sorting nexin-12	6	6	5	36.4	18.884	16.817	15	1.08367	0.774103	0.66157	0.0685916	-0.485732	0.245934	1.61633	-0.896849	0.0241921	0.537058
O88952	Lin7c	Protein lin-7 homolog C	6	6	2	39.1	21.834	11.203	7	-0.310176	-0.212538	0.028184	-0.456172	-0.541166	-0.809309	1.39321	-0.437373	0.0404379	0.738478
O89023	Tpp1	Tripeptidyl-peptidase 1	4	4	4	12.5	61.341	24.402	6	-2.73791	-1.84342	-1.15913	-0.0224601	-0.241081	-0.640638	1.51533	1.61209	0.030526	3.05695
P10605	Ctsb	Cathepsin B	7	7	7	27.1	37.279	43.911	8	-0.388303	-0.727258	-0.66007	-2.22398	-1.73412	-1.09195	1.47245	-1.09147	0.0336935	0.469282
P16054	Prkce	Protein kinase C epsilon type	19	19	19	27	83.56	87.457	27	1.72283	1.52949	1.32941	0.855425	1.12819	1.23296	1.33187	-0.455049	0.0465727	0.729485
P19783	Cox4i1	Cytochrome c oxidase subunit 4 isoform 1, mitochondrial	8	8	8	44.4	19.53	36.276	21	2.29915	1.81265	2.1109	1.78862	1.24307	1.39265	1.30192	-0.599452	0.049898	0.660005
P20065	Tmsb4x	Thymosin beta-4	3	3	2	38	5.6794	20.225	12	1.69534	1.68536	1.3449	2.48918	2.64068	2.96355	2.46198	1.1226	0.00345158	2.1774
P23927	Cryab	Alpha-crystallin B chain	5	5	5	26.9	20.069	10.065	9	0.675745	0.353169	0.601565	-0.0451394	-0.257548	-0.160055	2.42519	-0.69774	0.00375669	0.616537
P26040	Ezr	Ezrin	16	16	11	28.2	69.406	38.794	20	2.24381	2.57308	2.31989	1.57102	-0.0652856	1.3011	1.30981	-1.44332	0.0489995	0.367721
P28271	Aco1	Cytoplasmic aconitate hydratase	9	9	9	13.4	98.124	37.193	17	0.600379	0.66547	0.0899889	-0.281252	-0.152789	-0.138978	1.57576	-0.642952	0.0265604	0.640401
P28658	Atxn10	Ataxin-10	4	4	4	9.9	53.706	8.4648	7	1.19295	1.0808	1.13778	1.4929	1.81122	1.80968	2.1639	0.567426	0.00685647	1.48188
P35279	Rab6a	Ras-related protein Rab-6A	8	3	3	44.7	23.59	4.81	6	-0.557394	-0.34278	-0.565617	-0.871259	-1.83186	-1.73512	1.4645	-0.990816	0.0343164	0.503193
P47911	Rpl6	60S ribosomal protein L6	4	4	4	15.5	33.509	6.7083	4	-0.917699	-0.765527	-0.638185	-1.15942	-1.04999	-1.3585	1.5758	-0.4155	0.0265585	0.74976
P51830	Adcy9	Adenylate cyclase type 9	7	7	7	6.3	150.95	19.045	7	-0.336835	0.0607833	0.0103235	-0.449598	-0.622837	-0.496138	1.48706	-0.434281	0.032579	0.740062
P52503	Ndufs6	NADH dehydrogenase [ubiquinone] iron-sulfur protein 6, mitochondrial	7	7	7	62.1	13.02	46.579	10	0.657655	0.805523	0.918786	0.467103	0.299933	0.286268	2.01298	-0.442887	0.00970561	0.735661
P61759	Vbp1	Prefoldin subunit 3	5	5	5	26	22.435	27.629	8	-0.186967	-0.201437	-0.426012	-1.33349	-1.27884	-2.32414	1.77199	-1.37402	0.0169047	0.385815
P62192	Psmc1	26S protease regulatory subunit 4	5	5	5	14.5	49.184	20.821	6	-2.36628	-2.28154	-2.48742	-1.26161	-1.37038	-1.96491	1.69415	0.846116	0.0202234	1.79765
P70280	Vamp7	Vesicle-associated membrane protein 7	2	2	2	7.3	24.967	1.9159	2	-1.37093	-2.75452	-2.41892	-0.997527	-0.720249	-1.04736	1.37144	1.25975	0.0425167	2.39454
Q14BI1	Slc24a2		4	4	4	8	78.976	24.29	10	-0.39337	0.139962	0.0496712	-1.16045	-0.536097	-1.35943	1.47978	-0.950748	0.03313	0.517364
Q3U0V1	Khsrp	Far upstream element-binding protein 2	9	9	7	10.6	76.775	16.57	12	0.424466	0.581327	0.675396	-0.379443	-0.455368	-0.455976	3.6664	-0.990658	0.000215574	0.503248
Q3ULD5	Mccc2	Methylcrotonoyl-CoA carboxylase beta chain, mitochondrial	6	6	6	12.6	61.378	34.161	7	-0.593001	-0.939429	-0.734536	-1.37562	-2.57191	-2.31451	1.61586	-1.33169	0.0242183	0.397302
Q60771	Cldn11	Claudin-11	4	4	4	18.4	22.114	23.438	10	0.874927	0.709523	1.12774	1.37223	1.98705	1.76524	1.68313	0.804113	0.0207431	1.74607
Q61792	Lasp1	LIM and SH3 domain protein 1	11	11	10	37.3	29.994	34.82	27	1.5374	1.2294	1.41319	1.85585	1.69862	1.79205	1.74541	0.388845	0.0179718	1.30935
Q64669	Nqo1	NAD(P)H dehydrogenase [quinone] 1	2	2	2	7.3	30.959	2.9912	2	-1.3806	-2.34762	-1.88398	-3.24149	-3.39752	-2.74548	1.67444	-1.25744	0.021162	0.418287
Q64737	Gart	Trifunctional purine biosynthetic protein adenosine-3	7	7	7	10.4	107.5	9.8685	8	-0.335817	-0.83016	-0.566175	1.0944	-0.0811939	1.08881	1.42868	1.27806	0.0372664	2.42512
Q68FM6	Elfn2	Protein phosphatase 1 regulatory subunit 29	2	2	2	2.3	90.028	2.3511	2	-1.00422	-0.533833	-1.25545	-1.79179	-1.6744	-1.43555	1.3888	-0.702744	0.0408505	0.614402
Q6KAU4	Mvb12b	Multivesicular body subunit 12B	2	2	2	6	35.411	3.2195	3	-5.07838	-3.67372	-5.23786	-3.02784	-3.40826	-2.52714	1.39837	1.67557	0.03996	3.19446
Q6P5E4	Uggt1	UDP-glucose:glycoprotein glucosyltransferase 1	4	4	4	3.2	176.43	21.014	7	0.183787	0.25468	0.0675533	-0.431982	-0.24592	-0.276996	2.44815	-0.486973	0.0035633	0.713521
Q7TPM9	Mtmr10	Myotubularin-related protein 10	2	2	2	3	88.196	2.1875	2	-1.74109	-2.03081	-1.385	-2.17705	-2.3125	-2.35903	1.35458	-0.563894	0.0442001	0.676474
Q80U49	Cep170b	Centrosomal protein of 170 kDa protein B	4	4	4	3	170.82	9.6903	5	-2.06797	-3.1253	-1.98024	-4.27362	-4.25335	-3.29965	1.47246	-1.55103	0.0336932	0.341266
Q8BHE3	Atcay	Caytaxin	8	8	7	23.9	42.178	18.169	9	-0.230675	-0.374816	-0.0338531	-0.74163	-0.426246	-0.716818	1.37021	-0.415117	0.0426369	0.749959
Q8CGA0	Ppm1f	Protein phosphatase 1F	4	4	4	11.9	49.61	9.3364	7	-0.576544	-0.659164	-0.965567	-1.31454	-1.39145	-1.02642	1.45967	-0.51038	0.0346998	0.702037
Q8R164	Bphl	Valacyclovir hydrolase	7	7	7	35.1	32.851	23.895	16	0.948131	1.0532	1.12247	0.7985	0.109907	0.483733	1.31616	-0.577223	0.0482883	0.670253
Q8R1S0	Coq6	Ubiquinone biosynthesis monooxygenase COQ6, mitochondrial	4	4	4	10.5	51.392	13.136	7	0.768048	0.244951	1.1765	-0.239403	-0.68624	-0.093589	1.52758	-1.06958	0.0296768	0.476459
Q8R4U7	Luzp1	Leucine zipper protein 1	3	3	3	2.2	119.31	4.9066	4	-5.07549	-4.03665	-4.69413	-2.23049	-3.2059	-3.48641	1.54184	1.62782	0.0287183	3.09046
Q91VF2	Hnmt	Histamine N-methyltransferase	3	3	3	8.8	33.664	5.1777	6	-3.05449	-3.48313	-2.0257	-1.27593	-0.76558	-1.62495	1.5113	1.63229	0.0308102	3.10004
Q91ZP9	Necab2	N-terminal EF-hand calcium-binding protein 2	5	5	5	18.5	43.44	12.825	7	-2.1481	-2.56196	-2.31207	-1.46706	-1.81465	-1.43012	1.96072	0.770106	0.0109465	1.70539
Q922H2	Pdk3	[Pyruvate dehydrogenase (acetyl-transferring)] kinase isozyme 3, mitochondrial	9	9	8	27.5	47.922	15.513	11	0.098201	0.401009	0.208526	-0.765365	-0.31536	-0.177512	1.52559	-0.655325	0.0298132	0.634933
Q99JR1	Sfxn1	Sideroflexin-1	9	8	8	45.7	35.649	50.355	15	-1.93727	-2.3489	-1.50755	-0.602888	-0.743911	-0.811745	2.07446	1.21172	0.00842446	2.31614
Q99M71	Epdr1	Mammalian ependymin-related protein 1	7	7	7	32.1	25.485	18.501	17	1.04027	0.924752	0.563105	0.461647	0.461492	0.3078	1.32635	-0.432397	0.0471679	0.741029
Q9CQZ6	Ndufb3	NADH dehydrogenase [ubiquinone] 1 beta subcomplex subunit 3	3	3	3	27.9	11.692	10.49	9	0.261578	-0.0650112	0.152758	-1.12137	-0.770822	-0.255678	1.43813	-0.8324	0.0364645	0.561594
Q9DCR2	Ap3s1	AP-3 complex subunit sigma-1	4	4	4	17.1	21.732	9.2066	4	-1.1672	-2.86059	-2.40969	-0.801817	-0.405365	-0.557054	1.39836	1.55775	0.039961	2.94394
Q9EPN1	Nbea	Neurobeachin	20	20	20	9.2	326.74	92.286	25	0.679479	0.508994	0.431184	-0.0467109	0.258818	0.118015	1.6984	-0.429845	0.0200263	0.742342
Q9JKF7	Mrpl39	39S ribosomal protein L39, mitochondrial	2	2	2	5.1	38.549	5.7176	2	-5.90941	-3.45983	-6.14961	-2.11533	-2.07203	-2.81059	1.47616	2.8403	0.0334074	7.16171
Q9R1P1	Psmb3	Proteasome subunit beta type-3	3	3	3	20	22.965	22.193	9	-0.622955	-1.05518	-0.062507	1.0792	0.798822	0.455772	1.7937	1.35815	0.0160804	2.56356
Q9WV98	Timm9	Mitochondrial import inner membrane translocase subunit Tim9	4	4	4	50.6	10.344	17.324	13	0.903663	0.880256	0.564961	0.420836	0.0741224	0.166279	1.69472	-0.562548	0.0201968	0.677105
Q9WVA4	Tagln2	Transgelin-2	4	3	3	22.1	22.395	9.1706	5	-0.69147	-0.776092	-0.973032	-1.62125	-1.07521	-1.75795	1.39361	-0.671271	0.0404012	0.627953
Q9Z0V2	Kcnd2	Potassium voltage-gated channel subfamily D member 2	4	4	4	5.2	70.576	30.468	9	-1.10009	-0.698974	-0.699134	-0.103112	-0.315502	0.0904096	1.81693	0.723331	0.015243	1.65099
Q9Z2I0	Letm1	LETM1 and EF-hand domain-containing protein 1, mitochondrial	6	6	6	9.8	82.988	24.132	8	-0.130901	-0.998087	-0.548597	-1.44028	-1.17147	-1.63503	1.4044	-0.856396	0.0394098	0.552331
Q9Z2U1	Psma5	Proteasome subunit alpha type-5	7	7	7	39	26.411	52.763	20	-0.636384	-0.415857	0.176175	0.367811	0.639273	0.35934	1.34721	0.747497	0.0449563	1.67888

## Sheet: Quantified proteome in males
Protein names	Uniprot	Gene names	Peptides	Unique peptides	Sequence coverage [%]	Mol. weight [kDa]	Score	MS/MS count	I82.3 CONTROL	I88.4 CONTROL	I82.4 CONTROL	I80.10 K.O	I89.3 K.O	I89.4 K.O	Average Control	Average KO	"-log p-value K.O._CONTROL"	Ln FC_ K.O._CONTROL	p value K.O._CONTROL	FC K.O._CONTROL
Protein mago nashi homolog 2	G3UZW7	Magohb	2	2	29.4	11.799	13.53	3	-2.85963	-3.41966	-3.00965	-3.3562	-2.25471	-4.89457	-3.09631	-3.50183	0.199205	-0.405515	0.632114	0.754967
Ig mu chain C region	A0A075B5P6	Ighm	3	3	10.3	49.943	19.838	5	-1.51557	-2.78973	-0.494619	-2.23695	-5.29544	-1.90822	-1.59997	-3.14687	0.539138	-1.5469	0.288976	0.342246
Solute carrier family 12 member 5	A0A076FR46	Slc12a5	29	23	25.9	125.6	268.95	65	4.04389	4.0588	3.81607	4.17309	3.75183	4.06212	3.97292	3.99568	0.0527521	0.0227622	0.885621	1.0159
SLIT-ROBO Rho GTPase-activating protein 2	A0A087WNM1	Srgap2	5	4	7.2	98.278	25.396	5	0.145386	0.132542	0.241199	0.300965	0.289708	0.114139	0.173042	0.234937	0.37301	0.0618953	0.423633	1.04384
Protein CDV3	A0A087WNP6	Cdv3	3	3	17.9	24.196	19.825	5	-0.35131	-0.439439	-0.540899	-0.524991	-0.39897	-0.203295	-0.443883	-0.375752	0.248792	0.0681307	0.563907	1.04836
Transcription elongation factor B polypeptide 1	A0A087WQE6	Tceb1	3	3	38.9	10.657	7.8638	4	-0.692078	-0.865693	-0.123915	-0.553629	-0.802558	-0.184495	-0.560562	-0.513561	0.0565614	0.0470014	0.877887	1.03312
	A0A087WNU5	Ank3	17	4	7.2	315.42	10.411	6	-1.8162	-1.17518	-1.30742	-1.83243	-1.32627	-1.13105	-1.43293	-1.42992	0.0034454	0.00301452	0.992098	1.00209
Arf-GAP domain and FG repeat-containing protein 1	A0A087WRL1	Agfg1	2	2	12.5	21.684	3.1859	2	-2.43001	-2.19745	-2.51877	-2.05844	-2.15855	-2.04602	-2.38208	-2.08767	1.34685	0.29441	0.0449931	1.22638
Kinectin	A0A087WQF8	Ktn1	8	8	7	137.63	15.772	9	-0.412523	-0.46452	-0.511235	-0.247058	-0.362619	-0.459096	-0.462759	-0.356258	0.72064	0.106501	0.190265	1.07661
Regulator of G-protein signaling 6	A0A087WSJ9	Rgs6	8	5	18.4	50.185	22.696	11	-0.206145	-0.194285	-0.592648	-0.028801	-0.821562	0.188107	-0.331026	-0.220752	0.120579	0.110274	0.757566	1.07943
Autophagy-related protein 9A	Q3ZAQ4	Atg9a	2	2	2.3	94.424	3.8393	2	-3.15862	-2.73703	-2.83934	-2.6474	-2.75519	-2.99189	-2.91166	-2.79816	0.280807	0.113504	0.523833	1.08185
CLIP-associating protein 1	A0A087WQ95	Clasp1	17	12	11.7	161.95	76.058	16	-0.457972	-0.302299	-0.372313	-0.350612	-0.281386	-0.45205	-0.377528	-0.361349	0.0856917	0.0161785	0.820934	1.01128
Limbic system-associated membrane protein	Q3TYE5	Lsamp	11	11	37	37.31	69.79	33	1.79219	1.94238	1.80645	1.63447	1.76999	1.86255	1.84701	1.75567	0.486423	-0.0913393	0.32627	0.938651
AN1-type zinc finger protein 2B	E0CY18	Zfand2b	2	2	5	23.698	4.3902	2	-1.26685	-1.46682	-1.03089	-0.921214	-1.53919	-1.21843	-1.25485	-1.22628	0.0446829	0.0285761	0.90223	1.02
Amyloid beta A4 precursor protein-binding family B member 1	A0A087WR62	Apbb1	3	3	8.4	49.998	7.5488	4	-1.6082	-1.32315	-1.6837	-1.50989	-1.89745	-1.55171	-1.53835	-1.65302	0.280082	-0.114663	0.524708	0.923598
ATP-dependent RNA helicase A	A0A087WPL5	Dhx9	23	23	22.1	149.62	164	37	1.66447	1.88623	1.67209	1.88736	1.63782	1.66062	1.74093	1.7286	0.038827	-0.0123295	0.914477	0.99149
Myelin-associated glycoprotein	A0A087WPR1	Mag	8	8	18	69.387	64.907	19	1.6868	1.17066	1.50981	1.88923	1.26456	2.38838	1.45575	1.84739	0.473423	0.391637	0.336184	1.31188
	A0A087WPX3	Nfasc	31	2	26.7	150.36	191.85	67	3.80722	3.68637	3.50478	3.40025	3.44289	3.90584	3.66612	3.583	0.17058	-0.0831289	0.675181	0.944008
Calcium-activated potassium channel subunit alpha-1	E9Q9P4	Kcnma1	6	6	8.6	118.43	16.366	9	-0.0592684	-0.42766	0.13036	-0.28145	0.287957	-1.14493	-0.118856	-0.379473	0.227952	-0.260616	0.591627	0.834731
Protein dopey-1	A0A087WQ48	Dopey1	2	2	1.8	191.15	3.4998	2	-5.34806	-5.07952	-4.20402	-6.04924	-6.08021	-4.21532	-4.8772	-5.44825	0.333138	-0.571055	0.464368	0.673124
Dedicator of cytokinesis protein 10	A0A087WRP5	Dock10	4	4	2.1	246.3	9.1293	7	0.530215	0.84279	0.600647	1.23995	0.897712	0.504475	0.657884	0.880712	0.406329	0.222828	0.392347	1.16702
Bcl-2-associated transcription factor 1	A0A087WQA0	Bclaf1	6	6	10	86.209	50.962	9	-0.289026	0.587341	0.472724	0.458687	0.763016	0.178799	0.257013	0.466834	0.258896	0.209821	0.55094	1.15654
Kinesin-like protein	E9QAN4	Kif1a	29	22	22.7	190.97	82.847	42	2.46181	2.46784	2.33631	2.44999	2.25666	2.49986	2.42199	2.40217	0.081753	-0.0198172	0.828413	0.986358
Zinc transporter ZIP10	A0A087WRC8	Slc39a10	2	2	13.2	16.869	3.8533	4	-0.635616	-0.6567	-0.355571	-0.916203	-1.30859	-1.60895	-0.549296	-1.27792	1.51163	-0.72862	0.0307873	0.603481
Basic leucine zipper and W2 domain-containing protein 1	A0A087WQS2	Bzw1	6	6	15.7	51.209	13.457	7	-1.38597	-1.67716	-0.829875	-0.992358	-0.70085	-0.88038	-1.29767	-0.857863	0.771247	0.439807	0.169337	1.35642
Fibronectin	B7ZNJ1	Fn1	6	6	4.5	239.72	26.52	5	-2.79444	-3.97182	-4.2501	-2.72847	-2.24599	-3.14727	-3.67212	-2.70725	0.869142	0.964875	0.135163	1.95189
Arf-GAP with GTPase, ANK repeat and PH domain-containing protein 1	A0A087WRF2	Agap1	5	4	8.8	89.02	14.193	8	-3.03245	-3.03702	-4.68897	-3.65547	-4.09136	-4.6286	-3.58615	-4.12514	0.363434	-0.538999	0.433078	0.688248
Abl interactor 2	A0A087WRS3	Abi2	9	7	23.6	49.358	75.373	9	0.793124	0.792396	0.640639	0.645287	0.902293	0.579124	0.742053	0.708901	0.108034	-0.0331517	0.779769	0.977283
Nuclear ubiquitous casein and cyclin-dependent kinase substrate 1	A0A087WRY3	Nucks1	2	2	7.3	26.184	3.7077	3	-0.936219	-1.05369	-0.294509	-0.467409	-0.600689	-0.636559	-0.761473	-0.568219	0.329408	0.193254	0.468374	1.14334
	J3QQ16	Col6a3	11	11	6.1	288.69	60.304	16	-1.79566	-1.06401	-0.510668	0.48688	-1.51986	-0.682698	-1.12345	-0.571893	0.328537	0.551553	0.469313	1.46566
Voltage-dependent R-type calcium channel subunit alpha-1E	A0A087WS83	Cacna1e	8	7	4.1	257.2	16.517	8	-1.72729	-2.67687	-1.65453	-1.65984	-2.15733	-3.14719	-2.01956	-2.32145	0.214252	-0.30189	0.610588	0.811189
SH3 domain-binding glutamic acid-rich-like protein	A0A087WS96	Sh3bgrl2	4	4	38.3	13.545	34.963	13	0.955666	0.723178	1.03819	1.00718	1.17149	0.851995	0.905679	1.01022	0.325659	0.104544	0.472434	1.07515
Striated muscle-specific serine/threonine-protein kinase	A0A087WSE3	Speg	3	3	1.3	328.32	4.9175	3	-2.08134	-2.20712	-2.30757	-1.9479	-3.96506	-2.55057	-2.19867	-2.82118	0.444794	-0.622503	0.359092	0.649543
Glutaryl-CoA dehydrogenase, mitochondrial	A0A0A0MQ68	Gcdh	6	6	15.2	49.57	31.695	8	0.351159	0.514859	0.540324	0.085346	0.656201	0.552722	0.468781	0.431423	0.0705371	-0.0373578	0.850086	0.974438
Nucleolar protein 58	A0A0A0MQ76	Nop58	3	3	9.2	50.063	23.252	5	-3.70379	-3.55466	-6.92878	-3.52244	-2.99186	-3.33306	-4.72908	-3.28246	0.580017	1.44662	0.263016	2.72569
Protein PRRC2C	S4R294	Prrc2c	2	2	0.8	298.11	4.2716	2	-2.05795	-2.74954	-2.52736	-2.09968	-2.47707	-2.24681	-2.44495	-2.27452	0.298838	0.170434	0.502531	1.1254
Protein S100-A13	A0A0A0MQ90	S100a13	5	5	30	17.744	14.577	5	0.551018	0.627678	0.43275	0.275546	0.527534	0.346716	0.537149	0.383265	0.751938	-0.153884	0.177036	0.898828
Rho GTPase-activating protein 12	S4R203	Arhgap12	3	3	4.3	87.321	5.0428	3	-2.6831	-2.62761	-2.71331	-2.65441	-2.75229	-3.0704	-2.67467	-2.8257	0.517707	-0.151026	0.303594	0.90061
Alpha-1-antitrypsin 1-1	A0A0R4J0X5	Serpina1a	8	2	23.7	45.854	6.6351	5	-1.47842	-1.54395	-0.707153	-2.13963	-1.65627	-1.35722	-1.24317	-1.71771	0.603294	-0.474534	0.24929	0.719699
Tubulin alpha-4A chain	A0A0A0MQA5	Tuba4a	30	8	67.5	52.793	115.92	37	4.09234	4.08812	4.00547	3.85694	4.05031	3.76807	4.06198	3.89178	0.902479	-0.170202	0.125176	0.888719
Microtubule-associated protein	A0A0A0MQC7	Mapt	23	5	39.2	76.259	180.27	61	4.44783	4.60893	4.31006	4.42474	4.58717	4.4753	4.45561	4.49574	0.151547	0.040127	0.705429	1.0282
SH3 and multiple ankyrin repeat domains protein 3	A0A0A0MQD5	Shank3	4	4	2.4	192.22	18.664	5	-2.3886	-2.20895	-2.02625	-3.1348	-1.87112	-2.08943	-2.20793	-2.36512	0.14455	-0.157184	0.716886	0.896774
Calmodulin-regulated spectrin-associated protein 1	A0A0A0MQE5	Camsap1	5	5	3.7	176.01	16.591	6	-3.62315	-1.36804	-2.79362	-2.86459	-1.87444	-2.09387	-2.59494	-2.27763	0.165123	0.317307	0.683718	1.246
OTU domain-containing protein 6B	A0A0A0MQF5	Otud6b	3	3	15.1	37.187	6.1544	3	-2.38575	-2.09563	-2.07623	-2.24891	-2.39303	-2.06758	-2.18587	-2.23651	0.135964	-0.0506341	0.7312	0.965512
YjeF N-terminal domain-containing protein 3	A0A0A0MQI6	Yjefn3	3	3	16.7	27.016	6.2179	3	-2.36258	-5.51925	-2.33689	-2.55187	-5.98026	-2.80135	-3.40624	-3.77783	0.0862929	-0.371588	0.819798	0.772931
Brain mitochondrial carrier protein 1	A0A0A0MQJ8	Slc25a14	2	2	9.7	32.534	4.3439	3	-5.35333	-2.80631	-3.60606	-4.4842	-3.63055	-4.64734	-3.9219	-4.25403	0.152032	-0.332132	0.70464	0.794361
Ubiquitin-like modifier-activating enzyme ATG7	S4R2D5	Atg7	6	6	13.1	68.243	27.251	9	-0.756495	-1.20325	-1.46382	-1.90563	-1.48646	-1.46943	-1.14119	-1.62051	0.890059	-0.479317	0.128807	0.717317
Proteasomal ubiquitin receptor ADRM1	A0A0A6YVU8	Gm9774	6	5	18.4	42.147	16.226	9	-0.47435	-0.381354	-0.817211	-0.944166	-0.866039	-1.08095	-0.557638	-0.963719	1.29764	-0.406081	0.050392	0.754671
Muscleblind-like protein 1	A0A0A6YXE3	Mbnl1	4	4	11.6	33.05	5.5294	4	-0.183352	-0.0853326	0.0151383	-0.141239	0.0688836	-0.151079	-0.0845155	-0.0744783	0.0370573	0.0100372	0.918211	1.00698
Protein enabled homolog	A0A0A6YXC8	Enah	6	6	11.6	58.35	13.752	5	-0.0836491	0.0808054	0.139294	-0.0013131	0.191288	0.0706135	0.0454834	0.0868627	0.180447	0.0413793	0.660014	1.0291
Ubiquitin carboxyl-terminal hydrolase	A0A0A6YW28	Usp4	7	6	9.1	103.72	10.82	7	-0.381291	-0.321757	-1.06344	-0.678087	-0.866203	-1.0681	-0.588828	-0.870797	0.462917	-0.281968	0.344415	0.822468
Mitogen-activated protein kinase kinase kinase kinase 4	B7ZNR9	Map4k4	20	5	16.8	137.9	7.6874	8	-0.350596	-0.51011	-0.0961914	-0.27046	0.0423372	-0.283852	-0.318966	-0.170658	0.388499	0.148308	0.408791	1.10827
N-alpha-acetyltransferase 15, NatA auxiliary subunit	A0A0A6YW80	Naa15	7	7	11	95.295	11.844	6	-0.34762	-0.129364	-0.767311	-0.922803	-0.921807	-0.772013	-0.414765	-0.872208	1.11007	-0.457442	0.077612	0.728276
Tyrosine-protein kinase receptor	A0A0A6YWF9	Ntrk3	4	2	4.9	94.386	3.5456	3	-3.15141	-3.06169	-4.09573	-1.77886	-1.70302	-3.0547	-3.43628	-2.17886	1.0762	1.25742	0.0839074	2.39068
Rap guanine nucleotide exchange factor 2	A0A0A6YWG7	Rapgef2	23	23	18.8	184.11	103.16	41	1.90295	2.43348	2.08063	2.32405	2.68998	2.0317	2.13902	2.34858	0.354107	0.209555	0.442479	1.15633
Rab3 GTPase-activating protein non-catalytic subunit	A0A0A6YWM5	Rab3gap2	18	18	14	152.54	32.814	22	1.84687	1.83261	1.91505	1.62721	1.59729	1.84673	1.86485	1.69041	0.989622	-0.17444	0.102418	0.886112
Thioredoxin domain-containing protein 9	A0A0A6YWP9	Txndc9	2	2	9.5	19.666	16.617	3	0.576605	0.57816	-1.46937	0.671951	0.914696	0.68912	-0.104868	0.758589	0.557477	0.863457	0.277027	1.81939
V-type proton ATPase subunit H	A0A0A6YX18	Atp6v1h	19	19	51.4	54.108	247.21	59	3.39919	3.29206	3.35137	3.3045	3.23792	3.25803	3.34754	3.26682	1.03215	-0.0807269	0.0928654	0.945581
VIP36-like protein	A0A0A6YX25	Lman2l	2	2	10.2	23.214	5.0698	2	-1.13753	-1.33258	-1.25064	-1.16933	-1.48324	-1.09992	-1.24025	-1.25083	0.0271381	-0.0105766	0.939425	0.992696
60S ribosomal protein L31	A0A0A6YX26	Rpl31	6	6	43.4	14.996	31.213	14	1.90935	1.90202	1.74268	1.60189	2.03604	1.44759	1.85135	1.69517	0.352008	-0.156179	0.444623	0.897398
Serine/threonine-protein kinase DCLK2	A0A0A6YX71	Dclk2	14	12	23.6	78.052	76.981	16	0.754027	1.02115	0.947353	0.890951	0.99696	0.729177	0.907511	0.872363	0.11458	-0.0351484	0.768104	0.975931
Syntaxin-6	A0A0A6YXG0	Stx6	3	3	18.1	22.569	41.932	3	-1.97131	-3.18324	-1.40687	-1.51636	-1.9149	-1.54821	-2.18714	-1.65982	0.416092	0.527317	0.383626	1.44125
Oxysterol-binding protein	Q5FWX7	Osbpl9	3	3	5.8	70.147	7.1248	5	-2.67813	-2.28569	-2.74966	-2.46502	-3.12813	-3.12854	-2.57116	-2.90723	0.56551	-0.336068	0.271951	0.792198
Calmodulin-regulated spectrin-associated protein 2	A0A0A6YY67	Camsap2	5	5	3.7	165.69	18.854	4	-1.59483	-1.85131	-1.1502	-1.10015	-1.03255	-1.4562	-1.53211	-1.1963	0.620338	0.335814	0.239697	1.26209
	A0A0A6YY91	Ncam1	34	2	41.3	116.26	4.5101	3	-0.763234	-0.589333	-0.560334	-0.375359	-0.201901	-0.483397	-0.637634	-0.353552	1.28554	0.284082	0.051815	1.21763
Protein-lysine N-methyltransferase N6amt2	A0A0D2X7Z2	N6amt2	2	2	8	25.763	41.2	2	-3.0665	-2.32893	-2.93332	-2.74961	-3.37716	-3.32634	-2.77625	-3.15104	0.546357	-0.374785	0.284213	0.77122
Anaphase-promoting complex subunit 5	A0A0G2JFH0	Anapc5	3	3	10.1	46.172	5.8504	3	-5.75031	-2.31782	-6.36353	-2.10964	-5.11658	-6.252	-4.81055	-4.49274	0.0625877	0.317809	0.865789	1.24644
ATP-binding cassette sub-family D member 3	A0A0G2JDI9	Abcd3	3	3	5.6	62.697	16.321	9	-2.14808	-2.13348	-2.6314	-1.99732	-3.48492	-2.45889	-2.30432	-2.64704	0.296289	-0.342725	0.505488	0.78855
Glucosylceramidase	A0A0G2JDK2	Gba	2	2	7	43.282	3.3911	2	-6.76691	-2.38115	-2.5076	-2.81453	-2.8377	-2.55421	-3.88522	-2.73548	0.327409	1.14974	0.470534	2.21875
HCLS1-associated protein X-1	A0A0G2JFF9	Hax1	2	2	10.2	28.694	6.4076	4	-3.51987	-3.26526	-3.05465	-2.50868	-2.82054	-3.93207	-3.27993	-3.0871	0.159963	0.192828	0.691891	1.143
Leucine-rich repeat-containing protein 7	A0A0G2JDT9	Lrrc7	15	13	13.8	167.5	84.172	29	1.63425	2.05944	1.98847	1.86499	1.93816	1.59042	1.89406	1.79786	0.222388	-0.0961984	0.599255	0.935495
Ubiquitin-associated protein 2-like	A0A0H2UH17	Ubap2l	9	9	12.6	103.94	65.895	16	0.972902	1.12874	0.517085	0.94989	-0.0248735	0.51748	0.872908	0.480832	0.510567	-0.392076	0.308626	0.762032
Calponin-3	A0A0G2JDV8	Cnn3	4	4	15.5	31.395	10.401	9	-1.35544	-0.420109	-0.485687	-0.531724	-1.09865	-0.759077	-0.753746	-0.796484	0.0423979	-0.042738	0.906989	0.970811
40S ribosomal protein S27	A0A0G2JDW7	Rps27	2	2	29.3	9.2327	6.4076	2	-0.239306	0.350264	-0.109719	0.0977898	-0.176016	-0.112625	0.00041292	-0.0636172	0.118296	-0.0640301	0.76156	0.956588
Membrane-associated guanylate kinase, WW and PDZ domain-containing protein 2	A0A140LHL1	Magi2	7	7	10.8	91.711	21.565	10	-0.395962	-1.82195	0.350845	0.040266	-0.156465	-0.106097	-0.622356	-0.0740986	0.356563	0.548257	0.439984	1.46232
Rho guanine nucleotide exchange factor 9	S4R1K5	Arhgef9	5	5	14.4	49.184	7.861	7	-1.16009	-1.63786	-1.35779	-1.88221	-1.17071	-1.3915	-1.38525	-1.48147	0.14157	-0.0962245	0.721822	0.935478
Amphiphysin	A0A0G2JEG8	Amph	25	23	39.6	75.339	241.04	73	4.71068	4.8469	4.69115	4.73929	4.83349	4.24749	4.74957	4.60676	0.309695	-0.14282	0.490123	0.905747
Cysteine-rich protein 1	A0A0G2JEK2	Crip1	2	2	13.3	13.582	3.4688	2	-2.59682	-2.68325	-0.38341	-0.135643	-1.37739	-0.761242	-1.88782	-0.758091	0.607603	1.12973	0.246829	2.18818
Fragile X mental retardation syndrome-related protein 1	A0A0G2JEP0	Fxr1	4	3	7.6	63.915	48.929	8	-0.187711	-0.239952	-0.103738	-0.181701	-0.248154	-0.0140931	-0.177134	-0.147983	0.134021	0.0291513	0.734479	1.02041
60S ribosomal protein L9	A0A0G2JES3	Rpl9	5	5	33	21.622	13.118	9	0.302806	0.580604	0.575854	0.883685	0.338954	0.779704	0.486421	0.667448	0.402422	0.181026	0.395893	1.13369
Cyclin-dependent kinase-like 5	A0A0G2JFE2	Cdkl5	2	2	2.1	97.237	2.7983	3	-1.38775	-1.61344	-1.21153	-1.07947	-1.12891	-1.14049	-1.40424	-1.11629	1.14945	0.287951	0.070885	1.2209
RIMS-binding protein 2	A0A0G2JFB0	Rimbp2	3	3	4.1	118.21	14.176	3	-2.97871	-2.75649	-2.51452	-2.7833	-2.8191	-3.34296	-2.74991	-2.98178	0.442221	-0.23188	0.361226	0.851525
Tudor and KH domain-containing protein	A0A0G2JFE0	Tdrkh	3	3	9.1	57.246	21.179	4	-2.51474	-1.84953	-3.60495	-4.21411	-2.52762	-4.94142	-2.65641	-3.89439	0.634786	-1.23798	0.231854	0.423966
Eukaryotic translation initiation factor 4E	A0A0G2JFB4	Eif4e	4	4	30.3	15.057	8.5655	4	0.469402	0.629567	0.832952	0.804047	0.795332	0.486543	0.643974	0.695307	0.126949	0.0513336	0.746536	1.03622
Integrator complex subunit 3	A0A0G2JFJ6	Ints3	3	3	4.4	117.25	11.003	3	-2.78998	-5.00498	-2.75874	-2.45812	-3.92569	-6.29532	-3.5179	-4.22638	0.203685	-0.708479	0.625626	0.611965
RNA-binding protein 8A	A0A0G2JFX7	Rbm8a	3	3	21.1	19.143	28.937	5	-0.848296	-0.60695	-0.947163	-0.866088	-1.63311	-0.868519	-0.800803	-1.12257	0.513957	-0.321769	0.306227	0.800088
Far upstream element-binding protein 1	Q3TUE1	Fubp1	8	4	10.3	67.443	11.244	6	-1.83893	-1.16399	-2.37997	-1.63607	-1.93292	-1.63494	-1.79429	-1.73464	0.0563809	0.0596504	0.878252	1.04221
	A0A0G2JFZ4	Tsc22d2	6	3	10.6	75.37	10.728	4	-2.33701	-2.45197	-2.30672	-1.82528	-2.16619	-2.23908	-2.36523	-2.07685	1.00221	0.288382	0.0994924	1.22127
Seizure 6-like protein	A0A1D5RMJ7	Sez6l	5	5	6.5	96.293	7.159	6	-0.19123	-1.34095	-1.39775	0.0889382	0.365671	-0.248812	-0.976642	0.0685989	1.13961	1.04524	0.0725095	2.06371
Serine/threonine-protein phosphatase PGAM5, mitochondrial	A0A0G2JG95	Pgam5	5	5	21.8	20.294	43.829	9	0.397026	0.615575	-0.403763	-0.253238	0.620639	0.492497	0.202946	0.286633	0.0710062	0.0836869	0.849168	1.05972
Dihydropteridine reductase	A0A0G2JGJ1	Qdpr	9	9	52.6	22.346	108.8	27	2.77997	2.47951	2.26353	2.07564	2.03242	3.04216	2.50767	2.38341	0.12569	-0.124263	0.748703	0.917473
Putative ATP-dependent RNA helicase DHX30	A0A0G2JGL8	Dhx30	3	3	2.5	133.03	8.6208	5	-2.7956	-2.76982	-2.57721	-2.64454	-3.02795	-2.76581	-2.71421	-2.81277	0.302582	-0.0985571	0.498217	0.933967
Serine/threonine-protein kinase DCLK1	A0A0G2JGQ6	Dclk1	22	12	36.8	82.104	132.87	41	2.78344	3.16694	2.79416	3.19022	2.97179	2.71714	2.91484	2.95972	0.085552	0.0448716	0.821198	1.03159
DCN1-like protein	A0A140T8R8	Dcun1d1	4	3	21.5	24.94	9.4339	4	-1.37796	-1.59275	-0.61338	-1.00572	-2.23695	-0.991557	-1.1947	-1.41141	0.159898	-0.216712	0.691994	0.860524
Sodium/potassium-transporting ATPase subunit alpha-3	A0A0G2JGX4	Atp1a3	60	38	58.9	112.99	323.31	136	6.60321	6.52036	6.24261	6.33475	6.1256	6.8386	6.45539	6.43298	0.0317354	-0.0224078	0.929532	0.984588
Lipid phosphate phosphatase-related protein type 4	A0A0G2JGY9	Lppr4	11	11	16.4	76.746	57.907	12	-0.852025	-0.71025	-0.550257	-0.635973	-0.706517	-1.05634	-0.704177	-0.79961	0.240391	-0.0954331	0.574922	0.935991
Cytoplasmic polyadenylation element-binding protein 2	F6T0J8	Cpeb3	4	4	10.1	46.937	23.113	6	0.0407737	0.153868	0.420012	0.51164	0.0237365	0.475502	0.204884	0.33696	0.274515	0.132075	0.531478	1.09587
Creatine kinase M-type	A0A0J9YKD4	Ckm	4	2	12.8	35.108	5.2454	2	-1.62138	-2.84554	-1.80818	-1.83737	-1.77875	-1.7965	-2.0917	-1.80421	0.307457	0.287494	0.492655	1.22052
Cytospin-B	A0A0J9YTU3	Specc1	9	9	8.7	117.1	56.459	14	0.0182291	0.0934872	0.00933874	0.00750274	0.0958982	-1.39355	0.0403517	-0.430051	0.414098	-0.470403	0.385391	0.721763
Zinc finger protein 512	A0A0J9YTU9	Znf512	2	2	5.1	57.639	3.3659	2	-1.81412	-1.29508	-1.10868	-0.59545	-1.07054	-1.66626	-1.40596	-1.11075	0.323313	0.295209	0.474993	1.22706
Sodium channel protein	B1AWN6	Scn2a1	19	13	10.6	227.94	72.535	39	2.26352	2.40805	2.44889	2.34009	2.49257	2.35872	2.37349	2.39713	0.116222	0.0236413	0.765204	1.01652
Septin-11	A0A0J9YTY0	2011-09-01	19	10	51.8	48.978	186.03	14	0.97445	0.643037	0.830455	0.874995	0.603709	0.611791	0.815981	0.696832	0.382651	-0.119149	0.414333	0.920731
	B9EJ54	Nup205	7	7	3.5	227.46	14.01	6	-0.959676	-0.516297	-0.311903	-0.574211	-0.617256	-1.17074	-0.595959	-0.787403	0.284912	-0.191445	0.518905	0.875728
High mobility group protein B1	A0A0J9YUD8	Hmgb1	4	4	28.7	19.774	20.604	8	2.56294	2.62971	2.44223	2.97262	2.55861	2.54235	2.54496	2.69119	0.411208	0.146233	0.387965	1.10668
	A0A0J9YUN4		59	3	69.8	97.294	28.571	12	0.532768	0.660624	0.388532	0.111618	0.244906	0.0334284	0.527308	0.129984	1.78353	-0.397324	0.0164615	0.759265
Eukaryotic translation initiation factor 4 gamma 1	A0A0J9YUS5	Eif4g1	8	7	5.8	145.31	18.558	8	-0.640987	-0.813419	-0.732149	-0.515022	-0.342671	-0.624881	-0.728852	-0.494191	1.14891	0.23466	0.0709723	1.17663
Calcium-dependent secretion activator 2	S4R1C6	Cadps2	16	8	15.8	145.88	17.943	9	-2.56278	-2.01629	-2.29192	-3.01625	-2.46564	-2.49879	-2.29033	-2.66023	0.709552	-0.369894	0.195186	0.773839
Thioredoxin reductase 2, mitochondrial	A0A0M3HEP9	Txnrd2	5	4	19.8	38.748	31.006	5	-1.13856	-1.46785	-1.39996	-1.08729	-1.71035	-1.06635	-1.33546	-1.288	0.0710352	0.0474596	0.849112	1.03344
NFU1 iron-sulfur cluster scaffold homolog, mitochondrial	D3Z285	Nfu1	2	2	9.4	28.455	8.259	5	-1.17966	-0.82842	-0.668891	-0.939108	-0.853201	-0.662174	-0.892323	-0.818161	0.162442	0.0741616	0.687952	1.05275
Membrane-associated guanylate kinase, WW and PDZ domain-containing protein 1	A0A0N4SWH0	Magi1	6	6	8.5	110.79	14.732	5	-1.51884	-1.6548	-2.34323	-1.54323	-2.59056	-2.84387	-1.83896	-2.32589	0.442113	-0.486931	0.361316	0.713541
E3 ubiquitin-protein ligase KCMF1	A0A0N4SV15	Kcmf1	2	2	6.4	36.015	11.188	4	-3.75041	-3.79104	-3.07951	-3.4967	-3.43604	-3.13029	-3.54032	-3.35434	0.292916	0.185978	0.50943	1.13759
Plasminogen activator inhibitor 1 RNA-binding protein	A0A0N4SV32	Serbp1	7	7	24.3	39.644	25.703	13	1.38084	1.59675	1.31941	1.40158	1.46852	1.27055	1.43233	1.38022	0.195826	-0.052118	0.637051	0.964519
Zinc finger protein 638	A0A0N4SV38	Zfml	3	3	2.7	138.4	6.3054	3	-1.55296	-1.84525	-2.31055	-1.34942	-1.49404	-1.89715	-1.90292	-1.5802	0.515136	0.322716	0.305397	1.25068
Synaptotagmin-17	A0A0N4SVG2	Syt17	3	3	6.5	46.894	5.6637	3	-1.67034	-1.25621	-2.48654	-2.0188	-1.93434	-2.57744	-1.80436	-2.17686	0.377725	-0.372495	0.419059	0.772445
Proline-rich transmembrane protein 3	A0A0N4SVB5	Prrt3	4	4	4.3	101.29	12.799	5	-0.0786998	0.124548	0.36943	0.199011	0.147334	0.0550982	0.138426	0.133814	0.0111667	-0.0046115	0.974615	0.996809
ADP-ribosylation factor-like protein 8B	A0A0N4SVB8	Arl8b	7	2	60.9	15.985	6.1915	4	-0.18931	-0.591187	-0.455401	-0.296238	-0.24762	0.0596443	-0.411966	-0.161405	0.704382	0.250561	0.197523	1.18967
Eukaryotic translation initiation factor 4 gamma 3	A2AMI2	Eif4g3	11	10	7.3	174.82	39.641	17	0.629557	1.14621	0.708861	0.684569	0.914576	0.57101	0.828211	0.723385	0.214579	-0.104826	0.610128	0.929917
Serine/threonine-protein phosphatase 6 catalytic subunit	A0A0N4SVL9	Ppp6c	7	7	32.2	32.547	37.272	13	0.407989	1.045	1.03266	1.01139	1.12204	0.779587	0.828547	0.971003	0.240797	0.142456	0.574385	1.10378
Eukaryotic initiation factor 4A-III	A0A0N4SVP8	Eif4a3	8	5	23.8	46.959	15.306	10	-0.216535	-0.994927	-0.538877	-0.313891	-0.85481	-0.32986	-0.583446	-0.49952	0.105268	0.0839261	0.784752	1.0599
Guanine nucleotide-binding protein G(I)/G(S)/G(O) subunit gamma-12	A0A0N4SVT3	Gng12	5	5	84.6	7.1971	35.377	5	-1.03801	-1.20606	-1.83201	-0.80634	-1.00435	-0.678002	-1.35869	-0.829565	0.954189	0.529129	0.111125	1.44306
Coiled-coil domain-containing protein 136	A0A0N4SW14	Ccdc136	7	7	21.7	50.27	24.122	10	-1.24457	-1.69158	-1.05526	-0.896035	-1.62996	-0.632354	-1.33047	-1.05278	0.322786	0.277685	0.47557	1.21225
Rab11 family-interacting protein 5	A0A0N4SW73	Rab11fip5	6	6	3.9	139.55	27.261	8	-1.26844	-0.979536	-0.445356	-0.673243	-1.18208	-1.10079	-0.897777	-0.985368	0.109968	-0.0875913	0.776305	0.941093
NADH dehydrogenase [ubiquinone] 1 alpha subcomplex subunit 9, mitochondrial	A0A0R3P9C8	Ndufa9	22	22	63.8	42.121	122.87	54	3.26372	3.48625	3.46708	3.53616	3.32505	3.55613	3.40568	3.47245	0.258966	0.0667619	0.550851	1.04736
Lipid phosphate phosphatase-related protein type 3	A0A0R3P9D0	Lppr3	2	2	2.8	76.724	8.6414	2	-2.22385	-4.21369	-3.23748	-2.89674	-3.69207	-2.20935	-3.225	-2.93272	0.152272	0.292287	0.704251	1.22458
Calpain small subunit 1	A0A0R4IZW8	Capns1	5	5	24.3	28.406	88.061	10	-0.648759	-0.996489	-1.15062	-0.397303	-1.49461	-0.359164	-0.931955	-0.750359	0.171362	0.181596	0.673966	1.13414
Stromal cell-derived factor 2	A0A0R4IZW9	Sdf2	2	2	7.3	23.991	3.4357	2	-1.86602	-1.95469	-1.90164	-1.99031	-1.41779	-2.07787	-1.90745	-1.82866	0.13979	0.0787968	0.724787	1.05614
Neurocan core protein	A0A0R4IZX5	Ncan	27	27	19.9	137.17	151.03	58	3.92554	4.35534	4.21382	4.14616	4.35455	3.68333	4.1649	4.06135	0.165876	-0.103549	0.682534	0.93074
Thimet oligopeptidase	A0A0R4IZY0	Thop1	16	16	26.1	78.026	73.04	31	2.22171	2.34838	2.32594	2.25642	2.56882	2.45842	2.29868	2.42789	0.578972	0.129208	0.26365	1.09369
tRNA-dihydrouridine(47) synthase [NAD(P)(+)]-like	A0A0R4IZY9	Dus3l	2	2	4.9	71.15	5.6256	4	-2.26849	-3.3762	-2.86678	-3.12506	-3.34462	-3.9066	-2.83716	-3.45876	0.718153	-0.621604	0.191358	0.649948
Amyloid-like protein 1	A0A0R4IZZ1	Aplp1	3	3	5.4	72.847	5.3486	5	-1.14414	-1.571	-1.56572	-0.962813	-1.27853	-1.48287	-1.42695	-1.24141	0.375832	0.185547	0.420889	1.13725
Paladin	A0A0R4J007	Pald1	2	2	1.6	96.763	4.1972	2	-4.00658	-3.8103	-4.07232	-4.85048	-4.4785	-5.02641	-3.96306	-4.78513	1.99064	-0.822062	0.0102178	0.565633
Thiopurine S-methyltransferase	A0A0R4J018	Tpmt	3	3	11.2	27.571	8.2494	4	-2.27402	-2.81437	-1.42995	-1.98183	-1.95251	-1.44598	-2.17278	-1.79344	0.360443	0.379337	0.436071	1.30074
Methylglutaconyl-CoA hydratase, mitochondrial	A0A0R4J023	Auh	12	12	34.1	33.338	85.929	27	2.49985	2.94693	2.33372	2.8429	2.22912	3.07948	2.5935	2.71717	0.147141	0.123664	0.712622	1.0895
APC membrane recruitment protein 2	A0A0R4J030	Amer2	4	4	8.8	66.432	30.942	6	-1.03066	-3.01306	-0.847228	-0.242023	-2.71647	-1.26516	-1.63031	-1.40788	0.0785419	0.22243	0.834561	1.1667
Pyridoxal-dependent decarboxylase domain-containing protein 1	A0A0R4J034	Pdxdc1	6	6	10.8	87.479	29.43	8	-0.553228	-0.973511	-0.91833	-0.699022	-0.464395	-1.07061	-0.815023	-0.744676	0.116075	0.0703475	0.765465	1.04997
Neurofilament medium polypeptide	A0A0R4J036	Nefm	51	45	57.9	95.94	323.31	145	6.02517	5.64753	5.81412	5.55855	5.45898	6.68774	5.82894	5.90176	0.0618219	0.0728173	0.867318	1.05177
Protein arginine N-methyltransferase 5	F6QQQ6	Prmt5	3	3	10.3	23.109	22.049	6	0.510401	-0.11384	0.196867	-0.598496	-0.623538	-1.02338	0.197809	-0.748473	1.85398	-0.946282	0.0139964	0.518968
Aminoacylase-1	A0A1L1SRW7	Acy1	2	2	9.2	37.499	17.989	4	-6.16221	-3.12834	-2.72177	-3.12344	-3.20243	-2.51552	-4.0041	-2.94713	0.40483	1.05697	0.393704	2.08056
Hydroxyacylglutathione hydrolase, mitochondrial	E9PYA3	Hagh	7	7	39.7	26	56.072	16	1.53611	1.91774	1.80971	1.80362	1.3275	1.95539	1.75452	1.6955	0.0956649	-0.0590209	0.802297	0.959915
Chitinase domain-containing protein 1	A0A1B0GSH5	Chid1	3	3	18.2	21.968	12.355	10	-1.17614	-0.641802	-1.10828	-1.67872	-1.42238	-0.733496	-0.975407	-1.2782	0.388575	-0.302792	0.408719	0.810682
Fibroblast growth factor	A0A338P764	Fgf14	2	2	9.4	19.259	3.2044	3	1.40721	-0.348585	0.959282	0.815534	1.12925	0.796567	0.672634	0.913784	0.169409	0.241149	0.677004	1.18193
Complex I intermediate-associated protein 30, mitochondrial	A2AQ17	Ndufaf1	2	2	7.6	37.782	3.8442	2	-1.8611	-2.95612	-1.67146	-1.82248	-2.7374	-3.25177	-2.1629	-2.60388	0.311081	-0.440986	0.488561	0.736631
Long-chain specific acyl-CoA dehydrogenase, mitochondrial	A0A0R4J083	Acadl	11	11	27.2	47.896	82.255	18	1.32472	1.35393	1.30799	1.27919	1.20363	1.73139	1.32888	1.40474	0.173812	0.075857	0.670174	1.05399
Sodium-dependent neutral amino acid transporter SLC6A17	A0A0R4J252	Slc6a17	4	3	7	76.481	139.75	11	0.579881	1.47029	1.56091	1.32567	1.21166	1.39938	1.2037	1.31224	0.125039	0.108544	0.749827	1.07814
Fumarylacetoacetate hydrolase domain-containing protein 2A	A0A0R4J094	Fahd2	12	12	44.7	34.676	38.505	20	1.7567	1.53692	1.60124	1.75188	1.78496	1.91195	1.63162	1.81627	1.06524	0.184644	0.0860518	1.13654
Serine/threonine-protein kinase MARK2	E9Q9N6	Mark2	9	6	13.6	79.091	35.662	8	-0.489996	-0.606472	-0.574888	-0.774556	-0.569537	-1.05613	-0.557119	-0.800075	0.770179	-0.242956	0.169754	0.845012
N-acylneuraminate cytidylyltransferase	A0A0R4J0B4	Cmas	6	6	15.5	48.029	13.86	9	-0.746641	-0.0053319	-0.354047	0.114591	-0.456515	-0.894937	-0.368673	-0.412287	0.040964	-0.0436135	0.909989	0.970222
Endophilin-A3	A0A0R4J0B8	Sh3gl3	10	10	31.4	38.95	31.524	16	1.12466	1.12343	1.01616	0.908311	1.0752	1.10802	1.08808	1.03051	0.331593	-0.0575693	0.466023	0.960882
Cyclin-G-associated kinase	A0A0R4J0F6	Gak	12	10	11	143.67	64.498	14	0.860973	-0.0123922	-0.289891	-0.257862	1.15578	-0.350272	0.18623	0.18255	0.00200866	-0.00368	0.995386	0.997452
Phosphoenolpyruvate carboxykinase [GTP], mitochondrial	A0A0R4J0G0	Pck2	13	13	23.2	73.417	96.396	25	0.681831	1.06944	1.14035	1.16468	1.15063	0.978091	0.963876	1.0978	0.361259	0.133925	0.435252	1.09727
	A0A0R4J0I1		4	4	15.6	46.672	16.014	5	1.39277	-0.501981	-2.94706	-1.15774	0.0192988	0.618828	-0.685422	-0.173204	0.139292	0.512218	0.725617	1.42624
Prolow-density lipoprotein receptor-related protein 1	A0A0R4J0I9	Lrp1	32	32	8.1	504.77	110.49	50	2.88388	3.00327	2.99622	2.93574	2.82933	2.84764	2.96113	2.8709	0.823838	-0.0902204	0.150025	0.939379
Palmdelphin	Q3UVT7	Palmd	3	3	4.5	62.616	3.5781	3	-2.03859	-1.44094	-1.38276	-1.78775	-1.34736	-2.41055	-1.62076	-1.84855	0.24087	-0.227791	0.574289	0.853942
Cytoskeleton-associated protein 5	Z4YL78	Ckap5	21	21	11.2	218.71	52.751	26	0.923237	0.836867	0.766918	0.794173	0.838684	0.751433	0.84234	0.794763	0.387275	-0.0475772	0.409945	0.96756
Tubulin-specific chaperone C	A0A0R4J0M1	Tbcc	4	4	13.2	38.094	6.0744	4	-0.821443	-1.03292	-0.989107	-1.00227	-0.88799	-0.975092	-0.947824	-0.955118	0.0337155	-0.0072938	0.925304	0.994957
Deubiquitinating protein VCIP135	A0A0R4J0M9	Vcpip1	8	8	7.6	134.44	84.632	9	0.0907392	-0.615914	-0.24497	-0.30767	-0.178939	-0.128855	-0.256715	-0.205155	0.086769	0.0515603	0.8189	1.03639
Isobutyryl-CoA dehydrogenase, mitochondrial	D3YTT4	Acad8	5	5	12.6	45.075	11.694	5	-0.151636	0.446981	0.258604	0.0296868	0.561862	0.333831	0.18465	0.30846	0.203806	0.12381	0.625451	1.08961
Lamin-B2	A0A0R4J0Q5	Lmnb2	30	26	48.9	69.084	168.56	39	2.58042	2.66655	2.59711	2.93091	2.45383	2.72684	2.6147	2.70386	0.251297	0.0891661	0.560665	1.06376
Reticulon-4-interacting protein 1, mitochondrial	A0A0R4J0S3	Rtn4ip1	4	4	14.9	43.399	12.468	7	-2.38354	-2.05714	-2.43231	-2.01034	-1.80322	-1.68773	-2.291	-1.83377	1.41122	0.457231	0.0387953	1.3729
Lethal(2) giant larvae protein homolog 1	A0A0R4J0S4	Llgl1	8	8	8.7	115.56	22.514	11	-0.0537221	-1.01318	0.0827773	0.0147694	-0.468188	-0.164127	-0.328042	-0.205848	0.119554	0.122193	0.759356	1.08839
CUGBP Elav-like family member 1	A0A0R4J0T5	Celf1	5	2	8.4	52.178	2.8472	3	-0.749959	-0.343364	-1.47402	-0.872382	-0.667098	-1.92667	-0.855781	-1.15538	0.229542	-0.2996	0.589465	0.812477
Serine/threonine-protein kinase LMTK3	A0A0R4J0W7	Lmtk3	4	4	4.6	150.89	22.836	5	-2.46303	-2.05175	-2.12257	-2.15033	-1.83282	-2.72047	-2.21245	-2.23454	0.0256058	-0.0220928	0.942745	0.984803
Protein disulfide-isomerase A4	A0A0R4J0Z1	Pdia4	12	12	21.5	72.369	32.119	14	1.46636	0.560283	1.46792	1.51014	1.36773	1.35102	1.16486	1.40963	0.328633	0.244775	0.469209	1.18491
Aquaporin-4	A0A0R4J0Z3	Aqp4	3	3	9	34.535	25.835	9	0.0387963	0.424599	-0.257137	0.826185	0.311461	0.773351	0.0687529	0.636999	1.04149	0.568246	0.0908889	1.48272
Acylamino-acid-releasing enzyme	A0A0R4J107	Apeh	7	7	12	79.704	18.221	9	-0.834691	-1.11366	-1.13084	-1.28292	-1.17501	-0.820618	-1.0264	-1.09285	0.145745	-0.0664536	0.714915	0.954983
Immunoglobulin superfamily member 8	G3UYZ1	Igsf8	12	12	35	58.131	113.96	33	2.66445	2.51745	2.29747	2.47475	2.07031	2.97779	2.49312	2.50762	0.016984	0.0144956	0.961648	1.0101
SRSF protein kinase 2	A0A0R4J124	Srpk2	5	5	10.3	76.884	13.828	7	-0.866404	-0.639469	-1.09463	-1.52911	-0.91444	-1.44815	-0.866835	-1.29723	0.857425	-0.430397	0.138859	0.742058
Arylsulfatase B	A0A0R4J138	Arsb	5	5	9.2	59.704	11.849	6	-1.3237	-1.21098	-0.138254	0.215575	-0.613876	-1.25079	-0.89098	-0.549696	0.236203	0.341284	0.580494	1.26688
Clustered mitochondria protein homolog	A0A0R4J140	Cluh	5	5	3.5	151.83	6.6706	5	-3.07951	-2.01444	-2.77199	-2.61428	-2.76232	-2.46462	-2.62198	-2.61374	0.0082603	0.00823895	0.98116	1.00573
Oxysterol-binding protein	A0A0R4J150	Osbpl8	7	7	8.3	96.98	13.352	8	-0.492753	-0.506314	-0.394594	-0.777168	-1.26037	-0.618714	-0.464554	-0.885417	1.00667	-0.420864	0.0984756	0.746977
Evolutionarily conserved signaling intermediate in Toll pathway, mitochondrial	A0A0R4J174	Ecsit	3	3	9.4	49.772	6.3444	5	-0.619764	-1.09995	-3.59164	-0.535586	-0.519605	-4.5709	-1.77045	-1.87536	0.0214346	-0.104908	0.951843	0.929864
Integrin alpha-M	A0A0R4J1B4	Itgam	2	2	2.4	115.13	10.595	2	-1.37963	-1.84111	-1.61743	-1.89194	-1.8607	-2.11482	-1.61272	-1.95582	1.03681	-0.343096	0.0918737	0.788348
Copine-2	A0A0R4J1D0	Cpne2	3	2	6	60.907	5.6897	4	-1.37187	-0.987091	-4.11331	-1.88419	-1.11568	-1.93592	-2.15742	-1.64526	0.192631	0.512162	0.641755	1.42619
B-cell lymphoma/leukemia 11B	A0A0R4J1E1	Bcl11b	2	2	2.5	74.233	1.8287	2	-0.37971	-0.727509	-0.676835	-0.42469	-0.461154	-0.613883	-0.594684	-0.499909	0.315221	0.0947756	0.483926	1.0679
Elongation factor 1-delta	A0A0R4J1E2	Eef1d	10	10	18.5	72.93	69.631	17	1.6399	1.43884	1.24231	0.903418	1.61987	1.19708	1.44035	1.24012	0.350008	-0.200228	0.446675	0.870413
MAP kinase-activating death domain protein	A0A0R4J1F4	Madd	25	25	20.4	173.2	166.81	39	1.97043	2.45568	2.36501	2.51539	2.29206	2.15217	2.26371	2.31988	0.111346	0.0561672	0.773845	1.0397
Golgin subfamily A member 3	A0A0R4J1H6	Golga3	3	3	2	162.89	16.003	3	-2.15202	-2.076	-2.06174	-1.7123	-1.61055	-2.39645	-2.09659	-1.90644	0.312863	0.19015	0.486561	1.14088
Dihydropyrimidinase-related protein 4	Q3TMU8	Dpysl4	22	19	58.7	61.927	163.34	34	2.45445	2.57683	2.40346	2.5051	2.35733	2.43399	2.47825	2.43214	0.277193	-0.046108	0.52821	0.968546
Ankyrin-1	G5E8J2	Ank1	10	4	5.7	202.52	11.648	6	-2.36315	-3.1937	-2.74218	-2.1482	-2.65659	-2.08977	-2.76634	-2.29819	0.71284	0.468157	0.193713	1.38334
Retinol dehydrogenase 13	A0A0R4J1N8	Rdh13	2	2	7	32.367	4.1832	2	-3.41568	-3.03869	-3.45305	-3.07928	-2.42958	-2.42	-3.30247	-2.64295	1.21443	0.659519	0.0610333	1.57956
Transcription factor A, mitochondrial	A0A0R4J1N9	Tfam	4	4	15.6	23.384	6.3691	5	-3.63633	-3.40212	-0.983405	-1.2545	-1.51086	-3.24352	-2.67395	-2.00296	0.252815	0.670991	0.558708	1.59217
ERI1 exoribonuclease 3	A0A0R4J1R9	Eri3	3	3	32	14.042	4.4379	5	-0.480458	-0.796935	-0.408501	-0.853917	-0.45003	-0.71987	-0.561965	-0.674605	0.267553	-0.112641	0.540066	0.924894
Sorbin and SH3 domain-containing protein 2	Z4YJR7	Sorbs2	12	12	12	121.43	32.013	14	-0.379588	-0.121976	0.503892	0.799031	-0.287001	0.0757799	0.00077591	0.195937	0.179605	0.195161	0.661295	1.14485
A-kinase anchor protein SPHKAP	A0A0R4J1Y6	Sphkap	3	3	2.1	153.17	5.8459	3	-2.06622	-1.02055	-0.799488	-0.941755	-0.867825	-1.39588	-1.29542	-1.06849	0.206946	0.226933	0.620947	1.17034
Thioredoxin domain-containing protein 5	A0A0R4J1Y7	Txndc5	5	5	24.1	36.083	56.725	7	-0.909998	-0.773566	-0.337768	-1.781	-0.447405	-0.556296	-0.673778	-0.928234	0.214388	-0.254456	0.610396	0.838303
Transmembrane protein 33	A0A0R4J1Z3	Tmem33	4	4	18.7	27.932	13.593	6	-2.5079	-2.26825	-2.2008	-1.95428	-1.62832	-1.88855	-2.32565	-1.82371	1.67419	0.501935	0.0211742	1.41611
Heterogeneous nuclear ribonucleoprotein Q	G3UZI2	Syncrip	14	8	29.8	58.751	38.584	13	-0.343466	0.18143	-0.313753	-0.423544	-0.153211	-0.506394	-0.158596	-0.36105	0.431173	-0.202454	0.370533	0.869071
1-acyl-sn-glycerol-3-phosphate acyltransferase alpha	A0A0R4J263	Agpat1	5	5	26	31.737	37.97	6	-0.345364	0.021195	-0.241329	-0.0679306	-0.909649	-0.314236	-0.188499	-0.430605	0.37194	-0.242106	0.424678	0.84551
NADH dehydrogenase [ubiquinone] 1 alpha subcomplex subunit 12	A0A0R4J275	Ndufa12	9	9	59.7	17.633	30.127	24	1.88125	1.94789	2.01787	2.10597	1.78909	2.31202	1.949	2.06903	0.312041	0.120024	0.487482	1.08675
CUGBP Elav-like family member 2	A0A0R4J2B0	Celf2	11	7	21.8	46.607	25.102	16	2.01287	2.08477	1.84694	1.91874	2.02269	1.62818	1.98152	1.85654	0.3823	-0.124984	0.414667	0.917014
BTB/POZ domain-containing protein KCTD12	A0A0R4J2B2	Kctd12	10	8	31.8	35.888	48.725	18	0.339971	0.28155	0.640131	0.183146	1.01064	0.1609	0.42055	0.451563	0.034863	0.0310128	0.922863	1.02173
Synaptotagmin-2	A0A0R4J2C2	Syt2	14	5	29.4	47.248	31.442	8	0.0359143	0.0603525	-0.0143963	-0.517337	-0.736258	0.497143	0.0272902	-0.252151	0.29799	-0.279441	0.503512	0.82391
	A2RTH5	Lcmt1	7	7	22.9	38.192	15.493	8	0.94422	0.878759	0.783369	0.435633	1.11458	0.825343	0.868783	0.791852	0.140917	-0.0769309	0.722908	0.948072
Dedicator of cytokinesis protein 7	A0A0U1RNK7	Dock7	6	6	3.1	238.09	12.175	7	-2.57516	-0.908786	-1.32435	-1.58178	-1.31458	-1.39305	-1.60277	-1.42981	0.124841	0.172961	0.750168	1.12737
Ataxin-2-like protein	E9Q5Q0	Atxn2l	4	4	5.3	92.071	10.683	8	-0.529193	-0.49033	-0.529622	-0.631495	-0.707895	-1.34003	-0.516382	-0.89314	0.771569	-0.376758	0.169212	0.770166
Amyloid beta A4 precursor protein-binding family A member 2	A0A0U1RPM0	Apba2	5	4	8.1	81.374	16.463	5	-1.94128	-1.0912	-1.14461	-1.54955	-1.21688	-1.27031	-1.39236	-1.34558	0.0549619	0.0467815	0.881126	1.03296
Methylmalonyl-CoA epimerase, mitochondrial	A0A0U1RQ27	Mcee	3	3	31.5	13.271	10.956	5	1.20249	1.19784	0.528649	0.47834	0.911351	0.883418	0.976328	0.757703	0.342842	-0.218625	0.454107	0.859384
Mitotic checkpoint protein BUB3	A0A140LHA2	Bub3	3	3	10.5	36.766	7.8884	3	-3.0061	-2.39018	-3.65159	-3.25566	-2.64061	-3.77655	-3.01596	-3.22427	0.159398	-0.208314	0.692791	0.865548
Signal peptidase complex subunit 2	A0A140LIK0	Spcs2	2	2	16.9	19.077	10.414	2	-2.61824	-2.94318	-3.05649	-2.63341	-2.99096	-3.23587	-2.87263	-2.95342	0.136309	-0.0807827	0.73062	0.945545
N-acetyltransferase 14	A0A140LIC7	Nat14	2	2	16.9	16.364	2.124	2	-1.86599	-1.76193	-2.05457	-1.61994	-1.85113	-1.85145	-1.89416	-1.77417	0.44783	0.119991	0.35659	1.08673
5-demethoxyubiquinone hydroxylase, mitochondrial	A0A140LIF0	Coq7	2	2	9	24.764	3.9193	3	-1.44852	-1.26484	-1.08283	-2.4819	-0.931058	-1.85326	-1.2654	-1.75541	0.456956	-0.49001	0.349175	0.71202
Arginine and glutamate-rich protein 1	A0A140LIS5	Arglu1	2	2	7.4	25.916	2.982	3	-0.583248	-0.744329	-0.436725	-0.313303	-0.540126	-0.593772	-0.588101	-0.482401	0.355875	0.1057	0.440682	1.07602
Zinc finger ZZ-type and EF-hand domain-containing protein 1	E9Q5W5	Zzef1	3	3	1.5	328.27	7.4374	4	-3.12405	-5.51095	-3.09293	-4.82416	-3.65972	-3.43055	-3.90931	-3.97148	0.0228276	-0.0621681	0.948795	0.957824
	A0A140T8I9	Pi4ka	38	38	22.9	231.35	215.09	66	2.87953	2.71997	2.80428	2.90017	2.88783	2.90341	2.80126	2.89714	0.969388	0.0958783	0.107303	1.06872
Heme-binding protein 1	A0A140T8J4	Hebp1	9	9	62.1	21.053	54.312	22	2.43389	2.61331	2.61356	2.36801	2.52703	2.291	2.55359	2.39535	0.797157	-0.158244	0.15953	0.896115
Chromosome alignment-maintaining phosphoprotein 1	A0A140T8S5	Champ1	2	2	2.5	87.56	2.8737	2	-1.51371	-1.33523	-1.77533	-1.36833	-2.25677	-2.54957	-1.54142	-2.05822	0.614787	-0.516801	0.24278	0.69892
Rap1 GTPase-activating protein 2	A0A171EBK8	Rap1gap2	9	8	15.7	84.377	41.12	11	-0.233689	-0.751705	-0.313876	-0.276058	-1.17251	-0.869015	-0.43309	-0.772529	0.477478	-0.339439	0.33306	0.790349
Protein arginine N-methyltransferase 1	A0A171KXD3	Prmt1	10	9	38.1	36.567	29.723	14	0.553157	0.467442	0.451756	0.0581158	0.661404	0.460429	0.490785	0.393316	0.209592	-0.0974687	0.617174	0.934671
60S ribosomal protein L18	A0A1B0GQU8	Rpl18	5	5	35.2	18.101	43.859	7	0.052315	0.0287066	0.373408	1.06282	0.73382	-0.0508237	0.151477	0.581939	0.546078	0.430462	0.284395	1.34767
Transaldolase	A0A1B0GR11	Taldo1	15	15	33.2	42.151	49.784	39	3.8516	3.50858	3.70084	3.45635	3.50974	3.75014	3.68701	3.57208	0.356423	-0.11493	0.440126	0.923427
Stromal interaction molecule 1	A0A1B0GR78	Stim1	4	4	9.8	62.195	26.788	7	-1.75985	-2.35152	-1.93289	-1.81559	-2.82262	-1.34627	-2.01475	-1.99483	0.0140393	0.0199242	0.96819	1.01391
Uncharacterized protein KIAA1671	A0A1D5RLN6	Kiaa1671	5	5	14.8	43.215	21.798	9	-1.6255	-1.44343	-0.990413	-1.54886	-1.05107	-1.31839	-1.35311	-1.30611	0.0692198	0.0470068	0.852668	1.03312
Receptor-type tyrosine-protein phosphatase epsilon	A0A1B0GRH2	Ptpre	3	2	3.8	82.092	3.3408	2	-2.7718	-2.43767	-2.29389	-2.48416	-2.05163	-2.19749	-2.50112	-2.24443	0.604679	0.256692	0.248497	1.19474
Proline synthase co-transcribed bacterial homolog protein	A0A1B0GRP7	Prosc	11	11	35.2	36.061	20.568	14	2.44222	2.53064	2.05503	2.12912	2.52178	2.63846	2.34263	2.42979	0.153395	0.087157	0.702434	1.06227
U6 snRNA-associated Sm-like protein LSm4	D3YTP8	Lsm4	2	2	18.8	11.072	1.8983	5	-2.36262	-2.42731	-2.01678	-2.6797	-1.99176	-2.91705	-2.2689	-2.5295	0.355093	-0.260601	0.441475	0.83474
Ras-related protein R-Ras2	A0A1B0GRT5	Rras2	3	2	18.7	15.841	8.8803	5	-0.232811	0.181109	0.120276	-0.278694	0.255224	-0.0096173	0.0228583	-0.0110291	0.0583367	-0.0338874	0.874306	0.976785
Zinc finger CCCH domain-containing protein 4	A0A1B0GRU3	Zc3h4	3	3	3.9	127.45	13.141	3	-3.74659	-3.57687	-3.6079	-2.96745	-3.56292	-3.63304	-3.64379	-3.38781	0.516444	0.255981	0.304478	1.19415
3(2),5-bisphosphate nucleotidase 1	A0A1B0GRV0	Bpnt1	12	12	54.8	34.973	157.98	25	1.84224	1.1398	1.56684	1.47022	1.31544	1.76533	1.5163	1.517	0.00093977	0.00070107	0.997838	1.00049
Protein stum homolog	A0A1B0GS08	6330403A02Rik	2	2	21.7	14.775	68.041	7	-1.50557	-1.71361	-1.42241	-1.93499	-1.48216	-2.03538	-1.5472	-1.81751	0.638695	-0.270312	0.229776	0.82914
Glutaredoxin-3	A0A1B0GS58	Glrx3	8	8	27	41.704	97.951	20	1.1104	1.28842	1.04174	0.952367	1.07349	1.35958	1.14685	1.12848	0.0443853	-0.0183731	0.902848	0.987345
Nuclear pore complex protein Nup98-Nup96	A0A1B0GSX7	Nup98	4	4	2.6	197.31	10.895	6	-1.76422	-0.741119	-0.487776	-0.906182	-0.614479	-0.703876	-0.997704	-0.741513	0.254665	0.256191	0.556333	1.19432
Brain-enriched guanylate kinase-associated protein	F8WIG2	Begain	3	3	4.5	67.376	4.7573	3	-2.57483	-1.9103	-2.04256	-2.26199	-2.06614	-3.8008	-2.1759	-2.70964	0.383943	-0.533746	0.413102	0.690759
Large proline-rich protein BAG6	G3UYQ2	Bag6	6	6	5.6	113.37	25.921	13	0.290781	0.142914	0.258687	-0.0247864	-0.118754	-0.0315162	0.230794	-0.0583522	2.22716	-0.289146	0.0059271	0.818386
Nucleobindin-1	A0A1C7CYU3	Nucb1	9	9	26.4	52.997	44.263	18	0.103437	-0.0804647	0.231193	0.282025	0.379927	0.371214	0.0847217	0.344389	1.27272	0.259667	0.0533684	1.1972
FTS and Hook-interacting protein	J3QP99	Fam160a2	4	4	3.8	106.54	6.6257	5	-1.61418	-1.60094	-1.35991	-1.47993	-1.24679	-2.59119	-1.52501	-1.77264	0.229406	-0.247624	0.589649	0.842282
Dedicator of cytokinesis protein 9	A0A1D5RLE0	Dock9	6	6	4	233.77	19.426	7	-0.653622	-0.18381	-0.638435	-0.666455	-0.950895	-0.784858	-0.491956	-0.800736	0.817862	-0.30878	0.152103	0.807324
Casein kinase II subunit alpha	A0A1D5RLE4	Csnk2a2	5	5	23.9	28.504	12.33	10	-0.431036	-0.833505	-0.634385	-1.59327	-0.806374	-0.915379	-0.632975	-1.10501	0.801594	-0.472035	0.157909	0.720947
Rab3 GTPase-activating protein catalytic subunit	A0A1D5RLG3	Rab3gap1	17	17	23	110.96	62.819	20	1.5681	1.81354	1.81441	1.71391	1.89515	1.94764	1.73201	1.85223	0.482485	0.120215	0.329242	1.0869
Protein EFR3 homolog A	A0A1D5RLL3	Efr3a	4	4	6.7	95.684	11.996	6	-2.14484	-1.56465	-2.8621	-2.30392	-1.80141	-1.94042	-2.19053	-2.01525	0.16318	0.175285	0.686783	1.12919
RNA-binding Raly-like protein	A0A1D5RLM5	Ralyl	3	2	16.6	18.323	2.8794	2	-3.33393	-2.71996	-3.2318	-2.9788	-3.28963	-2.60994	-3.09523	-2.95946	0.190198	0.135768	0.645361	1.09868
Nuclear pore complex protein Nup93	A0A1D5RLQ0	Nup93	2	2	2.9	80.081	1.9292	2	-2.56732	-2.48609	-2.78183	-2.78695	-2.49279	-2.77948	-2.61175	-2.68641	0.222442	-0.0746619	0.599182	0.949565
Non-specific serine/threonine protein kinase	H7BX44	Cdc42bpa	5	4	3.7	185.78	10.925	4	-1.55696	-1.2767	-1.30801	-1.16682	-1.63125	-1.02124	-1.38056	-1.2731	0.203038	0.107453	0.626559	1.07732
MAU2 chromatid cohesion factor homolog	A0A1D5RLR7	Mau2	2	2	3.5	73.008	3.0791	2	1.42777	1.11821	1.24198	1.34737	1.18832	1.69259	1.26265	1.40942	0.350454	0.146773	0.446217	1.10709
GRAM domain-containing protein 1B	F7BFL8	Gramd1b	2	2	4.7	56.59	8.5999	5	-2.76251	-3.20425	-2.24952	-2.40358	-2.45263	-3.23512	-2.73876	-2.69711	0.0365979	0.0416484	0.919183	1.02929
WD repeat and FYVE domain-containing protein 3	A0A1D5RLV7	Wdfy3	16	16	5	392.82	28.841	19	0.539068	0.710955	0.217204	0.730749	0.423799	0.257129	0.489076	0.470559	0.0311246	-0.0185168	0.930841	0.987247
60S ribosomal protein L18a	A0A1D5RLW5	Rpl18a	5	5	27.9	17.447	8.5779	6	-1.98374	-0.954835	-1.76558	-0.492482	0.624367	-1.04173	-1.56805	-0.303283	1.02086	1.26477	0.0953108	2.40289
IQ motif and SEC7 domain-containing protein 1	A0A1D5RM83	Iqsec1	19	17	20.4	117.93	104.7	28	2.3308	2.35555	2.2251	2.58907	2.50215	2.47909	2.30382	2.52344	1.86686	0.219622	0.0135876	1.16443
Transcription factor 25	A0A1D5RM90	Tcf25	2	2	5.1	71.035	4.8742	2	-3.42167	-2.95195	-3.90453	-3.43542	-3.21998	-3.66622	-3.42605	-3.44054	0.0158199	-0.0144909	0.964229	0.990006
Microtubule-associated serine/threonine-protein kinase 3	A0A1D5RM97	Mast3	4	4	4.3	142.55	11.467	6	-3.86978	-2.59429	-2.92964	-3.02082	-4.1043	-2.39272	-3.13124	-3.17261	0.0219518	-0.0413739	0.95071	0.971729
Uncharacterized protein KIAA1109	A0A1D5RMC4	Kiaa1109	3	3	1.9	318.63	9.3695	3	-5.34385	-3.6633	-5.76787	-3.36772	-5.5904	-4.46172	-4.92501	-4.47328	0.190448	0.451727	0.644988	1.36768
CCR4-NOT transcription complex subunit 1	B7ZWL1	Cnot1	6	6	2.8	260.95	15.481	6	-1.54395	-1.62924	-1.38787	-1.48503	-1.27258	-2.98309	-1.52035	-1.91357	0.293304	-0.393217	0.508974	0.76143
Talin-2	E9PUM4	Tln2	50	43	26.3	271.66	323.31	78	3.18846	3.14283	3.33821	3.41118	3.21299	3.24795	3.22317	3.29071	0.326996	0.0675401	0.470981	1.04793
Mitochondrial import inner membrane translocase subunit TIM16	A0A1L1SQA2	Pam16	3	3	26.8	10.723	4.6052	3	-1.99466	-1.77372	-2.04905	-1.70209	-1.4337	-1.79076	-1.93914	-1.64219	1.02193	0.29696	0.0950754	1.22855
40S ribosomal protein S25	A0A1L1SQA8	Rps25	4	4	32.3	10.309	8.9733	7	1.13312	1.0835	1.39445	1.4541	1.26997	1.07194	1.20369	1.26534	0.157622	0.0616471	0.69563	1.04366
Cell surface glycoprotein MUC18	A0A1L1SQC5	Mcam	2	2	7.7	15.999	3.5245	3	-1.36419	-1.7241	-4.0575	-1.24305	-1.82088	-1.12646	-2.38193	-1.3968	0.4931	0.985137	0.321292	1.9795
Jouberin	A0A1L1SQE2	Ahi1	10	10	11.5	114.97	27.477	15	1.52164	0.527994	0.395772	0.822279	1.04669	1.74614	0.815137	1.20504	0.360203	0.389902	0.436312	1.3103
Anoctamin-8	A0A1L1SR96	Ano8	2	2	2.4	123.99	8.5471	2	-2.31873	-3.4382	-2.46494	-2.22223	-3.19212	-3.29199	-2.74062	-2.90212	0.120259	-0.161492	0.758125	0.8941
AMP deaminase 3	A0A1L1SRX2	Ampd3	4	4	4.6	89.567	9.2056	5	-2.43549	-2.97869	-1.45846	-1.49011	-1.76459	-1.41949	-2.29088	-1.55807	0.734899	0.732816	0.18412	1.66188
ADP-dependent glucokinase	Q3UDS7	Adpgk	2	2	5.5	53.788	3.9049	2	-3.75041	-4.50391	-3.16826	-2.97099	-4.49205	-4.20556	-3.80753	-3.88953	0.0462911	-0.0820061	0.898895	0.944743
Ester hydrolase C11orf54 homolog	A0A1L1SSF8		6	6	23.8	31.334	24.366	12	-1.09562	-0.189038	-0.983582	-0.365675	-0.614737	-0.265438	-0.756082	-0.415284	0.488712	0.340798	0.324555	1.26646
Leucine zipper transcription factor-like protein 1	A0A1L1ST13	Lztfl1	3	3	18.8	24.109	9.1779	3	-2.57236	-2.19988	-2.15209	-2.40331	-2.08679	-2.43552	-2.30811	-2.30854	0.00081312	-0.0004322	0.998129	0.9997
Nesprin-1	A0A1L1STC6	Syne1	31	31	4.1	1009.9	79.223	41	1.71047	1.40004	1.49231	1.40061	1.5267	1.49649	1.53427	1.4746	0.235632	-0.0596767	0.581257	0.959479
Interleukin enhancer-binding factor 3	Q45VK5	Ilf3	5	5	7.5	76.347	16.105	10	0.472199	0.502118	0.963692	0.904072	0.765864	0.801086	0.646003	0.823674	0.467739	0.177671	0.340613	1.13106
Isocitrate dehydrogenase [NAD] subunit alpha, mitochondrial	A0A1L1STE6	Idh3a	21	21	51.8	41.52	150.85	67	4.60738	4.48027	4.36961	4.39138	4.55478	4.42954	4.48575	4.45857	0.116895	-0.0271834	0.76402	0.981334
Thy-1 membrane glycoprotein	A0A1L1SUX8	Thy1	6	6	43.2	14.038	181.6	21	2.80299	3.17229	2.82514	2.55528	2.76029	2.77618	2.93347	2.69725	0.783105	-0.236226	0.164776	0.848963
Alpha-actinin-4	A0A1L1SV25	Actn4	41	14	54.5	107.11	138.39	39	2.29205	2.59274	2.49658	2.55887	2.33634	2.06586	2.46046	2.32036	0.345914	-0.140098	0.450906	0.907457
Ubiquitin carboxyl-terminal hydrolase 47	A0A1L1SV73	Usp47	6	6	4.4	157.15	11.077	8	-0.560227	-0.972114	-2.00464	-1.89766	-0.672722	-1.11283	-1.17899	-1.22773	0.0293041	-0.0487418	0.934751	0.966779
Choline transporter-like protein 2	A0A1L1SVG6	Slc44a2	4	4	7.2	62.643	8.3971	5	-0.104015	-0.456558	-3.48238	0.508372	-0.446009	0.41046	-1.34765	0.157608	0.605416	1.50526	0.248075	2.83875
Myosin light polypeptide 6	A0A1W2P6F6	Myl6	8	2	55.3	17.005	66.899	29	2.57725	2.52943	2.64628	2.69713	2.30777	2.46124	2.58432	2.48871	0.333492	-0.0956051	0.463989	0.93588
Small glutamine-rich tetratricopeptide repeat-containing protein alpha	A0A1W2P6P1	Sgta	6	6	34.1	23.214	32.278	10	0.096022	0.202795	0.0483989	-0.44472	0.330833	0.200514	0.115738	0.0288757	0.130826	-0.0868628	0.739902	0.941568
Glutamate receptor ionotropic, kainate 2	A0A1W2P6S5	Grik2	3	3	3.8	100.26	7.2957	5	-1.80794	-2.12497	-1.69615	-2.06027	-2.40131	-1.55894	-1.87635	-2.00684	0.179569	-0.130487	0.661349	0.913523
Formin-like protein 1	A0A1W2P6X3	Fmnl1	6	6	7.2	122.7	13.665	8	-1.85492	-1.86342	-1.87139	-1.5883	-2.18186	-1.98077	-1.86324	-1.91698	0.11164	-0.0537343	0.773322	0.963439
Protein canopy homolog 2	A0A1W2P729	Cnpy2	5	5	44.1	15.316	29.258	6	-1.66893	-1.6952	-1.54348	-1.48879	-1.11155	-1.45358	-1.63587	-1.35131	1.0352	0.284558	0.0922141	1.21804
Rab-3A-interacting protein	A0A1W2P7K6	Rab3ip	5	5	15.2	50.894	10.75	8	-3.00263	-3.33352	-2.40094	-2.32044	-3.25249	-3.05595	-2.91237	-2.87629	0.0308671	0.0360742	0.931393	1.02532
Protein EFR3 homolog B	A0A1W2P7T9	Efr3b	8	8	14	74.287	15.411	9	-0.281851	0.209742	0.0469608	-0.116845	-0.0307151	0.0619609	-0.0083827	-0.0285329	0.044835	-0.0201502	0.901914	0.98613
Costars family protein ABRACL	A0A1W2P7X0	Abracl	2	2	50.9	6.4374	17.581	2	-5.75173	-5.38966	-6.10105	-5.9182	-4.71643	-7.34147	-5.74748	-5.99203	0.112816	-0.244557	0.771231	0.844075
Neuronal cell adhesion molecule	A0A1W2P7Y9	Nrcam	26	26	32.8	125.51	231.47	61	2.97357	3.17051	2.92745	2.9367	3.07053	2.36608	3.02384	2.79111	0.436516	-0.232734	0.366002	0.851021
	A0A1W2P872	Nova2	9	6	25.4	49.066	57.06	20	1.33945	0.856988	0.919441	0.959095	0.862945	1.10395	1.03862	0.97533	0.140396	-0.0632953	0.723776	0.957076
Tubulin-specific chaperone A	A0A1Y7VJ48	Tbca	2	2	19	9.9271	2.0981	2	-0.0981958	-0.0917632	-0.376173	-0.562248	-0.008619	-0.202251	-0.188711	-0.257706	0.135884	-0.0689951	0.731334	0.953302
E3 ubiquitin-protein ligase TRIM9	A0A1Y7VJX8	Trim9	5	5	5.8	85.353	25.802	6	-0.501315	-0.0014514	-0.518761	-0.555982	-0.246819	-0.631309	-0.340509	-0.478036	0.266254	-0.137528	0.541684	0.909076
Maleylacetoacetate isomerase	A0A1Y7VJZ2	Gstz1	6	6	30.2	24.205	29.597	11	0.983471	1.07066	0.84927	0.820955	0.615287	1.23299	0.967802	0.889745	0.151116	-0.0780564	0.706129	0.947333
Iron-sulfur cluster assembly 2 homolog, mitochondrial	A0A1Y7VK19	Isca2	2	2	16.4	15.718	10.1	3	-3.1676	-2.73687	-2.8168	-3.44286	-3.6444	-4.20556	-2.90709	-3.76428	1.50337	-0.857188	0.0313783	0.552027
40S ribosomal protein S18	F6YVP7	Gm10260	7	7	42.1	17.671	24.085	12	0.530662	1.07316	1.28969	1.24398	1.24771	0.825798	0.964504	1.10583	0.205581	0.141323	0.6229	1.10292
Dystrobrevin	Q8CFR5	Dtna	5	5	8.5	76.947	34.746	6	-2.92709	-0.172457	-0.296215	-0.126778	-0.409255	-0.568462	-1.13192	-0.368165	0.349306	0.763757	0.447397	1.69791
	E9Q6P5	Ttc7b	15	15	18	94.202	30.146	16	1.27031	1.30131	1.22213	1.1696	1.43104	1.07256	1.26459	1.2244	0.135358	-0.0401849	0.732221	0.97253
Dedicator of cytokinesis protein 4	A0A1Y7VLY2	Dock4	19	18	12.5	222.59	124.4	25	0.289421	0.895826	-0.209656	0.63879	0.817075	0.456251	0.325197	0.637372	0.391849	0.312175	0.405649	1.24158
Phosphofurin acidic cluster sorting protein 2	E9Q7E9	Pacs2	3	3	6.3	98.192	9.5798	5	-1.49562	-1.40968	-1.74422	-2.30263	-1.6415	-0.997328	-1.54984	-1.64715	0.0887246	-0.0973126	0.815221	0.934773
Glutaredoxin-1	A0A1Y7VM65	Glrx	5	5	73.8	9.3868	29.805	7	0.404228	0.658081	0.143337	0.473469	0.470034	0.585717	0.401882	0.50974	0.283412	0.107858	0.520701	1.07763
	A0A1Y7VNF8	Kidins220	5	5	4.9	132.19	9.7205	6	-2.73814	-2.67641	-3.42345	-2.67372	-3.74168	-3.13898	-2.946	-3.18479	0.240804	-0.238793	0.574376	0.847454
Rho-associated protein kinase	F8VPK5	Rock2	29	26	22.9	160.61	84.707	43	2.7753	2.93157	2.80987	2.77484	2.79889	2.65269	2.83892	2.74214	0.670023	-0.0967778	0.213785	0.935119
Protein TSSC1	A0A1Y7VN36	Tssc1	4	4	26.2	19.408	13.565	7	-0.225251	-0.600804	-0.97653	-1.07255	-1.14166	-0.964631	-0.600862	-1.05961	0.963784	-0.458751	0.108696	0.727616
Translocon-associated protein subunit alpha	A0A286YDB7	Ssr1	2	2	20	13.111	5.3457	6	-0.425257	0.243475	-0.132697	0.33406	-0.356486	0.382304	-0.104826	0.119959	0.296736	0.224786	0.504969	1.1686
Sorbin and SH3 domain-containing protein 1	A0A286YCI8	Sorbs1	9	9	9.1	143.13	66.82	13	-0.768654	-0.319976	-0.0687855	-0.108402	0.0861719	-0.252891	-0.385805	-0.0917069	0.576895	0.294098	0.264914	1.22612
Phospholipid-transporting ATPase	A0A286YCV0	Atp9b	5	2	5.1	127.94	12.282	3	-4.16868	-4.53412	-3.81652	-2.6439	-4.39069	-3.52458	-4.17311	-3.51973	0.52744	0.653382	0.296866	1.57285
Neuritin	A0A286YCW7	Nrn1	2	2	23.6	15.118	9.5941	2	-1.44842	-1.23412	-1.57173	-2.14448	-1.36031	-1.73238	-1.41809	-1.74573	0.592824	-0.327639	0.255374	0.79684
	A0A286YCX6	Trappc8	5	5	4.1	160.81	12.927	8	-1.9636	-0.687138	-0.673674	-0.705129	-0.744705	-0.636198	-1.10814	-0.695344	0.408546	0.412794	0.39035	1.33126
Neurolysin, mitochondrial	A0A286YD12	Nln	5	5	8.6	77.893	13.927	6	-1.66087	-2.4686	-1.53067	-2.71185	-2.23893	-1.92583	-1.88671	-2.2922	0.472664	-0.405486	0.336772	0.754982
	A0A286YDA2	Nolc1	3	3	4.6	73.427	18.874	6	-0.119784	0.00206173	0.0837133	-0.201952	0.233842	-0.153881	-0.0113362	-0.0406637	0.0682351	-0.0293275	0.854604	0.979877
Synaptoporin	A0A286YDB6	Synpr	3	3	9.8	36.299	10.974	10	-0.29727	0.453123	0.0484946	-0.164276	0.482734	-0.4994	0.0681161	-0.0603138	0.130896	-0.12843	0.739783	0.914826
Elongator complex protein 3	A0A286YDB8	Elp3	4	4	9.8	63.053	7.2437	5	-2.45987	-0.505473	-2.90278	-1.9984	-2.25688	-2.27242	-1.95604	-2.1759	0.106964	-0.219856	0.781693	0.858651
Mitochondrial intermediate peptidase	A0A286YDC5	Mipep	2	2	5.5	64.322	5.6509	2	-2.79534	-2.94364	-4.33871	-3.36536	-3.15739	-2.82986	-3.35923	-3.11754	0.178011	0.241689	0.663726	1.18238
Vesicle transport through interaction with t-SNAREs homolog 1A	A0A286YDF2	Vti1a	2	2	15.2	23.039	9.2355	5	-0.130699	-0.13493	-0.377592	-0.222392	-0.0501282	-0.111971	-0.214407	-0.128164	0.377429	0.0862435	0.419345	1.0616
	A0A286YDI8	Sec24c	10	10	12.1	111.61	54.262	21	0.338073	0.600163	-0.838427	0.41396	0.477651	0.162701	0.0332696	0.351437	0.283237	0.318168	0.520911	1.24675
Ataxin-2	A0A286YDU2	Atxn2	2	2	5	43.063	4.6667	2	-1.62381	-1.70031	-1.91599	-1.73988	-1.89215	-1.63245	-1.7467	-1.75483	0.023519	-0.0081229	0.947286	0.994385
40S ribosomal protein S24	A0A286YEB7	Rps24	5	5	44.9	13.605	16.26	7	1.37557	1.4672	1.65791	1.83754	1.85426	0.921321	1.50022	1.53771	0.0399096	0.0374806	0.912201	1.02632
Ras and Rab interactor 1	A0A2C9F2A2	Rin1	6	6	8.1	84.313	39.82	11	-1.011	-1.0757	-1.56052	-1.63353	-2.01479	-2.01558	-1.21574	-1.88797	1.45185	-0.672229	0.0353306	0.627536
Synaptotagmin-7	A0A2C9F2C1	Syt7	7	7	17	68.297	33.588	11	1.11338	1.32511	0.903326	-0.596475	1.07824	1.12055	1.11394	0.534106	0.428493	-0.579832	0.372827	0.669042
Annexin A7	A0A2C9F2D2	Anxa7	15	15	33.6	52.27	91.571	35	1.92668	2.17201	2.31583	2.05651	2.25344	1.99353	2.13817	2.10116	0.0959578	-0.0370119	0.801756	0.974672
Carboxypeptidase Q	A0A2I3BPG0	Cpq	2	2	18.3	13.22	3.4229	2	-2.73974	-2.4869	-2.0963	-2.41096	-2.19874	-2.52114	-2.44098	-2.37695	0.110507	0.0640318	0.775341	1.04538
Tuberin	A0A2I3BRT5	Tsc2	5	5	3.1	194.01	11.63	8	0.267036	-0.0468407	-0.098313	-1.59931	-1.43434	-7.29675	0.0406276	-3.44347	0.837294	-3.4841	0.145447	0.089368
	A0A2I3BPW0		13	2	67.4	30.489	17.053	5	-3.51756	-3.50242	-2.65789	-2.91098	-2.60158	-3.14365	-3.22596	-2.8854	0.45189	0.340551	0.353272	1.26624
Diacylglycerol kinase	A0A2I3BQ43	Dgkh	4	4	6.2	114.26	22.807	5	-1.95852	-2.04465	-2.02718	-1.98269	-1.74004	-2.07082	-2.01012	-1.93119	0.315551	0.0789308	0.483559	1.05623
Roundabout homolog 2	A0A2I3BQB9	Robo2	6	5	5.8	117.08	44.474	10	-0.494066	-0.0798263	-0.0199146	0.120889	-0.167406	-0.580806	-0.197935	-0.209108	0.0146583	-0.0111721	0.966811	0.992286
Amyloid beta A4 protein	A0A2I3BQZ9	App	7	7	11.1	84.688	41.682	12	1.6197	1.62491	1.67972	1.61342	1.45853	1.76482	1.64144	1.61226	0.117362	-0.0291832	0.7632	0.979975
RNA binding protein fox-1 homolog 3	A0A2I3BRA9	Rbfox3	2	2	6.9	29.8	4.4623	2	-1.00987	-1.02581	-0.978197	-1.03925	-1.02216	-1.34627	-1.00463	-1.1359	0.5464	-0.131268	0.284184	0.913028
RNA binding motif protein, X-linked-like-1	A0A2I3BRL8	Rbmxl1	14	2	33.2	42.178	4.6002	5	-1.62047	-0.611148	-1.40589	-1.61011	-1.24379	-2.14522	-1.2125	-1.66638	0.490116	-0.453871	0.323507	0.730081
Inter-alpha-trypsin inhibitor heavy chain H3	A0A2I3BRQ3	Itih3	4	4	9	78.016	7.9824	5	-1.00843	-2.56811	-1.91595	-1.88148	-2.37647	-0.373323	-1.83083	-1.54376	0.141158	0.287073	0.722507	1.22016
NudC domain-containing protein 1	A0A2K6EDK3	Nudcd1	2	2	2.4	66.605	2.4353	3	-1.33594	-1.14721	-1.18284	-1.18186	-3.1468	-1.29552	-1.222	-1.87473	0.437569	-0.652729	0.365116	0.636076
Protein syndesmos	A0A2R8VH99	Nudt16l1	4	4	23.1	22.079	11.822	5	-1.97568	-2.68278	-2.09699	-2.17941	-2.25245	-2.76663	-2.25182	-2.39949	0.1987	-0.147679	0.632849	0.902702
	F6ZGR6	D430041D05Rik	4	4	4.5	141.05	17.099	5	-2.4154	-2.03335	-1.9605	-2.10999	-2.263	-2.74434	-2.13642	-2.37244	0.424051	-0.236025	0.37666	0.849082
Myosin-11	A0A2R8VHF9	Myh11	31	16	18.6	223.35	63.103	22	-0.762839	0.0824116	0.305106	1.53518	-0.548694	0.135648	-0.125107	0.374044	0.290832	0.499151	0.51188	1.41338
Nuclear pore complex protein Nup155	A0A2R8VHH1	Nup155	7	7	6.8	150.14	13.345	12	-0.0662067	-0.0433465	0.114796	0.254755	-0.0192835	-0.0584714	0.00174762	0.0590001	0.192948	0.0572525	0.641287	1.04048
Poly(rC)-binding protein 2	A0A2R8VHP9	Pcbp2	11	6	44.5	35.346	57.784	16	0.96372	0.826048	0.465793	0.618331	0.682378	0.672908	0.751853	0.657872	0.248407	-0.0939808	0.564408	0.936934
Calcium-binding and coiled-coil domain-containing protein 1	A0A2R8VHU8	Calcoco1	6	6	13.5	60.785	28.809	7	-1.66492	-2.25118	-1.95743	-2.11773	-1.19971	-1.9929	-1.95784	-1.77011	0.219225	0.187733	0.603636	1.13897
Protein kinase C-binding protein NELL2	A0A2R8VHV8	Nell2	4	4	5.6	90.086	22.662	5	-1.21675	-1.17148	-1.31482	-1.34351	-2.50997	-1.51399	-1.23435	-1.78916	0.689646	-0.554807	0.20434	0.680748
Leukocyte surface antigen CD47	A0A2R8VK70	Cd47	4	4	15	35.076	31.949	5	0.0103605	0.0604688	0.00371352	-0.267954	-0.502925	0.156843	0.0248476	-0.204679	0.519918	-0.229526	0.302052	0.852915
Cleavage and polyadenylation specificity factor subunit 1	A0A2R8VK76	Cpsf1	4	4	3	161.77	6.4519	4	-2.99821	-1.59188	-2.35047	-1.93359	-2.67117	-2.26841	-2.31352	-2.29106	0.0162383	0.0224681	0.9633	1.0157
[truncated: 2,993 more rows]

## Sheet: DEPs in males
Protein names	Uniprot	Gene names	Peptides	Unique peptides	Sequence coverage [%]	Mol. weight [kDa]	Score	MS/MS count	I82.3 CONTROL	I88.4 CONTROL	I82.4 CONTROL	I80.10 K.O	I89.3 K.O	I89.4 K.O	Average Control	Average K.O.	"-log p-value K.O._CONTROL"	Ln FC_ K.O._CONTROL	p value K.O._CONTROL	FC K.O._CONTROL
[truncated: 58 more rows]
