# Supplementary material for: Brain IGF-I regulates LTP, spatial memory, and sexual dimorphic behavior
Source: Life Sci Alliance. 2023 Jul 18;6(10):e202201691. doi: 10.26508/lsa.202201691 (PMC10355288; doi:10.26508/lsa.202201691)
Supplement: Supplementary file 2 [file LSA-2022-01691_TableS2.xlsx]

## Sheet: sheet1
MALES			Table 2. Synaptic ontology analysis
Genelist input	gene hgnc_id	gene symbol	gene name	gene synonyms	GO term ID	GO term name	GO domain	SynGO annotation ID
RAB2A	HGNC:9763	RAB2A	RAB2A, member RAS oncogene family		GO:0098993	anchored component of synaptic vesicle membrane (GO:0098993)	CC	243
BAIAP2	HGNC:947	BAIAP2	BAI1 associated protein 2	BAP2, IRSp53	GO:0099524	postsynaptic cytosol (GO:0099524)	CC	337
BAIAP2	HGNC:947	BAIAP2	BAI1 associated protein 2	BAP2, IRSp53	GO:0099523	presynaptic cytosol (GO:0099523)	CC	338
BAIAP2	HGNC:947	BAIAP2	BAI1 associated protein 2	BAP2, IRSp53	GO:0099092	postsynaptic density, intracellular component (GO:0099092)	CC	549
BAIAP2	HGNC:947	BAIAP2	BAI1 associated protein 2	BAP2, IRSp53	GO:0050804	modulation of chemical synaptic transmission (GO:0050804)	BP	550
VPS45	HGNC:14579	VPS45	vacuolar protein sorting 45 homolog	h-vps45, H1	GO:0008021	synaptic vesicle (GO:0008021)	CC	1230
BAIAP2	HGNC:947	BAIAP2	BAI1 associated protein 2	BAP2, IRSp53	GO:0050804	modulation of chemical synaptic transmission (GO:0050804)	BP	1478
BAIAP2	HGNC:947	BAIAP2	BAI1 associated protein 2	BAP2, IRSp53	GO:1905274	regulation of modification of postsynaptic actin cytoskeleton (GO:1905274)	BP	1603
BAIAP2	HGNC:947	BAIAP2	BAI1 associated protein 2	BAP2, IRSp53	GO:0099175	regulation of postsynapse organization (GO:0099175)	BP	3687
ATP6AP1	HGNC:868	ATP6AP1	ATPase H+ transporting accessory protein 1	ORF, XAP-3, VATPS1, 16A, Ac45, XAP3, CF2	GO:0008021	synaptic vesicle (GO:0008021)	CC	3751
ATP6AP1	HGNC:868	ATP6AP1	ATPase H+ transporting accessory protein 1	ORF, XAP-3, VATPS1, 16A, Ac45, XAP3, CF2	GO:0097401	synaptic vesicle proton loading (GO:0097401)	BP	3779
FEMALES
Genelist input	gene hgnc_id	gene symbol	gene name	gene synonyms	GO term ID	GO term name	GO domain	SynGO annotation ID
PRKCE	HGNC:9401	PRKCE	protein kinase C epsilon		GO:0099523	presynaptic cytosol (GO:0099523)	CC	95
PRKCE	HGNC:9401	PRKCE	protein kinase C epsilon		GO:0099171	presynaptic modulation of chemical synaptic transmission (GO:0099171)	BP	100
RAB6A	HGNC:9786	RAB6A	RAB6A, member RAS oncogene family		GO:0098793	presynapse (GO:0098793)	CC	211
CASK	HGNC:1497	CASK	calcium/calmodulin dependent serine protein kinase	LIN2, CAGH39, FGS4	GO:0098793	presynapse (GO:0098793)	CC	232
CASK	HGNC:1497	CASK	calcium/calmodulin dependent serine protein kinase	LIN2, CAGH39, FGS4	GO:2000300	regulation of synaptic vesicle exocytosis (GO:2000300)	BP	233
VAMP7	HGNC:11486	VAMP7	vesicle associated membrane protein 7	VAMP-7, TI-VAMP	GO:0030285	integral component of synaptic vesicle membrane (GO:0030285)	CC	319
ERC1	HGNC:17072	ERC1	ELKS/RAB6-interacting/CAST family member 1	ELKS, KIAA1081, CAST2, MGC12974	GO:0098831	presynaptic active zone cytoplasmic component (GO:0098831)	CC	329
ERC1	HGNC:17072	ERC1	ELKS/RAB6-interacting/CAST family member 1	ELKS, KIAA1081, CAST2, MGC12974	GO:0016082	synaptic vesicle priming (GO:0016082)	BP	331
ERC1	HGNC:17072	ERC1	ELKS/RAB6-interacting/CAST family member 1	ELKS, KIAA1081, CAST2, MGC12974	GO:0099509	regulation of presynaptic cytosolic calcium levels (GO:0099509)	BP	333
GPHN	HGNC:15465	GPHN	gephyrin	KIAA1385	GO:0099091	postsynaptic specialization, intracellular component (GO:0099091)	CC	367
GPHN	HGNC:15465	GPHN	gephyrin	KIAA1385	GO:0099091	postsynaptic specialization, intracellular component (GO:0099091)	CC	368
GPHN	HGNC:15465	GPHN	gephyrin	KIAA1385	GO:0099645	neurotransmitter receptor localization to postsynaptic specialization membrane (GO:0099645)	BP	369
GPHN	HGNC:15465	GPHN	gephyrin	KIAA1385	GO:0099645	neurotransmitter receptor localization to postsynaptic specialization membrane (GO:0099645)	BP	371
ERC1	HGNC:17072	ERC1	ELKS/RAB6-interacting/CAST family member 1	ELKS, KIAA1081, CAST2, MGC12974	GO:0098882	structural constituent of active zone (GO:0098882)	BP	402
RPL6	HGNC:10362	RPL6	ribosomal protein L6	TAXREB107, L6	GO:0045202	synapse (GO:0045202)	CC	607
MYO6	HGNC:7605	MYO6	myosin VI	KIAA0389	GO:0014069	postsynaptic density (GO:0014069)	CC	986
MYO6	HGNC:7605	MYO6	myosin VI	KIAA0389	GO:0098833	presynaptic endocytic zone (GO:0098833)	CC	991
CTNND2	HGNC:2516	CTNND2	catenin delta 2	NPRAP, GT24	GO:0014069	postsynaptic density (GO:0014069)	CC	1038
MYO6	HGNC:7605	MYO6	myosin VI	KIAA0389	GO:0099171	presynaptic modulation of chemical synaptic transmission (GO:0099171)	BP	1792
MYO6	HGNC:7605	MYO6	myosin VI	KIAA0389	GO:0098871	postsynaptic actin cytoskeleton (GO:0098871)	CC	1799
MYO6	HGNC:7605	MYO6	myosin VI	KIAA0389	GO:0098884	postsynaptic neurotransmitter receptor endocytosis (GO:0098884)	BP	1800
RPL6	HGNC:10362	RPL6	ribosomal protein L6	TAXREB107, L6	GO:0014069	postsynaptic density (GO:0014069)	CC	1882
KCND2	HGNC:6238	KCND2	potassium voltage-gated channel subfamily D member 2	Kv4.2, RK5, KIAA1044	GO:1905030	voltage-gated ion channel activity involved in regulation of postsynaptic membrane potential (GO:1905030)	BP	2159
KCND2	HGNC:6238	KCND2	potassium voltage-gated channel subfamily D member 2	Kv4.2, RK5, KIAA1044	GO:0099055	integral component of postsynaptic membrane (GO:0099055)	CC	2161
KCND2	HGNC:6238	KCND2	potassium voltage-gated channel subfamily D member 2	Kv4.2, RK5, KIAA1044	GO:0099055	integral component of postsynaptic membrane (GO:0099055)	CC	2239
KCND2	HGNC:6238	KCND2	potassium voltage-gated channel subfamily D member 2	Kv4.2, RK5, KIAA1044	GO:0099060	integral component of postsynaptic specialization membrane (GO:0099060)	CC	2240
CTNND2	HGNC:2516	CTNND2	catenin delta 2	NPRAP, GT24	GO:0014069	postsynaptic density (GO:0014069)	CC	2485
SH3GL3	HGNC:10832	SH3GL3	SH3 domain containing GRB2 like 3, endophilin A3	SH3D2C, SH3P13, CNSA3, EEN-B2, HsT19371	GO:0099092	postsynaptic density, intracellular component (GO:0099092)	CC	2899
SH3GL3	HGNC:10832	SH3GL3	SH3 domain containing GRB2 like 3, endophilin A3	SH3D2C, SH3P13, CNSA3, EEN-B2, HsT19371	GO:0098845	postsynaptic endosome (GO:0098845)	CC	2901
LIN7C	HGNC:17789	LIN7C	lin-7 homolog C, crumbs cell polarity complex component	MALS-3, Lin7c, LIN-7C, LIN-7-C, VELI3, FLJ11215	GO:0045202	synapse (GO:0045202)	CC	2913
CTNND2	HGNC:2516	CTNND2	catenin delta 2	NPRAP, GT24	GO:0098919	structural constituent of postsynaptic density (GO:0098919)	BP	2967
CTNND2	HGNC:2516	CTNND2	catenin delta 2	NPRAP, GT24	GO:0099072	regulation of postsynaptic membrane neurotransmitter receptor levels (GO:0099072)	BP	2968
RPL6	HGNC:10362	RPL6	ribosomal protein L6	TAXREB107, L6	SYNGO:postsyn_ribosome	postsynaptic ribosome	CC	3196
RPL6	HGNC:10362	RPL6	ribosomal protein L6	TAXREB107, L6	SYNGO:translation_presynapse	protein translation at presynapse	BP	3526
RPL6	HGNC:10362	RPL6	ribosomal protein L6	TAXREB107, L6	SYNGO:presyn_ribosome	presynaptic ribosome	CC	3575
RPL6	HGNC:10362	RPL6	ribosomal protein L6	TAXREB107, L6	SYNGO:translation_postsynapse	protein translation at postsynapse	BP	3625
ERC1	HGNC:17072	ERC1	ELKS/RAB6-interacting/CAST family member 1	ELKS, KIAA1081, CAST2, MGC12974	GO:0150037	regulation of calcium-dependent activation of synaptic vesicle fusion (GO:0150037)	BP	3719
NBEA	HGNC:7648	NBEA	neurobeachin	KIAA1544, BCL8B, FLJ10197, LYST2	GO:0098696	regulation of neurotransmitter receptor localization to postsynaptic specialization membrane (GO:0098696)	BP	3780
NBEA	HGNC:7648	NBEA	neurobeachin	KIAA1544, BCL8B, FLJ10197, LYST2	GO:0050808	synapse organization (GO:0050808)	BP	3781
NBEA	HGNC:7648	NBEA	neurobeachin	KIAA1544, BCL8B, FLJ10197, LYST2	GO:0050808	synapse organization (GO:0050808)	BP	3833
